# Supplementary material for: Global burden of rheumatoid arthritis among adolescents and young adults aged 10–24 years: A trend analysis study from 1990 to 2019
Source: PLoS One. 2024 Apr 16;19(4):e0302140. doi: 10.1371/journal.pone.0302140 (PMC11020938; doi:10.1371/journal.pone.0302140)
Supplement: S1 Table — (XLSX) [file pone.0302140.s001.xlsx]

## Sheet: S1 Table
measure	location	sex	age	cause	metric	year	val	upper	lower
DALYs (Disability-Adjusted Life Years)	Global	Male	10-14 years	Rheumatoid arthritis	Number	1990	5933.69	8368.19	4199.48
DALYs (Disability-Adjusted Life Years)	Global	Female	10-14 years	Rheumatoid arthritis	Number	1990	8625.52	12506.6	5824.05
DALYs (Disability-Adjusted Life Years)	Global	Both	10-14 years	Rheumatoid arthritis	Number	1990	14559.2	21124.3	10256.2
DALYs (Disability-Adjusted Life Years)	Global	Male	10-14 years	Rheumatoid arthritis	Percent	1990	0.000175452	0.000237394	0.000127131
DALYs (Disability-Adjusted Life Years)	Global	Female	10-14 years	Rheumatoid arthritis	Percent	1990	0.000282641	0.000391999	0.000201676
DALYs (Disability-Adjusted Life Years)	Global	Both	10-14 years	Rheumatoid arthritis	Percent	1990	0.000226254	0.000312117	0.000168562
DALYs (Disability-Adjusted Life Years)	Global	Male	10-14 years	Rheumatoid arthritis	Rate	1990	2.15951	3.04552	1.52836
DALYs (Disability-Adjusted Life Years)	Global	Female	10-14 years	Rheumatoid arthritis	Rate	1990	3.2932	4.77499	2.22361
DALYs (Disability-Adjusted Life Years)	Global	Both	10-14 years	Rheumatoid arthritis	Rate	1990	2.71278	3.93603	1.91101
DALYs (Disability-Adjusted Life Years)	Global	Male	15-19 years	Rheumatoid arthritis	Number	1990	10115.8	14192	7051.3
DALYs (Disability-Adjusted Life Years)	Global	Female	15-19 years	Rheumatoid arthritis	Number	1990	19585.9	27418.7	13280
DALYs (Disability-Adjusted Life Years)	Global	Both	15-19 years	Rheumatoid arthritis	Number	1990	29701.7	41660.3	20462.2
DALYs (Disability-Adjusted Life Years)	Global	Male	15-19 years	Rheumatoid arthritis	Percent	1990	0.000230972	0.000312805	0.000168858
DALYs (Disability-Adjusted Life Years)	Global	Female	15-19 years	Rheumatoid arthritis	Percent	1990	0.000487436	0.000651504	0.000350587
DALYs (Disability-Adjusted Life Years)	Global	Both	15-19 years	Rheumatoid arthritis	Percent	1990	0.000353622	0.000465776	0.000258509
DALYs (Disability-Adjusted Life Years)	Global	Male	15-19 years	Rheumatoid arthritis	Rate	1990	3.83065	5.37422	2.67019
DALYs (Disability-Adjusted Life Years)	Global	Female	15-19 years	Rheumatoid arthritis	Rate	1990	7.66485	10.7302	5.19706
DALYs (Disability-Adjusted Life Years)	Global	Both	15-19 years	Rheumatoid arthritis	Rate	1990	5.71622	8.01772	3.93804
DALYs (Disability-Adjusted Life Years)	Global	Male	20-24 years	Rheumatoid arthritis	Number	1990	15080.1	21166.3	10355.4
DALYs (Disability-Adjusted Life Years)	Global	Female	20-24 years	Rheumatoid arthritis	Number	1990	32937.1	45869.8	22176.5
DALYs (Disability-Adjusted Life Years)	Global	Both	20-24 years	Rheumatoid arthritis	Number	1990	48017.3	66986.2	32873.8
DALYs (Disability-Adjusted Life Years)	Global	Male	20-24 years	Rheumatoid arthritis	Percent	1990	0.000301575	0.000406325	0.000216787
DALYs (Disability-Adjusted Life Years)	Global	Female	20-24 years	Rheumatoid arthritis	Percent	1990	0.000705521	0.000941675	0.000513078
DALYs (Disability-Adjusted Life Years)	Global	Both	20-24 years	Rheumatoid arthritis	Percent	1990	0.000496512	0.000662806	0.000361281
DALYs (Disability-Adjusted Life Years)	Global	Male	20-24 years	Rheumatoid arthritis	Rate	1990	6.07313	8.5242	4.17036
DALYs (Disability-Adjusted Life Years)	Global	Female	20-24 years	Rheumatoid arthritis	Rate	1990	13.4786	18.7709	9.07508
DALYs (Disability-Adjusted Life Years)	Global	Both	20-24 years	Rheumatoid arthritis	Rate	1990	9.74622	13.5964	6.67251
DALYs (Disability-Adjusted Life Years)	Global	Male	Age-standardized	Rheumatoid arthritis	Rate	1990	24.6669	30.5744	19.4663
DALYs (Disability-Adjusted Life Years)	Global	Female	Age-standardized	Rheumatoid arthritis	Rate	1990	52.3713	65.3932	39.4307
DALYs (Disability-Adjusted Life Years)	Global	Both	Age-standardized	Rheumatoid arthritis	Rate	1990	39.116	48.5646	30.1317
DALYs (Disability-Adjusted Life Years)	High-income North America	Male	10-14 years	Rheumatoid arthritis	Number	1990	366.64	508.89	245.752
DALYs (Disability-Adjusted Life Years)	High-income North America	Female	10-14 years	Rheumatoid arthritis	Number	1990	1065.35	1501.21	706.252
DALYs (Disability-Adjusted Life Years)	High-income North America	Both	10-14 years	Rheumatoid arthritis	Number	1990	1431.99	2014.65	957.748
DALYs (Disability-Adjusted Life Years)	High-income North America	Male	10-14 years	Rheumatoid arthritis	Percent	1990	0.00050413	0.000644914	0.00037106
DALYs (Disability-Adjusted Life Years)	High-income North America	Female	10-14 years	Rheumatoid arthritis	Percent	1990	0.00161673	0.002138	0.0012079
DALYs (Disability-Adjusted Life Years)	High-income North America	Both	10-14 years	Rheumatoid arthritis	Percent	1990	0.00103259	0.00134766	0.000774694
DALYs (Disability-Adjusted Life Years)	High-income North America	Male	10-14 years	Rheumatoid arthritis	Rate	1990	3.68576	5.11576	2.47049
DALYs (Disability-Adjusted Life Years)	High-income North America	Female	10-14 years	Rheumatoid arthritis	Rate	1990	11.261	15.8682	7.46527
DALYs (Disability-Adjusted Life Years)	High-income North America	Both	10-14 years	Rheumatoid arthritis	Rate	1990	7.37835	10.3805	4.93481
DALYs (Disability-Adjusted Life Years)	High-income North America	Male	15-19 years	Rheumatoid arthritis	Number	1990	572.897	796.34	379.271
DALYs (Disability-Adjusted Life Years)	High-income North America	Female	15-19 years	Rheumatoid arthritis	Number	1990	1687.56	2346	1120.03
DALYs (Disability-Adjusted Life Years)	High-income North America	Both	15-19 years	Rheumatoid arthritis	Number	1990	2260.46	3137	1494.35
DALYs (Disability-Adjusted Life Years)	High-income North America	Male	15-19 years	Rheumatoid arthritis	Percent	1990	0.000347918	0.000451725	0.00025559
DALYs (Disability-Adjusted Life Years)	High-income North America	Female	15-19 years	Rheumatoid arthritis	Percent	1990	0.00138755	0.00177755	0.00105105
DALYs (Disability-Adjusted Life Years)	High-income North America	Both	15-19 years	Rheumatoid arthritis	Percent	1990	0.00078916	0.00101183	0.000590232
DALYs (Disability-Adjusted Life Years)	High-income North America	Male	15-19 years	Rheumatoid arthritis	Rate	1990	5.57442	7.74857	3.69039
DALYs (Disability-Adjusted Life Years)	High-income North America	Female	15-19 years	Rheumatoid arthritis	Rate	1990	17.2858	24.0301	11.4725
DALYs (Disability-Adjusted Life Years)	High-income North America	Both	15-19 years	Rheumatoid arthritis	Rate	1990	11.2797	15.6537	7.45685
DALYs (Disability-Adjusted Life Years)	High-income North America	Male	20-24 years	Rheumatoid arthritis	Number	1990	689.581	954.767	458.518
DALYs (Disability-Adjusted Life Years)	High-income North America	Female	20-24 years	Rheumatoid arthritis	Number	1990	2123.01	2866.49	1454.53
DALYs (Disability-Adjusted Life Years)	High-income North America	Both	20-24 years	Rheumatoid arthritis	Number	1990	2812.59	3786.62	1918.09
DALYs (Disability-Adjusted Life Years)	High-income North America	Male	20-24 years	Rheumatoid arthritis	Percent	1990	0.000312683	0.000405347	0.00022944
DALYs (Disability-Adjusted Life Years)	High-income North America	Female	20-24 years	Rheumatoid arthritis	Percent	1990	0.00131602	0.00168831	0.00101739
DALYs (Disability-Adjusted Life Years)	High-income North America	Both	20-24 years	Rheumatoid arthritis	Percent	1990	0.000736145	0.000941221	0.000569101
DALYs (Disability-Adjusted Life Years)	High-income North America	Male	20-24 years	Rheumatoid arthritis	Rate	1990	6.30975	8.73623	4.19549
DALYs (Disability-Adjusted Life Years)	High-income North America	Female	20-24 years	Rheumatoid arthritis	Rate	1990	20.0722	27.1014	13.752
DALYs (Disability-Adjusted Life Years)	High-income North America	Both	20-24 years	Rheumatoid arthritis	Rate	1990	13.0784	17.6075	8.91898
DALYs (Disability-Adjusted Life Years)	High-income North America	Male	Age-standardized	Rheumatoid arthritis	Rate	1990	27.4308	34.4498	20.774
DALYs (Disability-Adjusted Life Years)	High-income North America	Female	Age-standardized	Rheumatoid arthritis	Rate	1990	65.3489	83.0896	48.7046
DALYs (Disability-Adjusted Life Years)	High-income North America	Both	Age-standardized	Rheumatoid arthritis	Rate	1990	47.7261	60.3403	35.9535
DALYs (Disability-Adjusted Life Years)	Eastern Europe	Male	10-14 years	Rheumatoid arthritis	Number	1990	166.395	215.635	111.646
DALYs (Disability-Adjusted Life Years)	Eastern Europe	Female	10-14 years	Rheumatoid arthritis	Number	1990	230.167	319.283	152.368
DALYs (Disability-Adjusted Life Years)	Eastern Europe	Both	10-14 years	Rheumatoid arthritis	Number	1990	396.562	527.718	290.195
DALYs (Disability-Adjusted Life Years)	Eastern Europe	Male	10-14 years	Rheumatoid arthritis	Percent	1990	0.000229726	0.000285905	0.00015634
DALYs (Disability-Adjusted Life Years)	Eastern Europe	Female	10-14 years	Rheumatoid arthritis	Percent	1990	0.000399436	0.000528035	0.000273709
DALYs (Disability-Adjusted Life Years)	Eastern Europe	Both	10-14 years	Rheumatoid arthritis	Percent	1990	0.000304781	0.000385034	0.000223977
DALYs (Disability-Adjusted Life Years)	Eastern Europe	Male	10-14 years	Rheumatoid arthritis	Rate	1990	1.99066	2.57974	1.33567
DALYs (Disability-Adjusted Life Years)	Eastern Europe	Female	10-14 years	Rheumatoid arthritis	Rate	1990	2.83531	3.93309	1.87694
DALYs (Disability-Adjusted Life Years)	Eastern Europe	Both	10-14 years	Rheumatoid arthritis	Rate	1990	2.40681	3.20282	1.76125
DALYs (Disability-Adjusted Life Years)	Eastern Europe	Male	15-19 years	Rheumatoid arthritis	Number	1990	271.374	355.696	197.764
DALYs (Disability-Adjusted Life Years)	Eastern Europe	Female	15-19 years	Rheumatoid arthritis	Number	1990	597.254	806.7	400.479
DALYs (Disability-Adjusted Life Years)	Eastern Europe	Both	15-19 years	Rheumatoid arthritis	Number	1990	868.628	1152.93	627.871
DALYs (Disability-Adjusted Life Years)	Eastern Europe	Male	15-19 years	Rheumatoid arthritis	Percent	1990	0.000208755	0.000263286	0.000153601
DALYs (Disability-Adjusted Life Years)	Eastern Europe	Female	15-19 years	Rheumatoid arthritis	Percent	1990	0.000692217	0.000902431	0.000507548
DALYs (Disability-Adjusted Life Years)	Eastern Europe	Both	15-19 years	Rheumatoid arthritis	Percent	1990	0.000401403	0.000513451	0.00030219
DALYs (Disability-Adjusted Life Years)	Eastern Europe	Male	15-19 years	Rheumatoid arthritis	Rate	1990	3.35771	4.40102	2.44693
DALYs (Disability-Adjusted Life Years)	Eastern Europe	Female	15-19 years	Rheumatoid arthritis	Rate	1990	7.67322	10.3641	5.14516
DALYs (Disability-Adjusted Life Years)	Eastern Europe	Both	15-19 years	Rheumatoid arthritis	Rate	1990	5.47486	7.26676	3.9574
DALYs (Disability-Adjusted Life Years)	Eastern Europe	Male	20-24 years	Rheumatoid arthritis	Number	1990	439.691	601.62	316.522
DALYs (Disability-Adjusted Life Years)	Eastern Europe	Female	20-24 years	Rheumatoid arthritis	Number	1990	892.09	1256.24	607.585
DALYs (Disability-Adjusted Life Years)	Eastern Europe	Both	20-24 years	Rheumatoid arthritis	Number	1990	1331.78	1835.29	926.598
DALYs (Disability-Adjusted Life Years)	Eastern Europe	Male	20-24 years	Rheumatoid arthritis	Percent	1990	0.000244598	0.000323447	0.000183558
DALYs (Disability-Adjusted Life Years)	Eastern Europe	Female	20-24 years	Rheumatoid arthritis	Percent	1990	0.000924385	0.00122852	0.000667674
DALYs (Disability-Adjusted Life Years)	Eastern Europe	Both	20-24 years	Rheumatoid arthritis	Percent	1990	0.000481584	0.000632326	0.000357465
DALYs (Disability-Adjusted Life Years)	Eastern Europe	Male	20-24 years	Rheumatoid arthritis	Rate	1990	5.81949	7.96269	4.1893
DALYs (Disability-Adjusted Life Years)	Eastern Europe	Female	20-24 years	Rheumatoid arthritis	Rate	1990	12.1002	17.0394	8.24121
DALYs (Disability-Adjusted Life Years)	Eastern Europe	Both	20-24 years	Rheumatoid arthritis	Rate	1990	8.92136	12.2943	6.20711
DALYs (Disability-Adjusted Life Years)	Eastern Europe	Male	Age-standardized	Rheumatoid arthritis	Rate	1990	14.2856	17.8603	11.0991
DALYs (Disability-Adjusted Life Years)	Eastern Europe	Female	Age-standardized	Rheumatoid arthritis	Rate	1990	40.1846	50.6079	29.8586
DALYs (Disability-Adjusted Life Years)	Eastern Europe	Both	Age-standardized	Rheumatoid arthritis	Rate	1990	28.9691	36.3229	22.0329
DALYs (Disability-Adjusted Life Years)	High-income Asia Pacific	Both	10-14 years	Rheumatoid arthritis	Rate	1992	2.66228	4.00069	1.8116
DALYs (Disability-Adjusted Life Years)	High-income Asia Pacific	Male	15-19 years	Rheumatoid arthritis	Number	1992	250.697	355.381	172.995
DALYs (Disability-Adjusted Life Years)	High-income Asia Pacific	Female	15-19 years	Rheumatoid arthritis	Number	1992	475.073	687.85	315.592
DALYs (Disability-Adjusted Life Years)	High-income Asia Pacific	Both	15-19 years	Rheumatoid arthritis	Number	1992	725.77	1031.59	495.436
DALYs (Disability-Adjusted Life Years)	High-income Asia Pacific	Male	15-19 years	Rheumatoid arthritis	Percent	1992	0.000308286	0.000412968	0.000225632
DALYs (Disability-Adjusted Life Years)	High-income Asia Pacific	Female	15-19 years	Rheumatoid arthritis	Percent	1992	0.000735383	0.000999036	0.000516995
DALYs (Disability-Adjusted Life Years)	High-income Asia Pacific	Both	15-19 years	Rheumatoid arthritis	Percent	1992	0.000496996	0.000667593	0.00035965
DALYs (Disability-Adjusted Life Years)	High-income Asia Pacific	Male	15-19 years	Rheumatoid arthritis	Rate	1992	3.41039	4.83448	2.35336
DALYs (Disability-Adjusted Life Years)	High-income Asia Pacific	Female	15-19 years	Rheumatoid arthritis	Rate	1992	6.79745	9.8419	4.51556
DALYs (Disability-Adjusted Life Years)	High-income Asia Pacific	Both	15-19 years	Rheumatoid arthritis	Rate	1992	5.06117	7.19383	3.45493
DALYs (Disability-Adjusted Life Years)	High-income Asia Pacific	Male	20-24 years	Rheumatoid arthritis	Number	1992	392.953	567.256	246.488
DALYs (Disability-Adjusted Life Years)	High-income Asia Pacific	Female	20-24 years	Rheumatoid arthritis	Number	1992	975.051	1361.49	643.13
DALYs (Disability-Adjusted Life Years)	High-income Asia Pacific	Both	20-24 years	Rheumatoid arthritis	Number	1992	1368	1900.15	899.766
DALYs (Disability-Adjusted Life Years)	High-income Asia Pacific	Male	20-24 years	Rheumatoid arthritis	Percent	1992	0.000418381	0.000580545	0.000279874
DALYs (Disability-Adjusted Life Years)	High-income Asia Pacific	Female	20-24 years	Rheumatoid arthritis	Percent	1992	0.00119545	0.00160387	0.000841411
DALYs (Disability-Adjusted Life Years)	High-income Asia Pacific	Both	20-24 years	Rheumatoid arthritis	Percent	1992	0.000779232	0.00104335	0.000550594
DALYs (Disability-Adjusted Life Years)	High-income Asia Pacific	Male	20-24 years	Rheumatoid arthritis	Rate	1992	5.17604	7.47199	3.24678
DALYs (Disability-Adjusted Life Years)	High-income Asia Pacific	Female	20-24 years	Rheumatoid arthritis	Rate	1992	13.5181	18.8758	8.91638
DALYs (Disability-Adjusted Life Years)	High-income Asia Pacific	Both	20-24 years	Rheumatoid arthritis	Rate	1992	9.24035	12.8348	6.07758
DALYs (Disability-Adjusted Life Years)	High-income Asia Pacific	Male	Age-standardized	Rheumatoid arthritis	Rate	1992	26.6742	33.3194	20.6659
DALYs (Disability-Adjusted Life Years)	High-income Asia Pacific	Female	Age-standardized	Rheumatoid arthritis	Rate	1992	61.4772	78.1077	45.3046
DALYs (Disability-Adjusted Life Years)	High-income Asia Pacific	Both	Age-standardized	Rheumatoid arthritis	Rate	1992	45.4793	57.4475	34.1238
DALYs (Disability-Adjusted Life Years)	Andean Latin America	Male	10-14 years	Rheumatoid arthritis	Number	1990	65.0408	98.4457	39.9771
DALYs (Disability-Adjusted Life Years)	Andean Latin America	Female	10-14 years	Rheumatoid arthritis	Number	1990	77.6203	122.321	45.8362
DALYs (Disability-Adjusted Life Years)	Andean Latin America	Both	10-14 years	Rheumatoid arthritis	Number	1990	142.661	212.407	94.3237
DALYs (Disability-Adjusted Life Years)	Andean Latin America	Male	10-14 years	Rheumatoid arthritis	Percent	1990	0.000227543	0.000338261	0.000143537
DALYs (Disability-Adjusted Life Years)	Andean Latin America	Female	10-14 years	Rheumatoid arthritis	Percent	1990	0.000295829	0.000453067	0.000180032
DALYs (Disability-Adjusted Life Years)	Andean Latin America	Both	10-14 years	Rheumatoid arthritis	Percent	1990	0.000260182	0.000383184	0.000175346
DALYs (Disability-Adjusted Life Years)	Andean Latin America	Male	10-14 years	Rheumatoid arthritis	Rate	1990	2.7885	4.22067	1.71394
DALYs (Disability-Adjusted Life Years)	Andean Latin America	Female	10-14 years	Rheumatoid arthritis	Rate	1990	3.38631	5.33646	1.99968
DALYs (Disability-Adjusted Life Years)	Andean Latin America	Both	10-14 years	Rheumatoid arthritis	Rate	1990	3.0848	4.59293	2.03959
DALYs (Disability-Adjusted Life Years)	Andean Latin America	Male	15-19 years	Rheumatoid arthritis	Number	1990	109.146	167.525	69.3821
DALYs (Disability-Adjusted Life Years)	Andean Latin America	Female	15-19 years	Rheumatoid arthritis	Number	1990	192.206	304.605	113.147
DALYs (Disability-Adjusted Life Years)	Andean Latin America	Both	15-19 years	Rheumatoid arthritis	Number	1990	301.351	449.951	191.722
DALYs (Disability-Adjusted Life Years)	Andean Latin America	Male	15-19 years	Rheumatoid arthritis	Percent	1990	0.000309401	0.000453008	0.000202947
DALYs (Disability-Adjusted Life Years)	Andean Latin America	Female	15-19 years	Rheumatoid arthritis	Percent	1990	0.000624295	0.000940851	0.000387225
DALYs (Disability-Adjusted Life Years)	Andean Latin America	Both	15-19 years	Rheumatoid arthritis	Percent	1990	0.000455995	0.000661764	0.000303771
DALYs (Disability-Adjusted Life Years)	Andean Latin America	Male	15-19 years	Rheumatoid arthritis	Rate	1990	5.36943	8.24141	3.41326
DALYs (Disability-Adjusted Life Years)	Andean Latin America	Female	15-19 years	Rheumatoid arthritis	Rate	1990	9.33699	14.7971	5.49645
DALYs (Disability-Adjusted Life Years)	Andean Latin America	Both	15-19 years	Rheumatoid arthritis	Rate	1990	7.36573	10.9979	4.68614
DALYs (Disability-Adjusted Life Years)	Andean Latin America	Male	20-24 years	Rheumatoid arthritis	Number	1990	143.463	217.697	86.4492
DALYs (Disability-Adjusted Life Years)	Andean Latin America	Female	20-24 years	Rheumatoid arthritis	Number	1990	336.962	523.343	194.833
DALYs (Disability-Adjusted Life Years)	Andean Latin America	Both	20-24 years	Rheumatoid arthritis	Number	1990	480.425	721.817	287.923
DALYs (Disability-Adjusted Life Years)	Andean Latin America	Male	20-24 years	Rheumatoid arthritis	Percent	1990	0.000353442	0.000520054	0.000218282
DALYs (Disability-Adjusted Life Years)	Andean Latin America	Female	20-24 years	Rheumatoid arthritis	Percent	1990	0.000975486	0.00145101	0.000578747
DALYs (Disability-Adjusted Life Years)	Andean Latin America	Both	20-24 years	Rheumatoid arthritis	Percent	1990	0.000639217	0.000928639	0.000407097
DALYs (Disability-Adjusted Life Years)	Andean Latin America	Male	20-24 years	Rheumatoid arthritis	Rate	1990	8.19344	12.4331	4.93727
DALYs (Disability-Adjusted Life Years)	Andean Latin America	Female	20-24 years	Rheumatoid arthritis	Rate	1990	18.3762	28.5405	10.6252
DALYs (Disability-Adjusted Life Years)	Andean Latin America	Both	20-24 years	Rheumatoid arthritis	Rate	1990	13.4023	20.1364	8.03215
DALYs (Disability-Adjusted Life Years)	Andean Latin America	Male	Age-standardized	Rheumatoid arthritis	Rate	1990	20.1063	25.2837	15.5362
DALYs (Disability-Adjusted Life Years)	Andean Latin America	Female	Age-standardized	Rheumatoid arthritis	Rate	1990	49.7866	63.2047	38.0973
DALYs (Disability-Adjusted Life Years)	Andean Latin America	Both	Age-standardized	Rheumatoid arthritis	Rate	1990	35.2905	44.2799	27.2672
DALYs (Disability-Adjusted Life Years)	Caribbean	Male	10-14 years	Rheumatoid arthritis	Number	1991	33.044	53.3542	19.6353
DALYs (Disability-Adjusted Life Years)	Caribbean	Female	10-14 years	Rheumatoid arthritis	Number	1991	62.1805	97.3046	37.2541
DALYs (Disability-Adjusted Life Years)	Caribbean	Both	10-14 years	Rheumatoid arthritis	Number	1991	95.2244	147.725	59.3487
DALYs (Disability-Adjusted Life Years)	Caribbean	Male	10-14 years	Rheumatoid arthritis	Percent	1991	0.000176187	0.000273792	0.000110171
DALYs (Disability-Adjusted Life Years)	Caribbean	Female	10-14 years	Rheumatoid arthritis	Percent	1991	0.000345771	0.000528841	0.000216658
DALYs (Disability-Adjusted Life Years)	Caribbean	Both	10-14 years	Rheumatoid arthritis	Percent	1991	0.000259149	0.000390085	0.000167916
DALYs (Disability-Adjusted Life Years)	Caribbean	Male	10-14 years	Rheumatoid arthritis	Rate	1991	1.87195	3.02253	1.11235
DALYs (Disability-Adjusted Life Years)	Caribbean	Female	10-14 years	Rheumatoid arthritis	Rate	1991	3.52196	5.51142	2.1101
DALYs (Disability-Adjusted Life Years)	Caribbean	Both	10-14 years	Rheumatoid arthritis	Rate	1991	2.69702	4.18397	1.68092
DALYs (Disability-Adjusted Life Years)	Caribbean	Male	15-19 years	Rheumatoid arthritis	Number	1991	64.9409	105.406	35.6164
DALYs (Disability-Adjusted Life Years)	Caribbean	Female	15-19 years	Rheumatoid arthritis	Number	1991	191.099	290.145	117.862
DALYs (Disability-Adjusted Life Years)	Caribbean	Both	15-19 years	Rheumatoid arthritis	Number	1991	256.04	385.458	155.456
DALYs (Disability-Adjusted Life Years)	Caribbean	Male	15-19 years	Rheumatoid arthritis	Percent	1991	0.000235251	0.000370719	0.0001325
DALYs (Disability-Adjusted Life Years)	Caribbean	Female	15-19 years	Rheumatoid arthritis	Percent	1991	0.000714249	0.00106227	0.000455404
DALYs (Disability-Adjusted Life Years)	Caribbean	Both	15-19 years	Rheumatoid arthritis	Percent	1991	0.000470956	0.000692302	0.000303749
DALYs (Disability-Adjusted Life Years)	Caribbean	Male	15-19 years	Rheumatoid arthritis	Rate	1991	3.59353	5.8327	1.97085
DALYs (Disability-Adjusted Life Years)	Caribbean	Female	15-19 years	Rheumatoid arthritis	Rate	1991	10.4699	15.8965	6.45739
DALYs (Disability-Adjusted Life Years)	Caribbean	Both	15-19 years	Rheumatoid arthritis	Rate	1991	7.04881	10.6117	4.27974
DALYs (Disability-Adjusted Life Years)	Caribbean	Male	20-24 years	Rheumatoid arthritis	Number	1991	106.486	172.658	56.7773
DALYs (Disability-Adjusted Life Years)	Caribbean	Female	20-24 years	Rheumatoid arthritis	Number	1991	336.484	515.359	200.764
DALYs (Disability-Adjusted Life Years)	Caribbean	Both	20-24 years	Rheumatoid arthritis	Number	1991	442.97	674.293	262.999
DALYs (Disability-Adjusted Life Years)	Caribbean	Male	20-24 years	Rheumatoid arthritis	Percent	1991	0.000314665	0.000497909	0.00017621
DALYs (Disability-Adjusted Life Years)	Caribbean	Female	20-24 years	Rheumatoid arthritis	Percent	1991	0.00103134	0.00155041	0.000652281
DALYs (Disability-Adjusted Life Years)	Caribbean	Both	20-24 years	Rheumatoid arthritis	Percent	1991	0.000666421	0.000994952	0.00041915
DALYs (Disability-Adjusted Life Years)	Caribbean	Male	20-24 years	Rheumatoid arthritis	Rate	1991	6.27246	10.1703	3.34443
DALYs (Disability-Adjusted Life Years)	Caribbean	Female	20-24 years	Rheumatoid arthritis	Rate	1991	19.2158	29.4309	11.4652
DALYs (Disability-Adjusted Life Years)	Caribbean	Both	20-24 years	Rheumatoid arthritis	Rate	1991	12.8444	19.5518	7.62594
DALYs (Disability-Adjusted Life Years)	Caribbean	Male	Age-standardized	Rheumatoid arthritis	Rate	1991	16.0597	20.5304	12.0286
DALYs (Disability-Adjusted Life Years)	Caribbean	Female	Age-standardized	Rheumatoid arthritis	Rate	1991	46.3104	59.2459	34.0967
DALYs (Disability-Adjusted Life Years)	Caribbean	Both	Age-standardized	Rheumatoid arthritis	Rate	1991	31.592	39.8163	23.3986
DALYs (Disability-Adjusted Life Years)	Eastern Europe	Male	10-14 years	Rheumatoid arthritis	Number	1992	171.251	220.212	115.514
DALYs (Disability-Adjusted Life Years)	Eastern Europe	Female	10-14 years	Rheumatoid arthritis	Number	1992	239.951	332.628	159.787
DALYs (Disability-Adjusted Life Years)	Eastern Europe	Both	10-14 years	Rheumatoid arthritis	Number	1992	411.202	546.83	303.45
DALYs (Disability-Adjusted Life Years)	Eastern Europe	Male	10-14 years	Rheumatoid arthritis	Percent	1992	0.0002262	0.000281241	0.000155345
DALYs (Disability-Adjusted Life Years)	Eastern Europe	Female	10-14 years	Rheumatoid arthritis	Percent	1992	0.000399803	0.000529468	0.000276875
DALYs (Disability-Adjusted Life Years)	Eastern Europe	Both	10-14 years	Rheumatoid arthritis	Percent	1992	0.000302834	0.000383894	0.000222073
DALYs (Disability-Adjusted Life Years)	Eastern Europe	Male	10-14 years	Rheumatoid arthritis	Rate	1992	1.99748	2.56856	1.34736
DALYs (Disability-Adjusted Life Years)	Eastern Europe	Female	10-14 years	Rheumatoid arthritis	Rate	1992	2.88788	4.00327	1.92308
DALYs (Disability-Adjusted Life Years)	Eastern Europe	Both	10-14 years	Rheumatoid arthritis	Rate	1992	2.43571	3.23908	1.79745
DALYs (Disability-Adjusted Life Years)	Eastern Europe	Male	15-19 years	Rheumatoid arthritis	Number	1992	284.088	371.882	205.233
DALYs (Disability-Adjusted Life Years)	Eastern Europe	Female	15-19 years	Rheumatoid arthritis	Number	1992	624.501	846.495	427.01
DALYs (Disability-Adjusted Life Years)	Eastern Europe	Both	15-19 years	Rheumatoid arthritis	Number	1992	908.588	1216.98	658.572
DALYs (Disability-Adjusted Life Years)	Eastern Europe	Male	15-19 years	Rheumatoid arthritis	Percent	1992	0.000201289	0.000254245	0.000147751
DALYs (Disability-Adjusted Life Years)	Eastern Europe	Female	15-19 years	Rheumatoid arthritis	Percent	1992	0.000687815	0.000897174	0.000503202
DALYs (Disability-Adjusted Life Years)	Eastern Europe	Both	15-19 years	Rheumatoid arthritis	Percent	1992	0.000391538	0.000497606	0.0002972
DALYs (Disability-Adjusted Life Years)	Eastern Europe	Male	15-19 years	Rheumatoid arthritis	Rate	1992	3.44919	4.51512	2.49178
DALYs (Disability-Adjusted Life Years)	Eastern Europe	Female	15-19 years	Rheumatoid arthritis	Rate	1992	7.84115	10.6285	5.36149
DALYs (Disability-Adjusted Life Years)	Eastern Europe	Both	15-19 years	Rheumatoid arthritis	Rate	1992	5.6083	7.51188	4.06507
DALYs (Disability-Adjusted Life Years)	Eastern Europe	Male	20-24 years	Rheumatoid arthritis	Number	1992	459.698	621.664	340.895
DALYs (Disability-Adjusted Life Years)	Eastern Europe	Female	20-24 years	Rheumatoid arthritis	Number	1992	920.461	1279.53	623.355
DALYs (Disability-Adjusted Life Years)	Eastern Europe	Both	20-24 years	Rheumatoid arthritis	Number	1992	1380.16	1890.19	982.471
DALYs (Disability-Adjusted Life Years)	Eastern Europe	Male	20-24 years	Rheumatoid arthritis	Percent	1992	0.000225268	0.00029484	0.000171098
DALYs (Disability-Adjusted Life Years)	Eastern Europe	Female	20-24 years	Rheumatoid arthritis	Percent	1992	0.000907333	0.00121437	0.000661444
DALYs (Disability-Adjusted Life Years)	Eastern Europe	Both	20-24 years	Rheumatoid arthritis	Percent	1992	0.00045131	0.000593162	0.000332952
DALYs (Disability-Adjusted Life Years)	Eastern Europe	Male	20-24 years	Rheumatoid arthritis	Rate	1992	6.01041	8.12807	4.4571
DALYs (Disability-Adjusted Life Years)	Eastern Europe	Female	20-24 years	Rheumatoid arthritis	Rate	1992	12.3469	17.1635	8.36159
DALYs (Disability-Adjusted Life Years)	Eastern Europe	Both	20-24 years	Rheumatoid arthritis	Rate	1992	9.13811	12.515	6.50499
DALYs (Disability-Adjusted Life Years)	Eastern Europe	Male	Age-standardized	Rheumatoid arthritis	Rate	1992	14.5692	18.1667	11.3299
DALYs (Disability-Adjusted Life Years)	Eastern Europe	Female	Age-standardized	Rheumatoid arthritis	Rate	1992	40.8556	51.3985	30.5472
DALYs (Disability-Adjusted Life Years)	Eastern Europe	Both	Age-standardized	Rheumatoid arthritis	Rate	1992	29.3626	36.7146	22.5296
DALYs (Disability-Adjusted Life Years)	Central Latin America	Male	10-14 years	Rheumatoid arthritis	Number	1991	312.699	435.436	232.212
DALYs (Disability-Adjusted Life Years)	Central Latin America	Female	10-14 years	Rheumatoid arthritis	Number	1991	502.908	718.118	340.766
DALYs (Disability-Adjusted Life Years)	Central Latin America	Both	10-14 years	Rheumatoid arthritis	Number	1991	815.608	1141.73	577.57
DALYs (Disability-Adjusted Life Years)	Central Latin America	Male	10-14 years	Rheumatoid arthritis	Percent	1991	0.000306524	0.000411506	0.000233734
DALYs (Disability-Adjusted Life Years)	Central Latin America	Female	10-14 years	Rheumatoid arthritis	Percent	1991	0.000558923	0.000771588	0.000391933
DALYs (Disability-Adjusted Life Years)	Central Latin America	Both	10-14 years	Rheumatoid arthritis	Percent	1991	0.000424689	0.000569461	0.000314468
DALYs (Disability-Adjusted Life Years)	Central Latin America	Male	10-14 years	Rheumatoid arthritis	Rate	1991	3.04916	4.24598	2.26432
DALYs (Disability-Adjusted Life Years)	Central Latin America	Female	10-14 years	Rheumatoid arthritis	Rate	1991	4.98135	7.11302	3.37532
DALYs (Disability-Adjusted Life Years)	Central Latin America	Both	10-14 years	Rheumatoid arthritis	Rate	1991	4.00769	5.61019	2.83803
DALYs (Disability-Adjusted Life Years)	Central Latin America	Male	15-19 years	Rheumatoid arthritis	Number	1991	550.618	751.315	392.762
DALYs (Disability-Adjusted Life Years)	Central Latin America	Female	15-19 years	Rheumatoid arthritis	Number	1991	1223.95	1704.32	853.943
DALYs (Disability-Adjusted Life Years)	Central Latin America	Both	15-19 years	Rheumatoid arthritis	Number	1991	1774.56	2444.92	1252.66
DALYs (Disability-Adjusted Life Years)	Central Latin America	Male	15-19 years	Rheumatoid arthritis	Percent	1991	0.000330382	0.000439366	0.000243751
DALYs (Disability-Adjusted Life Years)	Central Latin America	Female	15-19 years	Rheumatoid arthritis	Percent	1991	0.00108137	0.00142854	0.000800323
DALYs (Disability-Adjusted Life Years)	Central Latin America	Both	15-19 years	Rheumatoid arthritis	Percent	1991	0.00063369	0.000835918	0.000471969
DALYs (Disability-Adjusted Life Years)	Central Latin America	Male	15-19 years	Rheumatoid arthritis	Rate	1991	6.0294	8.22707	4.30083
DALYs (Disability-Adjusted Life Years)	Central Latin America	Female	15-19 years	Rheumatoid arthritis	Rate	1991	13.0639	18.1912	9.11464
DALYs (Disability-Adjusted Life Years)	Central Latin America	Both	15-19 years	Rheumatoid arthritis	Rate	1991	9.59165	13.215	6.7707
DALYs (Disability-Adjusted Life Years)	Central Latin America	Male	20-24 years	Rheumatoid arthritis	Number	1991	805.744	1112.46	564.832
DALYs (Disability-Adjusted Life Years)	Central Latin America	Female	20-24 years	Rheumatoid arthritis	Number	1991	1924.03	2674.43	1323.29
DALYs (Disability-Adjusted Life Years)	Central Latin America	Both	20-24 years	Rheumatoid arthritis	Number	1991	2729.78	3738.57	1912.7
DALYs (Disability-Adjusted Life Years)	Central Latin America	Male	20-24 years	Rheumatoid arthritis	Percent	1991	0.000386796	0.000515865	0.000280351
DALYs (Disability-Adjusted Life Years)	Central Latin America	Female	20-24 years	Rheumatoid arthritis	Percent	1991	0.00158952	0.00217928	0.00115755
DALYs (Disability-Adjusted Life Years)	Central Latin America	Both	20-24 years	Rheumatoid arthritis	Percent	1991	0.000828142	0.00110992	0.000609147
DALYs (Disability-Adjusted Life Years)	Central Latin America	Male	20-24 years	Rheumatoid arthritis	Rate	1991	10.3162	14.2432	7.23174
DALYs (Disability-Adjusted Life Years)	Central Latin America	Female	20-24 years	Rheumatoid arthritis	Rate	1991	23.0274	32.0085	15.8376
DALYs (Disability-Adjusted Life Years)	Central Latin America	Both	20-24 years	Rheumatoid arthritis	Rate	1991	16.8861	23.1263	11.8317
DALYs (Disability-Adjusted Life Years)	Central Latin America	Male	Age-standardized	Rheumatoid arthritis	Rate	1991	38.9739	47.533	30.2169
DALYs (Disability-Adjusted Life Years)	Central Latin America	Female	Age-standardized	Rheumatoid arthritis	Rate	1991	102.699	132.224	78.3842
DALYs (Disability-Adjusted Life Years)	Central Latin America	Both	Age-standardized	Rheumatoid arthritis	Rate	1991	71.8889	90.4018	56.2312
DALYs (Disability-Adjusted Life Years)	Global	Male	10-14 years	Rheumatoid arthritis	Number	1992	5906.14	8300.83	4125.88
DALYs (Disability-Adjusted Life Years)	Global	Female	10-14 years	Rheumatoid arthritis	Number	1992	8660.39	12764.2	5806.3
DALYs (Disability-Adjusted Life Years)	Global	Both	10-14 years	Rheumatoid arthritis	Number	1992	14566.5	21300.3	10171.1
DALYs (Disability-Adjusted Life Years)	Global	Male	10-14 years	Rheumatoid arthritis	Percent	1992	0.000173483	0.000237078	0.000125301
DALYs (Disability-Adjusted Life Years)	Global	Female	10-14 years	Rheumatoid arthritis	Percent	1992	0.000279872	0.000388405	0.000198705
DALYs (Disability-Adjusted Life Years)	Global	Both	10-14 years	Rheumatoid arthritis	Percent	1992	0.000224099	0.000309286	0.000164681
DALYs (Disability-Adjusted Life Years)	Global	Male	10-14 years	Rheumatoid arthritis	Rate	1992	2.09008	2.93752	1.46008
DALYs (Disability-Adjusted Life Years)	Global	Female	10-14 years	Rheumatoid arthritis	Rate	1992	3.22189	4.74862	2.1601
DALYs (Disability-Adjusted Life Years)	Global	Both	10-14 years	Rheumatoid arthritis	Rate	1992	2.64184	3.8631	1.84467
DALYs (Disability-Adjusted Life Years)	Global	Male	15-19 years	Rheumatoid arthritis	Number	1992	9814.02	13679.3	6807.4
DALYs (Disability-Adjusted Life Years)	Global	Female	15-19 years	Rheumatoid arthritis	Number	1992	19264.5	26997.4	13151.7
DALYs (Disability-Adjusted Life Years)	Global	Both	15-19 years	Rheumatoid arthritis	Number	1992	29078.5	40706.8	19962.7
DALYs (Disability-Adjusted Life Years)	Global	Male	15-19 years	Rheumatoid arthritis	Percent	1992	0.000226572	0.000305754	0.000166063
DALYs (Disability-Adjusted Life Years)	Global	Female	15-19 years	Rheumatoid arthritis	Percent	1992	0.000480276	0.000639242	0.000345063
DALYs (Disability-Adjusted Life Years)	Global	Both	15-19 years	Rheumatoid arthritis	Percent	1992	0.000348489	0.000462736	0.000251279
DALYs (Disability-Adjusted Life Years)	Global	Male	15-19 years	Rheumatoid arthritis	Rate	1992	3.73509	5.20617	2.59081
DALYs (Disability-Adjusted Life Years)	Global	Female	15-19 years	Rheumatoid arthritis	Rate	1992	7.55468	10.5872	5.15752
DALYs (Disability-Adjusted Life Years)	Global	Both	15-19 years	Rheumatoid arthritis	Rate	1992	5.61629	7.86221	3.85564
DALYs (Disability-Adjusted Life Years)	Global	Male	20-24 years	Rheumatoid arthritis	Number	1992	15188.3	21358.9	10303.2
DALYs (Disability-Adjusted Life Years)	Global	Female	20-24 years	Rheumatoid arthritis	Number	1992	33279.2	46132.6	22633.1
DALYs (Disability-Adjusted Life Years)	Global	Both	20-24 years	Rheumatoid arthritis	Number	1992	48467.5	67583.1	32912.2
DALYs (Disability-Adjusted Life Years)	Global	Male	20-24 years	Rheumatoid arthritis	Percent	1992	0.00030115	0.000407564	0.000214832
DALYs (Disability-Adjusted Life Years)	Global	Female	20-24 years	Rheumatoid arthritis	Percent	1992	0.000697539	0.000936273	0.00050639
DALYs (Disability-Adjusted Life Years)	Global	Both	20-24 years	Rheumatoid arthritis	Percent	1992	0.000493746	0.000661243	0.000357166
DALYs (Disability-Adjusted Life Years)	Global	Male	20-24 years	Rheumatoid arthritis	Rate	1992	5.99473	8.43025	4.06661
DALYs (Disability-Adjusted Life Years)	Global	Female	20-24 years	Rheumatoid arthritis	Rate	1992	13.4193	18.6022	9.12642
DALYs (Disability-Adjusted Life Years)	Global	Both	20-24 years	Rheumatoid arthritis	Rate	1992	9.66729	13.4801	6.56464
DALYs (Disability-Adjusted Life Years)	Global	Male	Age-standardized	Rheumatoid arthritis	Rate	1992	24.3341	30.2554	19.0518
DALYs (Disability-Adjusted Life Years)	Global	Female	Age-standardized	Rheumatoid arthritis	Rate	1992	52.1354	65.3727	39.6071
DALYs (Disability-Adjusted Life Years)	Global	Both	Age-standardized	Rheumatoid arthritis	Rate	1992	38.802	48.4804	29.8955
DALYs (Disability-Adjusted Life Years)	Central Sub-Saharan Africa	Male	10-14 years	Rheumatoid arthritis	Number	1991	72.9467	134.064	32.6386
DALYs (Disability-Adjusted Life Years)	Central Sub-Saharan Africa	Female	10-14 years	Rheumatoid arthritis	Number	1991	82.7142	146.644	34.6543
DALYs (Disability-Adjusted Life Years)	Central Sub-Saharan Africa	Both	10-14 years	Rheumatoid arthritis	Number	1991	155.661	242.287	89.4339
DALYs (Disability-Adjusted Life Years)	Central Sub-Saharan Africa	Male	10-14 years	Rheumatoid arthritis	Percent	1991	0.000105954	0.000191722	4.82962e-05
DALYs (Disability-Adjusted Life Years)	Central Sub-Saharan Africa	Female	10-14 years	Rheumatoid arthritis	Percent	1991	0.000144855	0.000255375	6.15172e-05
DALYs (Disability-Adjusted Life Years)	Central Sub-Saharan Africa	Both	10-14 years	Rheumatoid arthritis	Percent	1991	0.00012357	0.000190258	7.51e-05
DALYs (Disability-Adjusted Life Years)	Central Sub-Saharan Africa	Male	10-14 years	Rheumatoid arthritis	Rate	1991	2.07606	3.81546	0.928895
DALYs (Disability-Adjusted Life Years)	Central Sub-Saharan Africa	Female	10-14 years	Rheumatoid arthritis	Rate	1991	2.37101	4.20355	0.99337
DALYs (Disability-Adjusted Life Years)	Central Sub-Saharan Africa	Both	10-14 years	Rheumatoid arthritis	Rate	1991	2.22301	3.46012	1.27721
DALYs (Disability-Adjusted Life Years)	Central Sub-Saharan Africa	Male	15-19 years	Rheumatoid arthritis	Number	1991	72.0694	116.877	41.9779
DALYs (Disability-Adjusted Life Years)	Central Sub-Saharan Africa	Female	15-19 years	Rheumatoid arthritis	Number	1991	141.323	234.411	67.4947
DALYs (Disability-Adjusted Life Years)	Central Sub-Saharan Africa	Both	15-19 years	Rheumatoid arthritis	Number	1991	213.392	334.758	121.961
DALYs (Disability-Adjusted Life Years)	Central Sub-Saharan Africa	Male	15-19 years	Rheumatoid arthritis	Percent	1991	9.23873e-05	0.000145719	5.53127e-05
DALYs (Disability-Adjusted Life Years)	Central Sub-Saharan Africa	Female	15-19 years	Rheumatoid arthritis	Percent	1991	0.000208981	0.000343971	9.96968e-05
DALYs (Disability-Adjusted Life Years)	Central Sub-Saharan Africa	Both	15-19 years	Rheumatoid arthritis	Percent	1991	0.000146498	0.000224539	8.58513e-05
DALYs (Disability-Adjusted Life Years)	Central Sub-Saharan Africa	Male	15-19 years	Rheumatoid arthritis	Rate	1991	2.45221	3.97681	1.42833
DALYs (Disability-Adjusted Life Years)	Central Sub-Saharan Africa	Female	15-19 years	Rheumatoid arthritis	Rate	1991	4.86231	8.06506	2.3222
DALYs (Disability-Adjusted Life Years)	Central Sub-Saharan Africa	Both	15-19 years	Rheumatoid arthritis	Rate	1991	3.65057	5.72681	2.08642
DALYs (Disability-Adjusted Life Years)	Central Sub-Saharan Africa	Male	20-24 years	Rheumatoid arthritis	Number	1991	89.6858	141.356	53.8382
DALYs (Disability-Adjusted Life Years)	Central Sub-Saharan Africa	Female	20-24 years	Rheumatoid arthritis	Number	1991	207.532	328.602	110.042
DALYs (Disability-Adjusted Life Years)	Central Sub-Saharan Africa	Both	20-24 years	Rheumatoid arthritis	Number	1991	297.217	464.62	174.316
DALYs (Disability-Adjusted Life Years)	Central Sub-Saharan Africa	Male	20-24 years	Rheumatoid arthritis	Percent	1991	0.000114849	0.000179073	7.12245e-05
DALYs (Disability-Adjusted Life Years)	Central Sub-Saharan Africa	Female	20-24 years	Rheumatoid arthritis	Percent	1991	0.000260507	0.000409434	0.000141
DALYs (Disability-Adjusted Life Years)	Central Sub-Saharan Africa	Both	20-24 years	Rheumatoid arthritis	Percent	1991	0.000188323	0.000293175	0.000113131
DALYs (Disability-Adjusted Life Years)	High-middle SDI	Male	10-14 years	Rheumatoid arthritis	Number	1990	1109.5	1547.16	800.382
DALYs (Disability-Adjusted Life Years)	High-middle SDI	Female	10-14 years	Rheumatoid arthritis	Number	1990	1699.2	2485.32	1145.19
DALYs (Disability-Adjusted Life Years)	High-middle SDI	Both	10-14 years	Rheumatoid arthritis	Number	1990	2808.7	4016	1974.13
DALYs (Disability-Adjusted Life Years)	High-middle SDI	Male	10-14 years	Rheumatoid arthritis	Percent	1990	0.00025212	0.000339344	0.000187867
DALYs (Disability-Adjusted Life Years)	High-middle SDI	Female	10-14 years	Rheumatoid arthritis	Percent	1990	0.000452279	0.000629052	0.000315007
DALYs (Disability-Adjusted Life Years)	High-middle SDI	Both	10-14 years	Rheumatoid arthritis	Percent	1990	0.000344192	0.000464952	0.000254309
DALYs (Disability-Adjusted Life Years)	High-middle SDI	Male	10-14 years	Rheumatoid arthritis	Rate	1990	2.20617	3.07643	1.59151
DALYs (Disability-Adjusted Life Years)	High-middle SDI	Female	10-14 years	Rheumatoid arthritis	Rate	1990	3.54685	5.18776	2.39042
DALYs (Disability-Adjusted Life Years)	High-middle SDI	Both	10-14 years	Rheumatoid arthritis	Rate	1990	2.86024	4.08969	2.01036
DALYs (Disability-Adjusted Life Years)	High-middle SDI	Male	15-19 years	Rheumatoid arthritis	Number	1990	2016.09	2854.19	1402.86
DALYs (Disability-Adjusted Life Years)	High-middle SDI	Female	15-19 years	Rheumatoid arthritis	Number	1990	4057.44	5775.68	2771.74
DALYs (Disability-Adjusted Life Years)	High-middle SDI	Both	15-19 years	Rheumatoid arthritis	Number	1990	6073.54	8556.61	4192.81
DALYs (Disability-Adjusted Life Years)	High-middle SDI	Male	15-19 years	Rheumatoid arthritis	Percent	1990	0.000279991	0.000375384	0.000206018
DALYs (Disability-Adjusted Life Years)	High-middle SDI	Female	15-19 years	Rheumatoid arthritis	Percent	1990	0.000734885	0.000979565	0.000524497
DALYs (Disability-Adjusted Life Years)	High-middle SDI	Both	15-19 years	Rheumatoid arthritis	Percent	1990	0.000477172	0.000627624	0.000351929
DALYs (Disability-Adjusted Life Years)	High-middle SDI	Male	15-19 years	Rheumatoid arthritis	Rate	1990	3.89216	5.51014	2.70829
DALYs (Disability-Adjusted Life Years)	High-middle SDI	Female	15-19 years	Rheumatoid arthritis	Rate	1990	8.12956	11.5722	5.5535
DALYs (Disability-Adjusted Life Years)	High-middle SDI	Both	15-19 years	Rheumatoid arthritis	Rate	1990	5.97151	8.41287	4.12237
DALYs (Disability-Adjusted Life Years)	High-middle SDI	Male	20-24 years	Rheumatoid arthritis	Number	1990	3187.14	4454.68	2167.12
DALYs (Disability-Adjusted Life Years)	High-middle SDI	Female	20-24 years	Rheumatoid arthritis	Number	1990	7139.89	10123.5	4790.83
DALYs (Disability-Adjusted Life Years)	High-middle SDI	Both	20-24 years	Rheumatoid arthritis	Number	1990	10327	14500.6	6973.5
DALYs (Disability-Adjusted Life Years)	High-middle SDI	Male	20-24 years	Rheumatoid arthritis	Percent	1990	0.000349183	0.000469038	0.000252214
DALYs (Disability-Adjusted Life Years)	High-middle SDI	Female	20-24 years	Rheumatoid arthritis	Percent	1990	0.00106435	0.00144875	0.000767959
DALYs (Disability-Adjusted Life Years)	High-middle SDI	Both	20-24 years	Rheumatoid arthritis	Percent	1990	0.000651696	0.000874586	0.000478806
DALYs (Disability-Adjusted Life Years)	High-middle SDI	Male	20-24 years	Rheumatoid arthritis	Rate	1990	6.12108	8.55545	4.16207
DALYs (Disability-Adjusted Life Years)	High-middle SDI	Female	20-24 years	Rheumatoid arthritis	Rate	1990	14.1025	19.9956	9.46273
DALYs (Disability-Adjusted Life Years)	High-middle SDI	Both	20-24 years	Rheumatoid arthritis	Rate	1990	10.0559	14.1198	6.79039
DALYs (Disability-Adjusted Life Years)	High-middle SDI	Male	Age-standardized	Rheumatoid arthritis	Rate	1990	19.5613	24.4291	15.0801
DALYs (Disability-Adjusted Life Years)	High-middle SDI	Female	Age-standardized	Rheumatoid arthritis	Rate	1990	46.8279	59.0938	35.0936
DALYs (Disability-Adjusted Life Years)	High-middle SDI	Both	Age-standardized	Rheumatoid arthritis	Rate	1990	34.0169	42.7844	25.7367
DALYs (Disability-Adjusted Life Years)	High-income Asia Pacific	Male	10-14 years	Rheumatoid arthritis	Number	1992	118.574	170.3	82.4028
DALYs (Disability-Adjusted Life Years)	High-income Asia Pacific	Female	10-14 years	Rheumatoid arthritis	Number	1992	218.825	346.522	142.782
DALYs (Disability-Adjusted Life Years)	High-income Asia Pacific	Both	10-14 years	Rheumatoid arthritis	Number	1992	337.399	507.02	229.59
DALYs (Disability-Adjusted Life Years)	High-income Asia Pacific	Male	10-14 years	Rheumatoid arthritis	Percent	1992	0.000285264	0.000404198	0.000204049
DALYs (Disability-Adjusted Life Years)	High-income Asia Pacific	Female	10-14 years	Rheumatoid arthritis	Percent	1992	0.000557943	0.000856305	0.00037211
DALYs (Disability-Adjusted Life Years)	High-income Asia Pacific	Both	10-14 years	Rheumatoid arthritis	Percent	1992	0.000417491	0.000607352	0.000287072
DALYs (Disability-Adjusted Life Years)	High-income Asia Pacific	Male	10-14 years	Rheumatoid arthritis	Rate	1992	1.82007	2.61407	1.26486
DALYs (Disability-Adjusted Life Years)	High-income Asia Pacific	Female	10-14 years	Rheumatoid arthritis	Rate	1992	3.5532	5.62668	2.31843
DALYs (Disability-Adjusted Life Years)	Central Sub-Saharan Africa	Male	20-24 years	Rheumatoid arthritis	Rate	1991	3.60786	5.68642	2.16579
DALYs (Disability-Adjusted Life Years)	Central Sub-Saharan Africa	Female	20-24 years	Rheumatoid arthritis	Rate	1991	8.343	13.2102	4.42382
DALYs (Disability-Adjusted Life Years)	Central Sub-Saharan Africa	Both	20-24 years	Rheumatoid arthritis	Rate	1991	5.97622	9.34221	3.50502
DALYs (Disability-Adjusted Life Years)	Central Sub-Saharan Africa	Male	Age-standardized	Rheumatoid arthritis	Rate	1991	34.9901	43.0298	27.8206
DALYs (Disability-Adjusted Life Years)	Central Sub-Saharan Africa	Female	Age-standardized	Rheumatoid arthritis	Rate	1991	39.1578	52.5668	24.9974
DALYs (Disability-Adjusted Life Years)	Central Sub-Saharan Africa	Both	Age-standardized	Rheumatoid arthritis	Rate	1991	37.0698	46.5995	27.6177
DALYs (Disability-Adjusted Life Years)	Low-middle SDI	Male	10-14 years	Rheumatoid arthritis	Number	1991	1313.42	1951.41	842.334
DALYs (Disability-Adjusted Life Years)	Low-middle SDI	Female	10-14 years	Rheumatoid arthritis	Number	1991	1567.46	2375.32	1008.63
DALYs (Disability-Adjusted Life Years)	Low-middle SDI	Both	10-14 years	Rheumatoid arthritis	Number	1991	2880.88	4256.86	1941.13
DALYs (Disability-Adjusted Life Years)	Low-middle SDI	Male	10-14 years	Rheumatoid arthritis	Percent	1991	0.000115809	0.000166902	7.63341e-05
DALYs (Disability-Adjusted Life Years)	Low-middle SDI	Female	10-14 years	Rheumatoid arthritis	Percent	1991	0.000147001	0.000211007	9.80074e-05
DALYs (Disability-Adjusted Life Years)	Low-middle SDI	Both	10-14 years	Rheumatoid arthritis	Percent	1991	0.000130913	0.000183953	9.20085e-05
DALYs (Disability-Adjusted Life Years)	Low-middle SDI	Male	10-14 years	Rheumatoid arthritis	Rate	1991	1.89584	2.81673	1.21586
DALYs (Disability-Adjusted Life Years)	Low-middle SDI	Female	10-14 years	Rheumatoid arthritis	Rate	1991	2.38557	3.61509	1.53507
DALYs (Disability-Adjusted Life Years)	Low-middle SDI	Both	10-14 years	Rheumatoid arthritis	Rate	1991	2.13422	3.15358	1.43803
DALYs (Disability-Adjusted Life Years)	Low-middle SDI	Male	15-19 years	Rheumatoid arthritis	Number	1991	2212.61	3169.92	1490.42
DALYs (Disability-Adjusted Life Years)	Low-middle SDI	Female	15-19 years	Rheumatoid arthritis	Number	1991	3747	5333.76	2465.36
DALYs (Disability-Adjusted Life Years)	Low-middle SDI	Both	15-19 years	Rheumatoid arthritis	Number	1991	5959.61	8447.12	3972.77
DALYs (Disability-Adjusted Life Years)	Low-middle SDI	Male	15-19 years	Rheumatoid arthritis	Percent	1991	0.00018058	0.00024925	0.000127339
DALYs (Disability-Adjusted Life Years)	Low-middle SDI	Female	15-19 years	Rheumatoid arthritis	Percent	1991	0.000283064	0.000384582	0.000197328
DALYs (Disability-Adjusted Life Years)	Low-middle SDI	Both	15-19 years	Rheumatoid arthritis	Percent	1991	0.00023378	0.000318569	0.000163313
DALYs (Disability-Adjusted Life Years)	Low-middle SDI	Male	15-19 years	Rheumatoid arthritis	Rate	1991	3.6865	5.2815	2.48323
DALYs (Disability-Adjusted Life Years)	Low-middle SDI	Female	15-19 years	Rheumatoid arthritis	Rate	1991	6.40306	9.1146	4.21294
DALYs (Disability-Adjusted Life Years)	Low-middle SDI	Both	15-19 years	Rheumatoid arthritis	Rate	1991	5.02759	7.12607	3.35147
DALYs (Disability-Adjusted Life Years)	Low-middle SDI	Male	20-24 years	Rheumatoid arthritis	Number	1991	3272.65	4665.39	2172.63
DALYs (Disability-Adjusted Life Years)	Low-middle SDI	Female	20-24 years	Rheumatoid arthritis	Number	1991	6302.45	9030.17	4186.48
DALYs (Disability-Adjusted Life Years)	Low-middle SDI	Both	20-24 years	Rheumatoid arthritis	Number	1991	9575.1	13614.2	6420.78
DALYs (Disability-Adjusted Life Years)	Low-middle SDI	Male	20-24 years	Rheumatoid arthritis	Percent	1991	0.000253671	0.000349013	0.000176524
DALYs (Disability-Adjusted Life Years)	Low-middle SDI	Female	20-24 years	Rheumatoid arthritis	Percent	1991	0.000436081	0.000595654	0.000303043
DALYs (Disability-Adjusted Life Years)	Low-middle SDI	Both	20-24 years	Rheumatoid arthritis	Percent	1991	0.000349992	0.000477521	0.000245566
DALYs (Disability-Adjusted Life Years)	Low-middle SDI	Male	20-24 years	Rheumatoid arthritis	Rate	1991	6.15872	8.77967	4.08861
DALYs (Disability-Adjusted Life Years)	Low-middle SDI	Female	20-24 years	Rheumatoid arthritis	Rate	1991	11.9605	17.1371	7.9449
DALYs (Disability-Adjusted Life Years)	Low-middle SDI	Both	20-24 years	Rheumatoid arthritis	Rate	1991	9.04742	12.8639	6.06694
DALYs (Disability-Adjusted Life Years)	Low-middle SDI	Male	Age-standardized	Rheumatoid arthritis	Rate	1991	30.876	37.945	24.227
DALYs (Disability-Adjusted Life Years)	Low-middle SDI	Female	Age-standardized	Rheumatoid arthritis	Rate	1991	56.4635	71.0084	43.5153
DALYs (Disability-Adjusted Life Years)	Low-middle SDI	Both	Age-standardized	Rheumatoid arthritis	Rate	1991	43.54	53.8136	34.3354
DALYs (Disability-Adjusted Life Years)	Central Sub-Saharan Africa	Male	10-14 years	Rheumatoid arthritis	Number	1990	69.5669	126.741	30.8857
DALYs (Disability-Adjusted Life Years)	Central Sub-Saharan Africa	Female	10-14 years	Rheumatoid arthritis	Number	1990	78.9033	138.703	32.6704
DALYs (Disability-Adjusted Life Years)	Central Sub-Saharan Africa	Both	10-14 years	Rheumatoid arthritis	Number	1990	148.47	232.081	85.0329
DALYs (Disability-Adjusted Life Years)	Central Sub-Saharan Africa	Male	10-14 years	Rheumatoid arthritis	Percent	1990	0.000103068	0.000188992	4.64526e-05
DALYs (Disability-Adjusted Life Years)	Central Sub-Saharan Africa	Female	10-14 years	Rheumatoid arthritis	Percent	1990	0.000141173	0.000248682	6.0341e-05
DALYs (Disability-Adjusted Life Years)	Central Sub-Saharan Africa	Both	10-14 years	Rheumatoid arthritis	Percent	1990	0.000120312	0.000185049	7.05008e-05
DALYs (Disability-Adjusted Life Years)	Central Sub-Saharan Africa	Male	10-14 years	Rheumatoid arthritis	Rate	1990	2.04499	3.72569	0.907919
DALYs (Disability-Adjusted Life Years)	Central Sub-Saharan Africa	Female	10-14 years	Rheumatoid arthritis	Rate	1990	2.33737	4.10883	0.967804
DALYs (Disability-Adjusted Life Years)	Central Sub-Saharan Africa	Both	10-14 years	Rheumatoid arthritis	Rate	1990	2.19062	3.42426	1.25463
DALYs (Disability-Adjusted Life Years)	Central Sub-Saharan Africa	Male	15-19 years	Rheumatoid arthritis	Number	1990	69.6463	111.596	39.9168
DALYs (Disability-Adjusted Life Years)	Central Sub-Saharan Africa	Female	15-19 years	Rheumatoid arthritis	Number	1990	136.633	224.344	65.3797
DALYs (Disability-Adjusted Life Years)	Central Sub-Saharan Africa	Both	15-19 years	Rheumatoid arthritis	Number	1990	206.279	321.93	120.418
DALYs (Disability-Adjusted Life Years)	Central Sub-Saharan Africa	Male	15-19 years	Rheumatoid arthritis	Percent	1990	8.98641e-05	0.000142487	5.27576e-05
DALYs (Disability-Adjusted Life Years)	Central Sub-Saharan Africa	Female	15-19 years	Rheumatoid arthritis	Percent	1990	0.000206879	0.000335297	0.000101823
DALYs (Disability-Adjusted Life Years)	Central Sub-Saharan Africa	Both	15-19 years	Rheumatoid arthritis	Percent	1990	0.000143685	0.000219214	8.51263e-05
DALYs (Disability-Adjusted Life Years)	Central Sub-Saharan Africa	Male	15-19 years	Rheumatoid arthritis	Rate	1990	2.4369	3.9047	1.39667
DALYs (Disability-Adjusted Life Years)	Central Sub-Saharan Africa	Female	15-19 years	Rheumatoid arthritis	Rate	1990	4.83425	7.93761	2.31322
DALYs (Disability-Adjusted Life Years)	Central Sub-Saharan Africa	Both	15-19 years	Rheumatoid arthritis	Rate	1990	3.6289	5.66346	2.11842
DALYs (Disability-Adjusted Life Years)	Central Sub-Saharan Africa	Male	20-24 years	Rheumatoid arthritis	Number	1990	86.5656	136.976	51.7087
DALYs (Disability-Adjusted Life Years)	Central Sub-Saharan Africa	Female	20-24 years	Rheumatoid arthritis	Number	1990	202.36	326.344	109.092
DALYs (Disability-Adjusted Life Years)	Central Sub-Saharan Africa	Both	20-24 years	Rheumatoid arthritis	Number	1990	288.925	453.575	166.775
DALYs (Disability-Adjusted Life Years)	Central Sub-Saharan Africa	Male	20-24 years	Rheumatoid arthritis	Percent	1990	0.000110514	0.000174754	6.73583e-05
DALYs (Disability-Adjusted Life Years)	Central Sub-Saharan Africa	Female	20-24 years	Rheumatoid arthritis	Percent	1990	0.000264288	0.000423496	0.000140809
DALYs (Disability-Adjusted Life Years)	Central Sub-Saharan Africa	Both	20-24 years	Rheumatoid arthritis	Percent	1990	0.000186448	0.000291065	0.000109312
DALYs (Disability-Adjusted Life Years)	Middle SDI	Male	10-14 years	Rheumatoid arthritis	Number	1991	2158.11	2962.22	1536.72
DALYs (Disability-Adjusted Life Years)	Middle SDI	Female	10-14 years	Rheumatoid arthritis	Number	1991	2727.51	3960.26	1831.4
DALYs (Disability-Adjusted Life Years)	Middle SDI	Both	10-14 years	Rheumatoid arthritis	Number	1991	4885.62	6894.29	3488.01
DALYs (Disability-Adjusted Life Years)	Middle SDI	Male	10-14 years	Rheumatoid arthritis	Percent	1991	0.00020814	0.000277822	0.000154595
DALYs (Disability-Adjusted Life Years)	Middle SDI	Female	10-14 years	Rheumatoid arthritis	Percent	1991	0.000297274	0.000415757	0.000207508
DALYs (Disability-Adjusted Life Years)	Middle SDI	Both	10-14 years	Rheumatoid arthritis	Percent	1991	0.000249942	0.00033988	0.000188378
DALYs (Disability-Adjusted Life Years)	Middle SDI	Male	10-14 years	Rheumatoid arthritis	Rate	1991	2.2951	3.15025	1.63426
DALYs (Disability-Adjusted Life Years)	Middle SDI	Female	10-14 years	Rheumatoid arthritis	Rate	1991	3.0374	4.41021	2.03948
DALYs (Disability-Adjusted Life Years)	Middle SDI	Both	10-14 years	Rheumatoid arthritis	Rate	1991	2.6577	3.75038	1.89742
DALYs (Disability-Adjusted Life Years)	Middle SDI	Male	15-19 years	Rheumatoid arthritis	Number	1991	3615.55	5111.64	2563.86
DALYs (Disability-Adjusted Life Years)	Middle SDI	Female	15-19 years	Rheumatoid arthritis	Number	1991	6711.15	9485.67	4593.64
DALYs (Disability-Adjusted Life Years)	Middle SDI	Both	15-19 years	Rheumatoid arthritis	Number	1991	10326.7	14506	7170.75
DALYs (Disability-Adjusted Life Years)	Middle SDI	Male	15-19 years	Rheumatoid arthritis	Percent	1991	0.000258446	0.00034586	0.000191472
DALYs (Disability-Adjusted Life Years)	Middle SDI	Female	15-19 years	Rheumatoid arthritis	Percent	1991	0.00055591	0.000750621	0.000399512
DALYs (Disability-Adjusted Life Years)	Middle SDI	Both	15-19 years	Rheumatoid arthritis	Percent	1991	0.000396121	0.000522907	0.000287414
DALYs (Disability-Adjusted Life Years)	Middle SDI	Male	15-19 years	Rheumatoid arthritis	Rate	1991	3.88405	5.49125	2.75427
DALYs (Disability-Adjusted Life Years)	Middle SDI	Female	15-19 years	Rheumatoid arthritis	Rate	1991	7.41269	10.4772	5.07383
DALYs (Disability-Adjusted Life Years)	Middle SDI	Both	15-19 years	Rheumatoid arthritis	Rate	1991	5.62386	7.89991	3.90515
DALYs (Disability-Adjusted Life Years)	Middle SDI	Male	20-24 years	Rheumatoid arthritis	Number	1991	5595.37	7794.67	3874.43
DALYs (Disability-Adjusted Life Years)	Middle SDI	Female	20-24 years	Rheumatoid arthritis	Number	1991	12006.4	16938.1	8005.35
DALYs (Disability-Adjusted Life Years)	Middle SDI	Both	20-24 years	Rheumatoid arthritis	Number	1991	17601.8	24506	11915.6
DALYs (Disability-Adjusted Life Years)	Middle SDI	Male	20-24 years	Rheumatoid arthritis	Percent	1991	0.000338729	0.000456745	0.000246995
DALYs (Disability-Adjusted Life Years)	Middle SDI	Female	20-24 years	Rheumatoid arthritis	Percent	1991	0.000834271	0.00111462	0.000600064
DALYs (Disability-Adjusted Life Years)	Middle SDI	Both	20-24 years	Rheumatoid arthritis	Percent	1991	0.00056927	0.00075863	0.000410894
DALYs (Disability-Adjusted Life Years)	Middle SDI	Male	20-24 years	Rheumatoid arthritis	Rate	1991	6.24488	8.69947	4.32417
DALYs (Disability-Adjusted Life Years)	Middle SDI	Female	20-24 years	Rheumatoid arthritis	Rate	1991	13.665	19.278	9.11121
DALYs (Disability-Adjusted Life Years)	Middle SDI	Both	20-24 years	Rheumatoid arthritis	Rate	1991	9.91863	13.8092	6.71444
DALYs (Disability-Adjusted Life Years)	Middle SDI	Male	Age-standardized	Rheumatoid arthritis	Rate	1991	23.4954	29.3383	18.7139
DALYs (Disability-Adjusted Life Years)	Middle SDI	Female	Age-standardized	Rheumatoid arthritis	Rate	1991	47.9676	61.0754	36.2487
DALYs (Disability-Adjusted Life Years)	Middle SDI	Both	Age-standardized	Rheumatoid arthritis	Rate	1991	35.7768	44.6458	27.5508
DALYs (Disability-Adjusted Life Years)	Andean Latin America	Male	10-14 years	Rheumatoid arthritis	Number	1992	67.0115	103.237	42.1723
DALYs (Disability-Adjusted Life Years)	Andean Latin America	Female	10-14 years	Rheumatoid arthritis	Number	1992	81.6085	127.678	48.1469
DALYs (Disability-Adjusted Life Years)	Andean Latin America	Both	10-14 years	Rheumatoid arthritis	Number	1992	148.62	222.152	97.5318
DALYs (Disability-Adjusted Life Years)	Andean Latin America	Male	10-14 years	Rheumatoid arthritis	Percent	1992	0.000232639	0.000353533	0.000151983
DALYs (Disability-Adjusted Life Years)	Andean Latin America	Female	10-14 years	Rheumatoid arthritis	Percent	1992	0.000304101	0.000460576	0.000185345
DALYs (Disability-Adjusted Life Years)	Andean Latin America	Both	10-14 years	Rheumatoid arthritis	Percent	1992	0.00026705	0.000394843	0.000180832
DALYs (Disability-Adjusted Life Years)	Andean Latin America	Male	10-14 years	Rheumatoid arthritis	Rate	1992	2.78107	4.28449	1.75021
DALYs (Disability-Adjusted Life Years)	Andean Latin America	Female	10-14 years	Rheumatoid arthritis	Rate	1992	3.45079	5.3988	2.03587
DALYs (Disability-Adjusted Life Years)	Andean Latin America	Both	10-14 years	Rheumatoid arthritis	Rate	1992	3.1128	4.65291	2.04277
DALYs (Disability-Adjusted Life Years)	Andean Latin America	Male	15-19 years	Rheumatoid arthritis	Number	1992	114.88	171.664	73.1579
DALYs (Disability-Adjusted Life Years)	Andean Latin America	Female	15-19 years	Rheumatoid arthritis	Number	1992	205.367	314.145	124.612
DALYs (Disability-Adjusted Life Years)	Andean Latin America	Both	15-19 years	Rheumatoid arthritis	Number	1992	320.247	471.192	208.342
DALYs (Disability-Adjusted Life Years)	Andean Latin America	Male	15-19 years	Rheumatoid arthritis	Percent	1992	0.000324779	0.000481807	0.000213417
DALYs (Disability-Adjusted Life Years)	Andean Latin America	Female	15-19 years	Rheumatoid arthritis	Percent	1992	0.000641041	0.00096293	0.000410871
DALYs (Disability-Adjusted Life Years)	Andean Latin America	Both	15-19 years	Rheumatoid arthritis	Percent	1992	0.000474958	0.000685683	0.000317754
DALYs (Disability-Adjusted Life Years)	Andean Latin America	Male	15-19 years	Rheumatoid arthritis	Rate	1992	5.41593	8.09297	3.44897
DALYs (Disability-Adjusted Life Years)	Andean Latin America	Female	15-19 years	Rheumatoid arthritis	Rate	1992	9.58723	14.6654	5.81732
DALYs (Disability-Adjusted Life Years)	Andean Latin America	Both	15-19 years	Rheumatoid arthritis	Rate	1992	7.51183	11.0524	4.88694
DALYs (Disability-Adjusted Life Years)	Andean Latin America	Male	20-24 years	Rheumatoid arthritis	Number	1992	149.498	226.67	90.194
DALYs (Disability-Adjusted Life Years)	Andean Latin America	Female	20-24 years	Rheumatoid arthritis	Number	1992	356.403	571.001	200.509
DALYs (Disability-Adjusted Life Years)	Andean Latin America	Both	20-24 years	Rheumatoid arthritis	Number	1992	505.901	783.724	308.82
DALYs (Disability-Adjusted Life Years)	Andean Latin America	Male	20-24 years	Rheumatoid arthritis	Percent	1992	0.000377302	0.000558033	0.000232695
DALYs (Disability-Adjusted Life Years)	Andean Latin America	Female	20-24 years	Rheumatoid arthritis	Percent	1992	0.00100136	0.00154854	0.000595076
DALYs (Disability-Adjusted Life Years)	Andean Latin America	Both	20-24 years	Rheumatoid arthritis	Percent	1992	0.000672277	0.001007	0.000431037
DALYs (Disability-Adjusted Life Years)	Andean Latin America	Male	20-24 years	Rheumatoid arthritis	Rate	1992	8.20869	12.4461	4.95242
DALYs (Disability-Adjusted Life Years)	Andean Latin America	Female	20-24 years	Rheumatoid arthritis	Rate	1992	18.7136	29.9815	10.5281
DALYs (Disability-Adjusted Life Years)	Andean Latin America	Both	20-24 years	Rheumatoid arthritis	Rate	1992	13.5786	21.0355	8.28886
DALYs (Disability-Adjusted Life Years)	Andean Latin America	Male	Age-standardized	Rheumatoid arthritis	Rate	1992	20.1039	25.5397	15.4728
DALYs (Disability-Adjusted Life Years)	Andean Latin America	Female	Age-standardized	Rheumatoid arthritis	Rate	1992	51.3183	65.5126	38.6791
DALYs (Disability-Adjusted Life Years)	Andean Latin America	Both	Age-standardized	Rheumatoid arthritis	Rate	1992	36.1037	45.7737	27.5334
DALYs (Disability-Adjusted Life Years)	Western Europe	Male	10-14 years	Rheumatoid arthritis	Number	1991	410.057	663.132	243.723
DALYs (Disability-Adjusted Life Years)	Western Europe	Female	10-14 years	Rheumatoid arthritis	Number	1991	894.042	1427.87	501.122
DALYs (Disability-Adjusted Life Years)	Western Europe	Both	10-14 years	Rheumatoid arthritis	Number	1991	1304.1	2087.37	751.317
DALYs (Disability-Adjusted Life Years)	Western Europe	Male	10-14 years	Rheumatoid arthritis	Percent	1991	0.000483797	0.000723783	0.000308406
DALYs (Disability-Adjusted Life Years)	Western Europe	Female	10-14 years	Rheumatoid arthritis	Percent	1991	0.00102898	0.00157325	0.000621814
DALYs (Disability-Adjusted Life Years)	Western Europe	Both	10-14 years	Rheumatoid arthritis	Percent	1991	0.000759546	0.00115255	0.000463127
DALYs (Disability-Adjusted Life Years)	Western Europe	Male	10-14 years	Rheumatoid arthritis	Rate	1991	3.2685	5.28573	1.94268
DALYs (Disability-Adjusted Life Years)	Western Europe	Female	10-14 years	Rheumatoid arthritis	Rate	1991	7.50379	11.9843	4.20597
DALYs (Disability-Adjusted Life Years)	Western Europe	Both	10-14 years	Rheumatoid arthritis	Rate	1991	5.3315	8.53373	3.07158
DALYs (Disability-Adjusted Life Years)	Western Europe	Male	15-19 years	Rheumatoid arthritis	Number	1991	807.422	1257.78	508.868
DALYs (Disability-Adjusted Life Years)	Western Europe	Female	15-19 years	Rheumatoid arthritis	Number	1991	1855.02	2831.4	1156.94
DALYs (Disability-Adjusted Life Years)	Western Europe	Both	15-19 years	Rheumatoid arthritis	Number	1991	2662.44	4069.11	1678.96
DALYs (Disability-Adjusted Life Years)	Western Europe	Male	15-19 years	Rheumatoid arthritis	Percent	1991	0.000468531	0.000683356	0.000316108
DALYs (Disability-Adjusted Life Years)	Western Europe	Female	15-19 years	Rheumatoid arthritis	Percent	1991	0.00126951	0.00183333	0.000833148
DALYs (Disability-Adjusted Life Years)	Western Europe	Both	15-19 years	Rheumatoid arthritis	Percent	1991	0.000835576	0.00119364	0.000556098
DALYs (Disability-Adjusted Life Years)	Western Europe	Male	15-19 years	Rheumatoid arthritis	Rate	1991	5.92124	9.22391	3.73179
DALYs (Disability-Adjusted Life Years)	Western Europe	Female	15-19 years	Rheumatoid arthritis	Rate	1991	14.2364	21.7297	8.87895
DALYs (Disability-Adjusted Life Years)	Western Europe	Both	15-19 years	Rheumatoid arthritis	Rate	1991	9.98436	15.2595	6.29622
DALYs (Disability-Adjusted Life Years)	Western Europe	Male	20-24 years	Rheumatoid arthritis	Number	1991	1227.77	1823.2	767.743
DALYs (Disability-Adjusted Life Years)	Western Europe	Female	20-24 years	Rheumatoid arthritis	Number	1991	3077.7	4558.93	1926.97
DALYs (Disability-Adjusted Life Years)	Western Europe	Both	20-24 years	Rheumatoid arthritis	Number	1991	4305.47	6368.14	2701.27
DALYs (Disability-Adjusted Life Years)	Western Europe	Male	20-24 years	Rheumatoid arthritis	Percent	1991	0.000505689	0.000718032	0.000337754
DALYs (Disability-Adjusted Life Years)	Western Europe	Female	20-24 years	Rheumatoid arthritis	Percent	1991	0.00156702	0.00222071	0.00104767
DALYs (Disability-Adjusted Life Years)	Western Europe	Both	20-24 years	Rheumatoid arthritis	Percent	1991	0.000979503	0.00137647	0.00066172
DALYs (Disability-Adjusted Life Years)	Western Europe	Male	20-24 years	Rheumatoid arthritis	Rate	1991	8.11896	12.0564	5.0769
DALYs (Disability-Adjusted Life Years)	Western Europe	Female	20-24 years	Rheumatoid arthritis	Rate	1991	20.9638	31.0532	13.1256
DALYs (Disability-Adjusted Life Years)	Western Europe	Both	20-24 years	Rheumatoid arthritis	Rate	1991	14.4463	21.3672	9.06366
DALYs (Disability-Adjusted Life Years)	Western Europe	Male	Age-standardized	Rheumatoid arthritis	Rate	1991	25.3718	32.2874	19.3511
DALYs (Disability-Adjusted Life Years)	Western Europe	Female	Age-standardized	Rheumatoid arthritis	Rate	1991	63.6127	81.1552	47.0475
DALYs (Disability-Adjusted Life Years)	Western Europe	Both	Age-standardized	Rheumatoid arthritis	Rate	1991	46.0889	58.5366	34.9096
DALYs (Disability-Adjusted Life Years)	Eastern Europe	Male	10-14 years	Rheumatoid arthritis	Number	1991	166.663	214.956	113.953
DALYs (Disability-Adjusted Life Years)	Eastern Europe	Female	10-14 years	Rheumatoid arthritis	Number	1991	235.401	326.513	155.59
DALYs (Disability-Adjusted Life Years)	Eastern Europe	Both	10-14 years	Rheumatoid arthritis	Number	1991	402.064	534.821	295.285
DALYs (Disability-Adjusted Life Years)	Eastern Europe	Male	10-14 years	Rheumatoid arthritis	Percent	1991	0.000223253	0.00027902	0.000155908
DALYs (Disability-Adjusted Life Years)	Eastern Europe	Female	10-14 years	Rheumatoid arthritis	Percent	1991	0.000399307	0.000531948	0.000275145
DALYs (Disability-Adjusted Life Years)	Eastern Europe	Both	10-14 years	Rheumatoid arthritis	Percent	1991	0.000300799	0.000381334	0.000220404
DALYs (Disability-Adjusted Life Years)	Eastern Europe	Male	10-14 years	Rheumatoid arthritis	Rate	1991	1.97453	2.54667	1.35004
DALYs (Disability-Adjusted Life Years)	Eastern Europe	Female	10-14 years	Rheumatoid arthritis	Rate	1991	2.87425	3.98673	1.89976
DALYs (Disability-Adjusted Life Years)	Eastern Europe	Both	10-14 years	Rheumatoid arthritis	Rate	1991	2.41761	3.21587	1.77555
DALYs (Disability-Adjusted Life Years)	Eastern Europe	Male	15-19 years	Rheumatoid arthritis	Number	1991	275.694	362.049	202.279
DALYs (Disability-Adjusted Life Years)	Eastern Europe	Female	15-19 years	Rheumatoid arthritis	Number	1991	612.114	835.73	413.394
DALYs (Disability-Adjusted Life Years)	Eastern Europe	Both	15-19 years	Rheumatoid arthritis	Number	1991	887.808	1182.86	645.239
DALYs (Disability-Adjusted Life Years)	Eastern Europe	Male	15-19 years	Rheumatoid arthritis	Percent	1991	0.000206588	0.000261856	0.0001532
DALYs (Disability-Adjusted Life Years)	Eastern Europe	Female	15-19 years	Rheumatoid arthritis	Percent	1991	0.000692331	0.000903033	0.00050511
DALYs (Disability-Adjusted Life Years)	Eastern Europe	Both	15-19 years	Rheumatoid arthritis	Percent	1991	0.000399945	0.000511385	0.000304195
DALYs (Disability-Adjusted Life Years)	Eastern Europe	Male	15-19 years	Rheumatoid arthritis	Rate	1991	3.3759	4.43332	2.47692
DALYs (Disability-Adjusted Life Years)	Eastern Europe	Female	15-19 years	Rheumatoid arthritis	Rate	1991	7.76214	10.5978	5.2422
DALYs (Disability-Adjusted Life Years)	Eastern Europe	Both	15-19 years	Rheumatoid arthritis	Rate	1991	5.53067	7.36872	4.01957
DALYs (Disability-Adjusted Life Years)	Eastern Europe	Male	20-24 years	Rheumatoid arthritis	Number	1991	445.671	605.969	326.658
DALYs (Disability-Adjusted Life Years)	Eastern Europe	Female	20-24 years	Rheumatoid arthritis	Number	1991	900.114	1268.4	611.773
DALYs (Disability-Adjusted Life Years)	Eastern Europe	Both	20-24 years	Rheumatoid arthritis	Number	1991	1345.79	1850.97	957.11
DALYs (Disability-Adjusted Life Years)	Eastern Europe	Male	20-24 years	Rheumatoid arthritis	Percent	1991	0.000240293	0.000318569	0.000180733
DALYs (Disability-Adjusted Life Years)	Eastern Europe	Female	20-24 years	Rheumatoid arthritis	Percent	1991	0.000921127	0.00124631	0.000669066
DALYs (Disability-Adjusted Life Years)	Eastern Europe	Both	20-24 years	Rheumatoid arthritis	Percent	1991	0.00047476	0.000635807	0.000352407
DALYs (Disability-Adjusted Life Years)	Eastern Europe	Male	20-24 years	Rheumatoid arthritis	Rate	1991	5.89292	8.01247	4.31925
DALYs (Disability-Adjusted Life Years)	Eastern Europe	Female	20-24 years	Rheumatoid arthritis	Rate	1991	12.2109	17.2069	8.29925
DALYs (Disability-Adjusted Life Years)	Eastern Europe	Both	20-24 years	Rheumatoid arthritis	Rate	1991	9.0114	12.3941	6.40882
DALYs (Disability-Adjusted Life Years)	Eastern Europe	Male	Age-standardized	Rheumatoid arthritis	Rate	1991	14.3596	17.9324	11.0995
DALYs (Disability-Adjusted Life Years)	Eastern Europe	Female	Age-standardized	Rheumatoid arthritis	Rate	1991	40.3594	50.9838	30.0146
DALYs (Disability-Adjusted Life Years)	Eastern Europe	Both	Age-standardized	Rheumatoid arthritis	Rate	1991	29.0447	36.4341	22.2133
DALYs (Disability-Adjusted Life Years)	East Asia	Male	10-14 years	Rheumatoid arthritis	Number	1990	1356.24	1895.98	951.706
DALYs (Disability-Adjusted Life Years)	East Asia	Female	10-14 years	Rheumatoid arthritis	Number	1990	2117.07	3146.36	1419.46
DALYs (Disability-Adjusted Life Years)	East Asia	Both	10-14 years	Rheumatoid arthritis	Number	1990	3473.31	4980.25	2435.28
DALYs (Disability-Adjusted Life Years)	East Asia	Male	10-14 years	Rheumatoid arthritis	Percent	1990	0.000261589	0.000354924	0.000191406
DALYs (Disability-Adjusted Life Years)	East Asia	Female	10-14 years	Rheumatoid arthritis	Percent	1990	0.000524385	0.000750018	0.000367086
DALYs (Disability-Adjusted Life Years)	East Asia	Both	10-14 years	Rheumatoid arthritis	Percent	1990	0.000376522	0.000523111	0.000276271
DALYs (Disability-Adjusted Life Years)	East Asia	Male	10-14 years	Rheumatoid arthritis	Rate	1990	2.46788	3.45003	1.73177
DALYs (Disability-Adjusted Life Years)	East Asia	Female	10-14 years	Rheumatoid arthritis	Rate	1990	4.1022	6.09664	2.75046
DALYs (Disability-Adjusted Life Years)	East Asia	Both	10-14 years	Rheumatoid arthritis	Rate	1990	3.25937	4.67349	2.28528
DALYs (Disability-Adjusted Life Years)	East Asia	Male	15-19 years	Rheumatoid arthritis	Number	1990	3072.2	4200.58	2124.88
DALYs (Disability-Adjusted Life Years)	East Asia	Female	15-19 years	Rheumatoid arthritis	Number	1990	5363.01	7712.68	3628.46
DALYs (Disability-Adjusted Life Years)	East Asia	Both	15-19 years	Rheumatoid arthritis	Number	1990	8435.21	11848.2	5893.48
DALYs (Disability-Adjusted Life Years)	East Asia	Male	15-19 years	Rheumatoid arthritis	Percent	1990	0.000367045	0.00048442	0.000268391
DALYs (Disability-Adjusted Life Years)	East Asia	Female	15-19 years	Rheumatoid arthritis	Percent	1990	0.000800596	0.00108758	0.000573152
DALYs (Disability-Adjusted Life Years)	East Asia	Both	15-19 years	Rheumatoid arthritis	Percent	1990	0.000559461	0.000735146	0.000411595
DALYs (Disability-Adjusted Life Years)	East Asia	Male	15-19 years	Rheumatoid arthritis	Rate	1990	4.5917	6.27817	3.17583
DALYs (Disability-Adjusted Life Years)	East Asia	Female	15-19 years	Rheumatoid arthritis	Rate	1990	8.42999	12.1234	5.70349
DALYs (Disability-Adjusted Life Years)	East Asia	Both	15-19 years	Rheumatoid arthritis	Rate	1990	6.46248	9.07729	4.51518
DALYs (Disability-Adjusted Life Years)	East Asia	Male	20-24 years	Rheumatoid arthritis	Number	1990	4620.69	6429.39	3301.33
DALYs (Disability-Adjusted Life Years)	East Asia	Female	20-24 years	Rheumatoid arthritis	Number	1990	9463.26	13287.5	6405.26
DALYs (Disability-Adjusted Life Years)	East Asia	Both	20-24 years	Rheumatoid arthritis	Number	1990	14084	19474.8	9789.19
DALYs (Disability-Adjusted Life Years)	East Asia	Male	20-24 years	Rheumatoid arthritis	Percent	1990	0.000462294	0.000612513	0.000339788
DALYs (Disability-Adjusted Life Years)	East Asia	Female	20-24 years	Rheumatoid arthritis	Percent	1990	0.00108618	0.00146	0.000791917
DALYs (Disability-Adjusted Life Years)	East Asia	Both	20-24 years	Rheumatoid arthritis	Percent	1990	0.0007523	0.000999133	0.000552715
DALYs (Disability-Adjusted Life Years)	East Asia	Male	20-24 years	Rheumatoid arthritis	Rate	1990	6.64633	9.24795	4.74859
DALYs (Disability-Adjusted Life Years)	East Asia	Female	20-24 years	Rheumatoid arthritis	Rate	1990	14.1901	19.9246	9.60466
DALYs (Disability-Adjusted Life Years)	East Asia	Both	20-24 years	Rheumatoid arthritis	Rate	1990	10.3398	14.2975	7.18676
DALYs (Disability-Adjusted Life Years)	East Asia	Male	Age-standardized	Rheumatoid arthritis	Rate	1990	25.7639	32.1136	20.3515
DALYs (Disability-Adjusted Life Years)	East Asia	Female	Age-standardized	Rheumatoid arthritis	Rate	1990	52.3884	68.6839	39.0735
DALYs (Disability-Adjusted Life Years)	East Asia	Both	Age-standardized	Rheumatoid arthritis	Rate	1990	38.9158	49.6199	29.8491
DALYs (Disability-Adjusted Life Years)	High SDI	Male	10-14 years	Rheumatoid arthritis	Number	1990	854.09	1242.05	571.349
DALYs (Disability-Adjusted Life Years)	High SDI	Female	10-14 years	Rheumatoid arthritis	Number	1990	2078.21	3016.05	1356.9
DALYs (Disability-Adjusted Life Years)	High SDI	Both	10-14 years	Rheumatoid arthritis	Number	1990	2932.3	4269.28	1929.95
DALYs (Disability-Adjusted Life Years)	High SDI	Male	10-14 years	Rheumatoid arthritis	Percent	1990	0.000414079	0.000568444	0.000300506
DALYs (Disability-Adjusted Life Years)	High SDI	Female	10-14 years	Rheumatoid arthritis	Percent	1990	0.00107323	0.00147079	0.000784223
DALYs (Disability-Adjusted Life Years)	High SDI	Both	10-14 years	Rheumatoid arthritis	Percent	1990	0.000733005	0.000995905	0.000540074
DALYs (Disability-Adjusted Life Years)	High SDI	Male	10-14 years	Rheumatoid arthritis	Rate	1990	2.91164	4.23421	1.94776
DALYs (Disability-Adjusted Life Years)	High SDI	Female	10-14 years	Rheumatoid arthritis	Rate	1990	7.46862	10.839	4.8764
DALYs (Disability-Adjusted Life Years)	High SDI	Both	10-14 years	Rheumatoid arthritis	Rate	1990	5.13003	7.46906	3.37642
DALYs (Disability-Adjusted Life Years)	High SDI	Male	15-19 years	Rheumatoid arthritis	Number	1990	1562.14	2244.73	1046.46
DALYs (Disability-Adjusted Life Years)	High SDI	Female	15-19 years	Rheumatoid arthritis	Number	1990	3875.73	5479.39	2586.59
DALYs (Disability-Adjusted Life Years)	High SDI	Both	15-19 years	Rheumatoid arthritis	Number	1990	5437.87	7680.95	3597.28
DALYs (Disability-Adjusted Life Years)	High SDI	Male	15-19 years	Rheumatoid arthritis	Percent	1990	0.000365529	0.000493202	0.000262877
DALYs (Disability-Adjusted Life Years)	High SDI	Female	15-19 years	Rheumatoid arthritis	Percent	1990	0.00116287	0.00154599	0.000848246
DALYs (Disability-Adjusted Life Years)	High SDI	Both	15-19 years	Rheumatoid arthritis	Percent	1990	0.000714524	0.000947756	0.000526292
DALYs (Disability-Adjusted Life Years)	High SDI	Male	15-19 years	Rheumatoid arthritis	Rate	1990	4.94976	7.11261	3.31578
DALYs (Disability-Adjusted Life Years)	High SDI	Female	15-19 years	Rheumatoid arthritis	Rate	1990	12.9502	18.3086	8.64271
DALYs (Disability-Adjusted Life Years)	High SDI	Both	15-19 years	Rheumatoid arthritis	Rate	1990	8.84381	12.4918	5.85039
DALYs (Disability-Adjusted Life Years)	High SDI	Male	20-24 years	Rheumatoid arthritis	Number	1990	2199.05	3162.56	1455.52
DALYs (Disability-Adjusted Life Years)	High SDI	Female	20-24 years	Rheumatoid arthritis	Number	1990	5874.09	8188.42	3898.63
DALYs (Disability-Adjusted Life Years)	High SDI	Both	20-24 years	Rheumatoid arthritis	Number	1990	8073.13	11376	5388.3
DALYs (Disability-Adjusted Life Years)	High SDI	Male	20-24 years	Rheumatoid arthritis	Percent	1990	0.000398962	0.000541657	0.000285938
DALYs (Disability-Adjusted Life Years)	High SDI	Female	20-24 years	Rheumatoid arthritis	Percent	1990	0.00136893	0.00179445	0.00100089
DALYs (Disability-Adjusted Life Years)	High SDI	Both	20-24 years	Rheumatoid arthritis	Percent	1990	0.000823074	0.00108132	0.000606922
DALYs (Disability-Adjusted Life Years)	High SDI	Male	20-24 years	Rheumatoid arthritis	Rate	1990	6.64284	9.5534	4.39681
DALYs (Disability-Adjusted Life Years)	High SDI	Female	20-24 years	Rheumatoid arthritis	Rate	1990	18.5842	25.9061	12.3343
DALYs (Disability-Adjusted Life Years)	High SDI	Both	20-24 years	Rheumatoid arthritis	Rate	1990	12.4755	17.5795	8.32658
DALYs (Disability-Adjusted Life Years)	High SDI	Male	Age-standardized	Rheumatoid arthritis	Rate	1990	26.8357	33.6598	20.7126
DALYs (Disability-Adjusted Life Years)	High SDI	Female	Age-standardized	Rheumatoid arthritis	Rate	1990	65.4461	82.5474	48.8774
DALYs (Disability-Adjusted Life Years)	High SDI	Both	Age-standardized	Rheumatoid arthritis	Rate	1990	47.6157	59.6793	36.2916
DALYs (Disability-Adjusted Life Years)	Western Europe	Male	10-14 years	Rheumatoid arthritis	Number	1990	408.913	662.839	243.996
DALYs (Disability-Adjusted Life Years)	Western Europe	Female	10-14 years	Rheumatoid arthritis	Number	1990	888.622	1447.9	509.953
DALYs (Disability-Adjusted Life Years)	Western Europe	Both	10-14 years	Rheumatoid arthritis	Number	1990	1297.54	2074.75	753.184
DALYs (Disability-Adjusted Life Years)	Western Europe	Male	10-14 years	Rheumatoid arthritis	Percent	1990	0.000476112	0.000718718	0.000301898
DALYs (Disability-Adjusted Life Years)	Western Europe	Female	10-14 years	Rheumatoid arthritis	Percent	1990	0.00101222	0.00153611	0.000618565
DALYs (Disability-Adjusted Life Years)	Western Europe	Both	10-14 years	Rheumatoid arthritis	Percent	1990	0.00074687	0.00112701	0.000467111
DALYs (Disability-Adjusted Life Years)	Western Europe	Male	10-14 years	Rheumatoid arthritis	Rate	1990	3.24393	5.25834	1.93563
DALYs (Disability-Adjusted Life Years)	Western Europe	Female	10-14 years	Rheumatoid arthritis	Rate	1990	7.42554	12.099	4.26129
DALYs (Disability-Adjusted Life Years)	Western Europe	Both	10-14 years	Rheumatoid arthritis	Rate	1990	5.28041	8.44334	3.06514
DALYs (Disability-Adjusted Life Years)	Western Europe	Male	15-19 years	Rheumatoid arthritis	Number	1990	828.263	1285.12	525.277
DALYs (Disability-Adjusted Life Years)	Western Europe	Female	15-19 years	Rheumatoid arthritis	Number	1990	1903.12	2888.92	1200.05
DALYs (Disability-Adjusted Life Years)	Western Europe	Both	15-19 years	Rheumatoid arthritis	Number	1990	2731.38	4104.44	1753.28
DALYs (Disability-Adjusted Life Years)	Western Europe	Male	15-19 years	Rheumatoid arthritis	Percent	1990	0.000465837	0.000674013	0.000315384
DALYs (Disability-Adjusted Life Years)	Western Europe	Female	15-19 years	Rheumatoid arthritis	Percent	1990	0.00126796	0.00179306	0.000846653
DALYs (Disability-Adjusted Life Years)	Western Europe	Both	15-19 years	Rheumatoid arthritis	Percent	1990	0.000832534	0.00118136	0.0005607
DALYs (Disability-Adjusted Life Years)	Western Europe	Male	15-19 years	Rheumatoid arthritis	Rate	1990	5.92245	9.18915	3.75596
DALYs (Disability-Adjusted Life Years)	Western Europe	Female	15-19 years	Rheumatoid arthritis	Rate	1990	14.2362	21.6105	8.97689
DALYs (Disability-Adjusted Life Years)	Western Europe	Both	15-19 years	Rheumatoid arthritis	Rate	1990	9.98556	15.0053	6.40977
DALYs (Disability-Adjusted Life Years)	Western Europe	Male	20-24 years	Rheumatoid arthritis	Number	1990	1236.38	1827.98	770.635
DALYs (Disability-Adjusted Life Years)	Western Europe	Female	20-24 years	Rheumatoid arthritis	Number	1990	3106.54	4503.79	1945.01
DALYs (Disability-Adjusted Life Years)	Western Europe	Both	20-24 years	Rheumatoid arthritis	Number	1990	4342.92	6338.69	2748.37
DALYs (Disability-Adjusted Life Years)	Western Europe	Male	20-24 years	Rheumatoid arthritis	Percent	1990	0.000504635	0.000718886	0.000338506
DALYs (Disability-Adjusted Life Years)	Western Europe	Female	20-24 years	Rheumatoid arthritis	Percent	1990	0.00155912	0.00222024	0.00105724
DALYs (Disability-Adjusted Life Years)	Western Europe	Both	20-24 years	Rheumatoid arthritis	Percent	1990	0.000976817	0.00136662	0.00067133
DALYs (Disability-Adjusted Life Years)	Western Europe	Male	20-24 years	Rheumatoid arthritis	Rate	1990	8.0569	11.912	5.02185
DALYs (Disability-Adjusted Life Years)	Western Europe	Female	20-24 years	Rheumatoid arthritis	Rate	1990	20.8429	30.2175	13.0498
DALYs (Disability-Adjusted Life Years)	Western Europe	Both	20-24 years	Rheumatoid arthritis	Rate	1990	14.3567	20.9542	9.08545
DALYs (Disability-Adjusted Life Years)	Western Europe	Male	Age-standardized	Rheumatoid arthritis	Rate	1990	25.5137	32.291	19.4081
DALYs (Disability-Adjusted Life Years)	Western Europe	Female	Age-standardized	Rheumatoid arthritis	Rate	1990	63.9299	82.1641	47.6978
DALYs (Disability-Adjusted Life Years)	Western Europe	Both	Age-standardized	Rheumatoid arthritis	Rate	1990	46.3729	58.6878	35.1005
DALYs (Disability-Adjusted Life Years)	Tropical Latin America	Male	10-14 years	Rheumatoid arthritis	Number	1990	312.982	422.499	237.522
DALYs (Disability-Adjusted Life Years)	Tropical Latin America	Female	10-14 years	Rheumatoid arthritis	Number	1990	437.557	627.258	302.931
DALYs (Disability-Adjusted Life Years)	Tropical Latin America	Both	10-14 years	Rheumatoid arthritis	Number	1990	750.538	1036.4	555.642
DALYs (Disability-Adjusted Life Years)	Tropical Latin America	Male	10-14 years	Rheumatoid arthritis	Percent	1990	0.000335494	0.000439395	0.000257699
DALYs (Disability-Adjusted Life Years)	Tropical Latin America	Female	10-14 years	Rheumatoid arthritis	Percent	1990	0.000517781	0.00074754	0.000368304
DALYs (Disability-Adjusted Life Years)	Tropical Latin America	Both	10-14 years	Rheumatoid arthritis	Percent	1990	0.000421838	0.000563327	0.000315307
DALYs (Disability-Adjusted Life Years)	Tropical Latin America	Male	10-14 years	Rheumatoid arthritis	Rate	1990	3.49938	4.72387	2.65568
DALYs (Disability-Adjusted Life Years)	Tropical Latin America	Female	10-14 years	Rheumatoid arthritis	Rate	1990	4.95175	7.09856	3.42821
DALYs (Disability-Adjusted Life Years)	Tropical Latin America	Both	10-14 years	Rheumatoid arthritis	Rate	1990	4.22117	5.82894	3.12504
DALYs (Disability-Adjusted Life Years)	Tropical Latin America	Male	15-19 years	Rheumatoid arthritis	Number	1990	536.171	761.319	363.18
DALYs (Disability-Adjusted Life Years)	Tropical Latin America	Female	15-19 years	Rheumatoid arthritis	Number	1990	1090.65	1564.68	722.471
DALYs (Disability-Adjusted Life Years)	Tropical Latin America	Both	15-19 years	Rheumatoid arthritis	Number	1990	1626.82	2296.67	1096.77
DALYs (Disability-Adjusted Life Years)	Tropical Latin America	Male	15-19 years	Rheumatoid arthritis	Percent	1990	0.000364721	0.00049686	0.000258083
DALYs (Disability-Adjusted Life Years)	Tropical Latin America	Female	15-19 years	Rheumatoid arthritis	Percent	1990	0.00101715	0.00140133	0.00070529
DALYs (Disability-Adjusted Life Years)	Tropical Latin America	Both	15-19 years	Rheumatoid arthritis	Percent	1990	0.000639246	0.000859624	0.000461752
DALYs (Disability-Adjusted Life Years)	Tropical Latin America	Male	15-19 years	Rheumatoid arthritis	Rate	1990	6.87961	9.76847	4.65996
DALYs (Disability-Adjusted Life Years)	Tropical Latin America	Female	15-19 years	Rheumatoid arthritis	Rate	1990	13.814	19.818	9.15071
DALYs (Disability-Adjusted Life Years)	Tropical Latin America	Both	15-19 years	Rheumatoid arthritis	Rate	1990	10.3692	14.6388	6.99075
DALYs (Disability-Adjusted Life Years)	Tropical Latin America	Male	20-24 years	Rheumatoid arthritis	Number	1990	912.774	1315.62	584.599
DALYs (Disability-Adjusted Life Years)	Tropical Latin America	Female	20-24 years	Rheumatoid arthritis	Number	1990	2072.76	2933.83	1343.39
DALYs (Disability-Adjusted Life Years)	Tropical Latin America	Both	20-24 years	Rheumatoid arthritis	Number	1990	2985.53	4203.96	1956.34
DALYs (Disability-Adjusted Life Years)	Tropical Latin America	Male	20-24 years	Rheumatoid arthritis	Percent	1990	0.000496164	0.000710378	0.000332446
DALYs (Disability-Adjusted Life Years)	Tropical Latin America	Female	20-24 years	Rheumatoid arthritis	Percent	1990	0.00177745	0.00244916	0.00123616
DALYs (Disability-Adjusted Life Years)	Tropical Latin America	Both	20-24 years	Rheumatoid arthritis	Percent	1990	0.000992283	0.00133908	0.000701741
DALYs (Disability-Adjusted Life Years)	Tropical Latin America	Male	20-24 years	Rheumatoid arthritis	Rate	1990	12.8864	18.5738	8.25329
DALYs (Disability-Adjusted Life Years)	Tropical Latin America	Female	20-24 years	Rheumatoid arthritis	Rate	1990	28.5559	40.4187	18.5077
DALYs (Disability-Adjusted Life Years)	Tropical Latin America	Both	20-24 years	Rheumatoid arthritis	Rate	1990	20.817	29.3126	13.6408
DALYs (Disability-Adjusted Life Years)	Tropical Latin America	Male	Age-standardized	Rheumatoid arthritis	Rate	1990	23.5981	30.3714	17.281
DALYs (Disability-Adjusted Life Years)	Tropical Latin America	Female	Age-standardized	Rheumatoid arthritis	Rate	1990	55.257	72.3449	39.8928
DALYs (Disability-Adjusted Life Years)	Tropical Latin America	Both	Age-standardized	Rheumatoid arthritis	Rate	1990	40.0252	51.626	29.0392
DALYs (Disability-Adjusted Life Years)	Low SDI	Male	10-14 years	Rheumatoid arthritis	Number	1991	532.567	831.722	288.232
DALYs (Disability-Adjusted Life Years)	Low SDI	Female	10-14 years	Rheumatoid arthritis	Number	1991	585.152	905.574	351.697
DALYs (Disability-Adjusted Life Years)	Low SDI	Both	10-14 years	Rheumatoid arthritis	Number	1991	1117.72	1677.98	728.006
DALYs (Disability-Adjusted Life Years)	Low SDI	Male	10-14 years	Rheumatoid arthritis	Percent	1991	8.33231e-05	0.000130606	4.63716e-05
DALYs (Disability-Adjusted Life Years)	Low SDI	Female	10-14 years	Rheumatoid arthritis	Percent	1991	0.000104131	0.000155199	6.46757e-05
DALYs (Disability-Adjusted Life Years)	Low SDI	Both	10-14 years	Rheumatoid arthritis	Percent	1991	9.3054e-05	0.000136683	6.32174e-05
DALYs (Disability-Adjusted Life Years)	Low SDI	Male	10-14 years	Rheumatoid arthritis	Rate	1991	1.5369	2.40022	0.831792
DALYs (Disability-Adjusted Life Years)	Low SDI	Female	10-14 years	Rheumatoid arthritis	Rate	1991	1.76726	2.73499	1.06219
DALYs (Disability-Adjusted Life Years)	Low SDI	Both	10-14 years	Rheumatoid arthritis	Rate	1991	1.64946	2.47626	1.07435
DALYs (Disability-Adjusted Life Years)	Low SDI	Male	15-19 years	Rheumatoid arthritis	Number	1991	694.808	1011.75	459.114
DALYs (Disability-Adjusted Life Years)	Low SDI	Female	15-19 years	Rheumatoid arthritis	Number	1991	1197.66	1754.38	748.968
DALYs (Disability-Adjusted Life Years)	Low SDI	Both	15-19 years	Rheumatoid arthritis	Number	1991	1892.47	2733.57	1219.03
DALYs (Disability-Adjusted Life Years)	Low SDI	Male	15-19 years	Rheumatoid arthritis	Percent	1991	0.000103492	0.00014606	6.99895e-05
DALYs (Disability-Adjusted Life Years)	Low SDI	Female	15-19 years	Rheumatoid arthritis	Percent	1991	0.000188211	0.000264641	0.000121546
DALYs (Disability-Adjusted Life Years)	Low SDI	Both	15-19 years	Rheumatoid arthritis	Percent	1991	0.000144691	0.000202296	9.79497e-05
DALYs (Disability-Adjusted Life Years)	Low SDI	Male	15-19 years	Rheumatoid arthritis	Rate	1991	2.49828	3.6379	1.65081
DALYs (Disability-Adjusted Life Years)	Low SDI	Female	15-19 years	Rheumatoid arthritis	Rate	1991	4.40611	6.45425	2.75541
DALYs (Disability-Adjusted Life Years)	Low SDI	Both	15-19 years	Rheumatoid arthritis	Rate	1991	3.44128	4.97074	2.21669
DALYs (Disability-Adjusted Life Years)	Low SDI	Male	20-24 years	Rheumatoid arthritis	Number	1991	969.272	1433.36	626.519
DALYs (Disability-Adjusted Life Years)	Low SDI	Female	20-24 years	Rheumatoid arthritis	Number	1991	1859.91	2726.95	1190.14
DALYs (Disability-Adjusted Life Years)	Low SDI	Both	20-24 years	Rheumatoid arthritis	Number	1991	2829.18	4183.33	1815.9
DALYs (Disability-Adjusted Life Years)	Low SDI	Male	20-24 years	Rheumatoid arthritis	Percent	1991	0.000148274	0.000212657	0.000100608
DALYs (Disability-Adjusted Life Years)	Low SDI	Female	20-24 years	Rheumatoid arthritis	Percent	1991	0.000249155	0.000358514	0.000161366
DALYs (Disability-Adjusted Life Years)	Low SDI	Both	20-24 years	Rheumatoid arthritis	Percent	1991	0.000201996	0.00028773	0.000134514
DALYs (Disability-Adjusted Life Years)	Low SDI	Male	20-24 years	Rheumatoid arthritis	Rate	1991	4.24891	6.28331	2.74641
DALYs (Disability-Adjusted Life Years)	Low SDI	Female	20-24 years	Rheumatoid arthritis	Rate	1991	7.97987	11.6999	5.10627
DALYs (Disability-Adjusted Life Years)	Low SDI	Both	20-24 years	Rheumatoid arthritis	Rate	1991	6.13443	9.0706	3.93736
DALYs (Disability-Adjusted Life Years)	Low SDI	Male	Age-standardized	Rheumatoid arthritis	Rate	1991	28.6728	36.0039	21.9685
DALYs (Disability-Adjusted Life Years)	Low SDI	Female	Age-standardized	Rheumatoid arthritis	Rate	1991	41.6673	53.5224	31.1438
DALYs (Disability-Adjusted Life Years)	Low SDI	Both	Age-standardized	Rheumatoid arthritis	Rate	1991	35.1162	44.3912	27.3933
DALYs (Disability-Adjusted Life Years)	Southern Sub-Saharan Africa	Male	10-14 years	Rheumatoid arthritis	Number	1991	71.5336	94.3907	53.9001
DALYs (Disability-Adjusted Life Years)	Southern Sub-Saharan Africa	Female	10-14 years	Rheumatoid arthritis	Number	1991	116.535	168.422	65.8186
DALYs (Disability-Adjusted Life Years)	Southern Sub-Saharan Africa	Both	10-14 years	Rheumatoid arthritis	Number	1991	188.069	250.811	131.841
DALYs (Disability-Adjusted Life Years)	Southern Sub-Saharan Africa	Male	10-14 years	Rheumatoid arthritis	Percent	1991	0.000201459	0.000268179	0.000153325
DALYs (Disability-Adjusted Life Years)	Southern Sub-Saharan Africa	Female	10-14 years	Rheumatoid arthritis	Percent	1991	0.000363887	0.000513755	0.000213022
DALYs (Disability-Adjusted Life Years)	Southern Sub-Saharan Africa	Both	10-14 years	Rheumatoid arthritis	Percent	1991	0.000278388	0.000361467	0.000197351
DALYs (Disability-Adjusted Life Years)	Southern Sub-Saharan Africa	Male	10-14 years	Rheumatoid arthritis	Rate	1991	2.21296	2.92007	1.66745
DALYs (Disability-Adjusted Life Years)	Southern Sub-Saharan Africa	Female	10-14 years	Rheumatoid arthritis	Rate	1991	3.53694	5.11175	1.99764
DALYs (Disability-Adjusted Life Years)	Southern Sub-Saharan Africa	Both	10-14 years	Rheumatoid arthritis	Rate	1991	2.88127	3.84249	2.01984
DALYs (Disability-Adjusted Life Years)	Southern Sub-Saharan Africa	Male	15-19 years	Rheumatoid arthritis	Number	1991	105.707	147.523	74.4942
DALYs (Disability-Adjusted Life Years)	Southern Sub-Saharan Africa	Female	15-19 years	Rheumatoid arthritis	Number	1991	226.63	318.807	151.113
DALYs (Disability-Adjusted Life Years)	Southern Sub-Saharan Africa	Both	15-19 years	Rheumatoid arthritis	Number	1991	332.337	463.325	233.465
DALYs (Disability-Adjusted Life Years)	Southern Sub-Saharan Africa	Male	15-19 years	Rheumatoid arthritis	Percent	1991	0.000206924	0.000279461	0.000149606
DALYs (Disability-Adjusted Life Years)	Southern Sub-Saharan Africa	Female	15-19 years	Rheumatoid arthritis	Percent	1991	0.000424987	0.000589014	0.000294303
DALYs (Disability-Adjusted Life Years)	Southern Sub-Saharan Africa	Both	15-19 years	Rheumatoid arthritis	Percent	1991	0.000318131	0.000428251	0.000228854
DALYs (Disability-Adjusted Life Years)	Southern Sub-Saharan Africa	Male	15-19 years	Rheumatoid arthritis	Rate	1991	3.64366	5.08501	2.56777
DALYs (Disability-Adjusted Life Years)	Southern Sub-Saharan Africa	Female	15-19 years	Rheumatoid arthritis	Rate	1991	7.41056	10.4247	4.94126
DALYs (Disability-Adjusted Life Years)	Southern Sub-Saharan Africa	Both	15-19 years	Rheumatoid arthritis	Rate	1991	5.57675	7.77479	3.91764
DALYs (Disability-Adjusted Life Years)	Southern Sub-Saharan Africa	Male	20-24 years	Rheumatoid arthritis	Number	1991	206.869	283.132	142.997
DALYs (Disability-Adjusted Life Years)	Southern Sub-Saharan Africa	Female	20-24 years	Rheumatoid arthritis	Number	1991	509.227	702.147	345.561
DALYs (Disability-Adjusted Life Years)	Southern Sub-Saharan Africa	Both	20-24 years	Rheumatoid arthritis	Number	1991	716.096	976.107	504.735
DALYs (Disability-Adjusted Life Years)	Southern Sub-Saharan Africa	Male	20-24 years	Rheumatoid arthritis	Percent	1991	0.0002818	0.00037698	0.000201876
DALYs (Disability-Adjusted Life Years)	Southern Sub-Saharan Africa	Female	20-24 years	Rheumatoid arthritis	Percent	1991	0.00067313	0.000911695	0.000458717
DALYs (Disability-Adjusted Life Years)	Southern Sub-Saharan Africa	Both	20-24 years	Rheumatoid arthritis	Percent	1991	0.000480086	0.000638686	0.000344736
DALYs (Disability-Adjusted Life Years)	Southern Sub-Saharan Africa	Male	20-24 years	Rheumatoid arthritis	Rate	1991	8.29539	11.3535	5.73413
DALYs (Disability-Adjusted Life Years)	Southern Sub-Saharan Africa	Female	20-24 years	Rheumatoid arthritis	Rate	1991	18.6973	25.7808	12.688
DALYs (Disability-Adjusted Life Years)	Southern Sub-Saharan Africa	Both	20-24 years	Rheumatoid arthritis	Rate	1991	13.7254	18.709	9.67421
DALYs (Disability-Adjusted Life Years)	Low-middle SDI	Male	10-14 years	Rheumatoid arthritis	Number	1990	1295.98	1908.92	831.83
DALYs (Disability-Adjusted Life Years)	Low-middle SDI	Female	10-14 years	Rheumatoid arthritis	Number	1990	1553.69	2343.03	987.645
DALYs (Disability-Adjusted Life Years)	Low-middle SDI	Both	10-14 years	Rheumatoid arthritis	Number	1990	2849.67	4196.13	1923.61
DALYs (Disability-Adjusted Life Years)	Low-middle SDI	Male	10-14 years	Rheumatoid arthritis	Percent	1990	0.000123727	0.00017785	8.17182e-05
DALYs (Disability-Adjusted Life Years)	Low-middle SDI	Female	10-14 years	Rheumatoid arthritis	Percent	1990	0.000155758	0.000220863	0.000105283
DALYs (Disability-Adjusted Life Years)	Low-middle SDI	Both	10-14 years	Rheumatoid arthritis	Percent	1990	0.000139337	0.000194741	9.77978e-05
DALYs (Disability-Adjusted Life Years)	Low-middle SDI	Male	10-14 years	Rheumatoid arthritis	Rate	1990	1.90526	2.80636	1.2229
DALYs (Disability-Adjusted Life Years)	Low-middle SDI	Female	10-14 years	Rheumatoid arthritis	Rate	1990	2.40141	3.62141	1.52652
DALYs (Disability-Adjusted Life Years)	Low-middle SDI	Both	10-14 years	Rheumatoid arthritis	Rate	1990	2.14713	3.16163	1.44937
DALYs (Disability-Adjusted Life Years)	Low-middle SDI	Male	15-19 years	Rheumatoid arthritis	Number	1990	2190.97	3155.55	1490.14
DALYs (Disability-Adjusted Life Years)	Low-middle SDI	Female	15-19 years	Rheumatoid arthritis	Number	1990	3694.47	5231.98	2404.24
DALYs (Disability-Adjusted Life Years)	Low-middle SDI	Both	15-19 years	Rheumatoid arthritis	Number	1990	5885.44	8342.84	3923.45
DALYs (Disability-Adjusted Life Years)	Low-middle SDI	Male	15-19 years	Rheumatoid arthritis	Percent	1990	0.000193813	0.000265688	0.00013634
DALYs (Disability-Adjusted Life Years)	Low-middle SDI	Female	15-19 years	Rheumatoid arthritis	Percent	1990	0.000289999	0.000396502	0.000201085
DALYs (Disability-Adjusted Life Years)	Low-middle SDI	Both	15-19 years	Rheumatoid arthritis	Percent	1990	0.000244752	0.000331046	0.000173097
DALYs (Disability-Adjusted Life Years)	Low-middle SDI	Male	15-19 years	Rheumatoid arthritis	Rate	1990	3.68685	5.31002	2.50753
DALYs (Disability-Adjusted Life Years)	Low-middle SDI	Female	15-19 years	Rheumatoid arthritis	Rate	1990	6.39543	9.05698	4.16194
DALYs (Disability-Adjusted Life Years)	Low-middle SDI	Both	15-19 years	Rheumatoid arthritis	Rate	1990	5.02197	7.11884	3.34783
DALYs (Disability-Adjusted Life Years)	Low-middle SDI	Male	20-24 years	Rheumatoid arthritis	Number	1990	3215.91	4590.59	2148.05
DALYs (Disability-Adjusted Life Years)	Low-middle SDI	Female	20-24 years	Rheumatoid arthritis	Number	1990	6160.74	8756.44	4089.28
DALYs (Disability-Adjusted Life Years)	Low-middle SDI	Both	20-24 years	Rheumatoid arthritis	Number	1990	9376.65	13294.4	6254.87
DALYs (Disability-Adjusted Life Years)	Low-middle SDI	Male	20-24 years	Rheumatoid arthritis	Percent	1990	0.000264502	0.000365788	0.000179835
DALYs (Disability-Adjusted Life Years)	Low-middle SDI	Female	20-24 years	Rheumatoid arthritis	Percent	1990	0.000442823	0.000603154	0.000309028
DALYs (Disability-Adjusted Life Years)	Low-middle SDI	Both	20-24 years	Rheumatoid arthritis	Percent	1990	0.000359609	0.00048825	0.00024981
DALYs (Disability-Adjusted Life Years)	Low-middle SDI	Male	20-24 years	Rheumatoid arthritis	Rate	1990	6.15565	8.78696	4.11164
DALYs (Disability-Adjusted Life Years)	Low-middle SDI	Female	20-24 years	Rheumatoid arthritis	Rate	1990	11.9099	16.9279	7.90535
DALYs (Disability-Adjusted Life Years)	Low-middle SDI	Both	20-24 years	Rheumatoid arthritis	Rate	1990	9.01851	12.7866	6.01596
DALYs (Disability-Adjusted Life Years)	Low-middle SDI	Male	Age-standardized	Rheumatoid arthritis	Rate	1990	30.8501	37.9185	24.072
DALYs (Disability-Adjusted Life Years)	Low-middle SDI	Female	Age-standardized	Rheumatoid arthritis	Rate	1990	56.3622	71.2284	43.4068
DALYs (Disability-Adjusted Life Years)	Low-middle SDI	Both	Age-standardized	Rheumatoid arthritis	Rate	1990	43.4691	53.5396	34.073
DALYs (Disability-Adjusted Life Years)	Southeast Asia	Male	10-14 years	Rheumatoid arthritis	Number	1990	877.372	1269.99	492.942
DALYs (Disability-Adjusted Life Years)	Southeast Asia	Female	10-14 years	Rheumatoid arthritis	Number	1990	437.616	704.621	269.915
DALYs (Disability-Adjusted Life Years)	Southeast Asia	Both	10-14 years	Rheumatoid arthritis	Number	1990	1314.99	1912.24	832.335
DALYs (Disability-Adjusted Life Years)	Southeast Asia	Male	10-14 years	Rheumatoid arthritis	Percent	1990	0.000250349	0.000352882	0.000147371
DALYs (Disability-Adjusted Life Years)	Southeast Asia	Female	10-14 years	Rheumatoid arthritis	Percent	1990	0.00014372	0.000222973	9.15932e-05
DALYs (Disability-Adjusted Life Years)	Southeast Asia	Both	10-14 years	Rheumatoid arthritis	Percent	1990	0.0002009	0.000281912	0.000132753
DALYs (Disability-Adjusted Life Years)	Southeast Asia	Male	10-14 years	Rheumatoid arthritis	Rate	1990	3.1509	4.5609	1.7703
DALYs (Disability-Adjusted Life Years)	Southeast Asia	Female	10-14 years	Rheumatoid arthritis	Rate	1990	1.63574	2.63376	1.0089
DALYs (Disability-Adjusted Life Years)	Southeast Asia	Both	10-14 years	Rheumatoid arthritis	Rate	1990	2.40847	3.50237	1.52446
DALYs (Disability-Adjusted Life Years)	Southeast Asia	Male	15-19 years	Rheumatoid arthritis	Number	1990	652.408	1005.24	409.476
DALYs (Disability-Adjusted Life Years)	Southeast Asia	Female	15-19 years	Rheumatoid arthritis	Number	1990	958.61	1445.7	601.16
DALYs (Disability-Adjusted Life Years)	Southeast Asia	Both	15-19 years	Rheumatoid arthritis	Number	1990	1611.02	2392.61	1023.31
DALYs (Disability-Adjusted Life Years)	Southeast Asia	Male	15-19 years	Rheumatoid arthritis	Percent	1990	0.000150251	0.00022147	9.63236e-05
DALYs (Disability-Adjusted Life Years)	Southeast Asia	Female	15-19 years	Rheumatoid arthritis	Percent	1990	0.000260431	0.000371929	0.000170043
DALYs (Disability-Adjusted Life Years)	Southeast Asia	Both	15-19 years	Rheumatoid arthritis	Percent	1990	0.000200741	0.000289251	0.000131725
DALYs (Disability-Adjusted Life Years)	Southeast Asia	Male	15-19 years	Rheumatoid arthritis	Rate	1990	2.66677	4.10898	1.67376
DALYs (Disability-Adjusted Life Years)	Southeast Asia	Female	15-19 years	Rheumatoid arthritis	Rate	1990	3.89806	5.87874	2.44454
DALYs (Disability-Adjusted Life Years)	Southeast Asia	Both	15-19 years	Rheumatoid arthritis	Rate	1990	3.28402	4.87727	2.086
DALYs (Disability-Adjusted Life Years)	Southeast Asia	Male	20-24 years	Rheumatoid arthritis	Number	1990	865.817	1308.28	531.775
DALYs (Disability-Adjusted Life Years)	Southeast Asia	Female	20-24 years	Rheumatoid arthritis	Number	1990	1666.97	2442.25	1060.78
DALYs (Disability-Adjusted Life Years)	Southeast Asia	Both	20-24 years	Rheumatoid arthritis	Number	1990	2532.79	3736.52	1609.54
DALYs (Disability-Adjusted Life Years)	Southeast Asia	Male	20-24 years	Rheumatoid arthritis	Percent	1990	0.000171733	0.000252104	0.000109825
DALYs (Disability-Adjusted Life Years)	Southeast Asia	Female	20-24 years	Rheumatoid arthritis	Percent	1990	0.000400275	0.000576805	0.000267084
DALYs (Disability-Adjusted Life Years)	Southeast Asia	Both	20-24 years	Rheumatoid arthritis	Percent	1990	0.000275023	0.000394031	0.000184173
DALYs (Disability-Adjusted Life Years)	Southeast Asia	Male	20-24 years	Rheumatoid arthritis	Rate	1990	3.97558	6.00725	2.44176
DALYs (Disability-Adjusted Life Years)	Southeast Asia	Female	20-24 years	Rheumatoid arthritis	Rate	1990	7.33483	10.7462	4.66755
DALYs (Disability-Adjusted Life Years)	Southeast Asia	Both	20-24 years	Rheumatoid arthritis	Rate	1990	5.691	8.3957	3.61652
DALYs (Disability-Adjusted Life Years)	Southeast Asia	Male	Age-standardized	Rheumatoid arthritis	Rate	1990	11.2656	14.3764	8.39436
DALYs (Disability-Adjusted Life Years)	Southeast Asia	Female	Age-standardized	Rheumatoid arthritis	Rate	1990	20.6539	27.4822	14.9065
DALYs (Disability-Adjusted Life Years)	Southeast Asia	Both	Age-standardized	Rheumatoid arthritis	Rate	1990	16.1746	20.9792	11.9851
DALYs (Disability-Adjusted Life Years)	Southern Sub-Saharan Africa	Male	Age-standardized	Rheumatoid arthritis	Rate	1991	58.2642	72.7056	46.7362
DALYs (Disability-Adjusted Life Years)	Southern Sub-Saharan Africa	Female	Age-standardized	Rheumatoid arthritis	Rate	1991	74.4463	93.6375	55.166
DALYs (Disability-Adjusted Life Years)	Southern Sub-Saharan Africa	Both	Age-standardized	Rheumatoid arthritis	Rate	1991	66.9089	83.2525	51.6316
DALYs (Disability-Adjusted Life Years)	Eastern Sub-Saharan Africa	Male	10-14 years	Rheumatoid arthritis	Number	1991	275.843	487.431	133.588
DALYs (Disability-Adjusted Life Years)	Eastern Sub-Saharan Africa	Female	10-14 years	Rheumatoid arthritis	Number	1991	171.352	275.143	95.3878
DALYs (Disability-Adjusted Life Years)	Eastern Sub-Saharan Africa	Both	10-14 years	Rheumatoid arthritis	Number	1991	447.195	692.471	267.427
DALYs (Disability-Adjusted Life Years)	Eastern Sub-Saharan Africa	Male	10-14 years	Rheumatoid arthritis	Percent	1991	0.000106653	0.000185107	5.12684e-05
DALYs (Disability-Adjusted Life Years)	Eastern Sub-Saharan Africa	Female	10-14 years	Rheumatoid arthritis	Percent	1991	8.2564e-05	0.000129384	4.74707e-05
DALYs (Disability-Adjusted Life Years)	Eastern Sub-Saharan Africa	Both	10-14 years	Rheumatoid arthritis	Percent	1991	9.5951e-05	0.000147159	5.94745e-05
DALYs (Disability-Adjusted Life Years)	Eastern Sub-Saharan Africa	Male	10-14 years	Rheumatoid arthritis	Rate	1991	2.10168	3.7138	1.01782
DALYs (Disability-Adjusted Life Years)	Eastern Sub-Saharan Africa	Female	10-14 years	Rheumatoid arthritis	Rate	1991	1.34459	2.15903	0.748501
DALYs (Disability-Adjusted Life Years)	Eastern Sub-Saharan Africa	Both	10-14 years	Rheumatoid arthritis	Rate	1991	1.72871	2.67687	1.03379
DALYs (Disability-Adjusted Life Years)	Eastern Sub-Saharan Africa	Male	15-19 years	Rheumatoid arthritis	Number	1991	239.526	346.932	158.276
DALYs (Disability-Adjusted Life Years)	Eastern Sub-Saharan Africa	Female	15-19 years	Rheumatoid arthritis	Number	1991	392.121	590.95	228.191
DALYs (Disability-Adjusted Life Years)	Eastern Sub-Saharan Africa	Both	15-19 years	Rheumatoid arthritis	Number	1991	631.647	932.295	404.828
DALYs (Disability-Adjusted Life Years)	Eastern Sub-Saharan Africa	Male	15-19 years	Rheumatoid arthritis	Percent	1991	8.46717e-05	0.00012133	5.75408e-05
DALYs (Disability-Adjusted Life Years)	Eastern Sub-Saharan Africa	Female	15-19 years	Rheumatoid arthritis	Percent	1991	0.000150638	0.000223081	9.11525e-05
DALYs (Disability-Adjusted Life Years)	Eastern Sub-Saharan Africa	Both	15-19 years	Rheumatoid arthritis	Percent	1991	0.000116242	0.000164436	7.53558e-05
DALYs (Disability-Adjusted Life Years)	Eastern Sub-Saharan Africa	Male	15-19 years	Rheumatoid arthritis	Rate	1991	2.30822	3.34325	1.52525
DALYs (Disability-Adjusted Life Years)	Eastern Sub-Saharan Africa	Female	15-19 years	Rheumatoid arthritis	Rate	1991	3.69081	5.56228	2.14784
DALYs (Disability-Adjusted Life Years)	Eastern Sub-Saharan Africa	Both	15-19 years	Rheumatoid arthritis	Rate	1991	3.00765	4.43922	1.92763
DALYs (Disability-Adjusted Life Years)	Eastern Sub-Saharan Africa	Male	20-24 years	Rheumatoid arthritis	Number	1991	269.331	395.974	175.226
DALYs (Disability-Adjusted Life Years)	Eastern Sub-Saharan Africa	Female	20-24 years	Rheumatoid arthritis	Number	1991	616.982	931.865	372.643
DALYs (Disability-Adjusted Life Years)	Eastern Sub-Saharan Africa	Both	20-24 years	Rheumatoid arthritis	Number	1991	886.313	1318.3	562.048
DALYs (Disability-Adjusted Life Years)	Eastern Sub-Saharan Africa	Male	20-24 years	Rheumatoid arthritis	Percent	1991	9.76904e-05	0.000140966	6.45737e-05
DALYs (Disability-Adjusted Life Years)	Eastern Sub-Saharan Africa	Female	20-24 years	Rheumatoid arthritis	Percent	1991	0.000184758	0.000270944	0.000111328
DALYs (Disability-Adjusted Life Years)	Eastern Sub-Saharan Africa	Both	20-24 years	Rheumatoid arthritis	Percent	1991	0.000145267	0.000211021	9.24132e-05
DALYs (Disability-Adjusted Life Years)	Eastern Sub-Saharan Africa	Male	20-24 years	Rheumatoid arthritis	Rate	1991	3.34189	4.9133	2.17423
DALYs (Disability-Adjusted Life Years)	Eastern Sub-Saharan Africa	Female	20-24 years	Rheumatoid arthritis	Rate	1991	6.96269	10.5162	4.20531
DALYs (Disability-Adjusted Life Years)	Eastern Sub-Saharan Africa	Both	20-24 years	Rheumatoid arthritis	Rate	1991	5.2381	7.79116	3.3217
DALYs (Disability-Adjusted Life Years)	Eastern Sub-Saharan Africa	Male	Age-standardized	Rheumatoid arthritis	Rate	1991	45.6317	58.5867	34.4507
DALYs (Disability-Adjusted Life Years)	Eastern Sub-Saharan Africa	Female	Age-standardized	Rheumatoid arthritis	Rate	1991	38.6113	52.4482	26.5496
DALYs (Disability-Adjusted Life Years)	Eastern Sub-Saharan Africa	Both	Age-standardized	Rheumatoid arthritis	Rate	1991	42.1641	55.8917	31.0758
DALYs (Disability-Adjusted Life Years)	Southern Sub-Saharan Africa	Male	Age-standardized	Rheumatoid arthritis	Rate	1990	57.8579	71.8415	45.9885
DALYs (Disability-Adjusted Life Years)	Southern Sub-Saharan Africa	Female	Age-standardized	Rheumatoid arthritis	Rate	1990	74.8309	94.4959	55.4176
DALYs (Disability-Adjusted Life Years)	Southern Sub-Saharan Africa	Both	Age-standardized	Rheumatoid arthritis	Rate	1990	66.9139	82.8583	51.8432
DALYs (Disability-Adjusted Life Years)	East Asia	Male	10-14 years	Rheumatoid arthritis	Number	1992	1250.03	1776.41	860.946
DALYs (Disability-Adjusted Life Years)	East Asia	Female	10-14 years	Rheumatoid arthritis	Number	1992	2031.42	3019.75	1370.9
DALYs (Disability-Adjusted Life Years)	East Asia	Both	10-14 years	Rheumatoid arthritis	Number	1992	3281.45	4747.19	2299.58
DALYs (Disability-Adjusted Life Years)	East Asia	Male	10-14 years	Rheumatoid arthritis	Percent	1992	0.000249859	0.000344268	0.000181737
DALYs (Disability-Adjusted Life Years)	East Asia	Female	10-14 years	Rheumatoid arthritis	Percent	1992	0.000525548	0.000764347	0.000368728
DALYs (Disability-Adjusted Life Years)	East Asia	Both	10-14 years	Rheumatoid arthritis	Percent	1992	0.000369906	0.000514257	0.000272154
DALYs (Disability-Adjusted Life Years)	East Asia	Male	10-14 years	Rheumatoid arthritis	Rate	1992	2.30409	3.27433	1.58692
DALYs (Disability-Adjusted Life Years)	East Asia	Female	10-14 years	Rheumatoid arthritis	Rate	1992	3.98982	5.93095	2.69253
DALYs (Disability-Adjusted Life Years)	East Asia	Both	10-14 years	Rheumatoid arthritis	Rate	1992	3.12021	4.51392	2.18659
DALYs (Disability-Adjusted Life Years)	East Asia	Male	15-19 years	Rheumatoid arthritis	Number	1992	2649.24	3688.01	1821.49
DALYs (Disability-Adjusted Life Years)	East Asia	Female	15-19 years	Rheumatoid arthritis	Number	1992	4839.31	6983.99	3319.27
DALYs (Disability-Adjusted Life Years)	East Asia	Both	15-19 years	Rheumatoid arthritis	Number	1992	7488.55	10439.5	5170.63
DALYs (Disability-Adjusted Life Years)	East Asia	Male	15-19 years	Rheumatoid arthritis	Percent	1992	0.000357403	0.000474793	0.000261002
DALYs (Disability-Adjusted Life Years)	East Asia	Female	15-19 years	Rheumatoid arthritis	Percent	1992	0.00082036	0.00112771	0.000594811
DALYs (Disability-Adjusted Life Years)	East Asia	Both	15-19 years	Rheumatoid arthritis	Percent	1992	0.000562257	0.000749132	0.00041147
DALYs (Disability-Adjusted Life Years)	East Asia	Male	15-19 years	Rheumatoid arthritis	Rate	1992	4.36233	6.0728	2.99932
DALYs (Disability-Adjusted Life Years)	East Asia	Female	15-19 years	Rheumatoid arthritis	Rate	1992	8.33966	12.0356	5.72015
DALYs (Disability-Adjusted Life Years)	East Asia	Both	15-19 years	Rheumatoid arthritis	Rate	1992	6.30574	8.79056	4.35393
DALYs (Disability-Adjusted Life Years)	East Asia	Male	20-24 years	Rheumatoid arthritis	Number	1992	4413.09	6179.37	3087
DALYs (Disability-Adjusted Life Years)	East Asia	Female	20-24 years	Rheumatoid arthritis	Number	1992	9108.32	12787.4	6194.23
DALYs (Disability-Adjusted Life Years)	East Asia	Both	20-24 years	Rheumatoid arthritis	Number	1992	13521.4	18728.3	9453.6
DALYs (Disability-Adjusted Life Years)	East Asia	Male	20-24 years	Rheumatoid arthritis	Percent	1992	0.000455774	0.000610487	0.000332873
DALYs (Disability-Adjusted Life Years)	East Asia	Female	20-24 years	Rheumatoid arthritis	Percent	1992	0.00112553	0.00151189	0.000814306
DALYs (Disability-Adjusted Life Years)	East Asia	Both	20-24 years	Rheumatoid arthritis	Percent	1992	0.000760137	0.00100584	0.000558939
DALYs (Disability-Adjusted Life Years)	East Asia	Male	20-24 years	Rheumatoid arthritis	Rate	1992	6.39072	8.94851	4.47038
DALYs (Disability-Adjusted Life Years)	East Asia	Female	20-24 years	Rheumatoid arthritis	Rate	1992	14.0861	19.7758	9.57942
DALYs (Disability-Adjusted Life Years)	East Asia	Both	20-24 years	Rheumatoid arthritis	Rate	1992	10.112	14.006	7.06988
DALYs (Disability-Adjusted Life Years)	East Asia	Male	Age-standardized	Rheumatoid arthritis	Rate	1992	24.8155	30.9885	19.4421
DALYs (Disability-Adjusted Life Years)	East Asia	Female	Age-standardized	Rheumatoid arthritis	Rate	1992	51.8113	68.1064	38.6262
DALYs (Disability-Adjusted Life Years)	East Asia	Both	Age-standardized	Rheumatoid arthritis	Rate	1992	38.1491	49.3207	28.7674
DALYs (Disability-Adjusted Life Years)	High-income North America	Male	10-14 years	Rheumatoid arthritis	Number	1992	366.13	519.947	243.546
DALYs (Disability-Adjusted Life Years)	High-income North America	Female	10-14 years	Rheumatoid arthritis	Number	1992	1045.99	1445.68	688.639
DALYs (Disability-Adjusted Life Years)	High-income North America	Both	10-14 years	Rheumatoid arthritis	Number	1992	1412.12	1941.38	941.861
DALYs (Disability-Adjusted Life Years)	High-income North America	Male	10-14 years	Rheumatoid arthritis	Percent	1992	0.000493114	0.000638733	0.000364452
DALYs (Disability-Adjusted Life Years)	High-income North America	Female	10-14 years	Rheumatoid arthritis	Percent	1992	0.0015716	0.00205765	0.00116797
DALYs (Disability-Adjusted Life Years)	High-income North America	Both	10-14 years	Rheumatoid arthritis	Percent	1992	0.00100247	0.00129764	0.000752184
DALYs (Disability-Adjusted Life Years)	High-income North America	Male	10-14 years	Rheumatoid arthritis	Rate	1992	3.50893	4.98308	2.3341
DALYs (Disability-Adjusted Life Years)	High-income North America	Female	10-14 years	Rheumatoid arthritis	Rate	1992	10.5424	14.5709	6.94072
DALYs (Disability-Adjusted Life Years)	High-income North America	Both	10-14 years	Rheumatoid arthritis	Rate	1992	6.93713	9.53716	4.62696
DALYs (Disability-Adjusted Life Years)	High-income North America	Male	15-19 years	Rheumatoid arthritis	Number	1992	532.831	738.691	353.381
DALYs (Disability-Adjusted Life Years)	High-income North America	Female	15-19 years	Rheumatoid arthritis	Number	1992	1541.76	2158.17	1018.89
DALYs (Disability-Adjusted Life Years)	High-income North America	Both	15-19 years	Rheumatoid arthritis	Number	1992	2074.59	2893.22	1384.72
DALYs (Disability-Adjusted Life Years)	High-income North America	Male	15-19 years	Rheumatoid arthritis	Percent	1992	0.000339151	0.000442848	0.000250655
DALYs (Disability-Adjusted Life Years)	High-income North America	Female	15-19 years	Rheumatoid arthritis	Percent	1992	0.00133017	0.00171226	0.0010019
DALYs (Disability-Adjusted Life Years)	High-income North America	Both	15-19 years	Rheumatoid arthritis	Percent	1992	0.000759428	0.000971491	0.000579036
DALYs (Disability-Adjusted Life Years)	High-income North America	Male	15-19 years	Rheumatoid arthritis	Rate	1992	5.35921	7.42975	3.5543
DALYs (Disability-Adjusted Life Years)	High-income North America	Female	15-19 years	Rheumatoid arthritis	Rate	1992	16.3549	22.8938	10.8084
DALYs (Disability-Adjusted Life Years)	High-income North America	Both	15-19 years	Rheumatoid arthritis	Rate	1992	10.7107	14.9372	7.1491
DALYs (Disability-Adjusted Life Years)	High-income North America	Male	20-24 years	Rheumatoid arthritis	Number	1992	671.05	934.701	453.858
DALYs (Disability-Adjusted Life Years)	High-income North America	Female	20-24 years	Rheumatoid arthritis	Number	1992	2061.14	2835.39	1422.11
DALYs (Disability-Adjusted Life Years)	High-income North America	Both	20-24 years	Rheumatoid arthritis	Number	1992	2732.19	3727.11	1879.01
DALYs (Disability-Adjusted Life Years)	High-income North America	Male	20-24 years	Rheumatoid arthritis	Percent	1992	0.000306343	0.00039911	0.000228719
DALYs (Disability-Adjusted Life Years)	High-income North America	Female	20-24 years	Rheumatoid arthritis	Percent	1992	0.00127017	0.00163926	0.000978518
DALYs (Disability-Adjusted Life Years)	High-income North America	Both	20-24 years	Rheumatoid arthritis	Percent	1992	0.000716094	0.000917038	0.000548822
DALYs (Disability-Adjusted Life Years)	High-income North America	Male	20-24 years	Rheumatoid arthritis	Rate	1992	6.1006	8.49748	4.12608
DALYs (Disability-Adjusted Life Years)	High-income North America	Female	20-24 years	Rheumatoid arthritis	Rate	1992	19.4119	26.7039	13.3936
DALYs (Disability-Adjusted Life Years)	High-income North America	Both	20-24 years	Rheumatoid arthritis	Rate	1992	12.6387	17.2411	8.69204
DALYs (Disability-Adjusted Life Years)	High-income North America	Male	Age-standardized	Rheumatoid arthritis	Rate	1992	27.4584	34.6267	20.8056
DALYs (Disability-Adjusted Life Years)	High-income North America	Female	Age-standardized	Rheumatoid arthritis	Rate	1992	65.1527	82.7253	48.134
DALYs (Disability-Adjusted Life Years)	High-income North America	Both	Age-standardized	Rheumatoid arthritis	Rate	1992	47.5947	59.9185	35.9104
DALYs (Disability-Adjusted Life Years)	Central Latin America	Male	10-14 years	Rheumatoid arthritis	Number	1990	313.067	433.897	233.214
DALYs (Disability-Adjusted Life Years)	Central Latin America	Female	10-14 years	Rheumatoid arthritis	Number	1990	507.777	731.995	348.117
DALYs (Disability-Adjusted Life Years)	Central Latin America	Both	10-14 years	Rheumatoid arthritis	Number	1990	820.844	1139.19	588.79
DALYs (Disability-Adjusted Life Years)	Central Latin America	Male	10-14 years	Rheumatoid arthritis	Percent	1990	0.000307096	0.000410329	0.000234584
DALYs (Disability-Adjusted Life Years)	Central Latin America	Female	10-14 years	Rheumatoid arthritis	Percent	1990	0.00055743	0.000783475	0.000396586
DALYs (Disability-Adjusted Life Years)	Central Latin America	Both	10-14 years	Rheumatoid arthritis	Percent	1990	0.000425115	0.000565458	0.000322848
DALYs (Disability-Adjusted Life Years)	Central Latin America	Male	10-14 years	Rheumatoid arthritis	Rate	1990	3.09592	4.2908	2.30625
DALYs (Disability-Adjusted Life Years)	Central Latin America	Female	10-14 years	Rheumatoid arthritis	Rate	1990	5.09121	7.33932	3.49038
DALYs (Disability-Adjusted Life Years)	Central Latin America	Both	10-14 years	Rheumatoid arthritis	Rate	1990	4.08668	5.67162	2.93137
DALYs (Disability-Adjusted Life Years)	Central Latin America	Male	15-19 years	Rheumatoid arthritis	Number	1990	543.435	750.231	386.94
DALYs (Disability-Adjusted Life Years)	Central Latin America	Female	15-19 years	Rheumatoid arthritis	Number	1990	1206.92	1656.78	852.378
DALYs (Disability-Adjusted Life Years)	Central Latin America	Both	15-19 years	Rheumatoid arthritis	Number	1990	1750.35	2388.51	1262.29
DALYs (Disability-Adjusted Life Years)	Central Latin America	Male	15-19 years	Rheumatoid arthritis	Percent	1990	0.000340548	0.000449624	0.000254364
DALYs (Disability-Adjusted Life Years)	Central Latin America	Female	15-19 years	Rheumatoid arthritis	Percent	1990	0.00107402	0.00142813	0.000799018
DALYs (Disability-Adjusted Life Years)	Central Latin America	Both	15-19 years	Rheumatoid arthritis	Percent	1990	0.00064326	0.000845029	0.000483104
DALYs (Disability-Adjusted Life Years)	Central Latin America	Male	15-19 years	Rheumatoid arthritis	Rate	1990	6.05353	8.35712	4.31028
DALYs (Disability-Adjusted Life Years)	Central Latin America	Female	15-19 years	Rheumatoid arthritis	Rate	1990	13.0933	17.9737	9.24708
DALYs (Disability-Adjusted Life Years)	Central Latin America	Both	15-19 years	Rheumatoid arthritis	Rate	1990	9.61999	13.1273	6.93758
DALYs (Disability-Adjusted Life Years)	Central Latin America	Male	20-24 years	Rheumatoid arthritis	Number	1990	786.591	1092.52	543.582
DALYs (Disability-Adjusted Life Years)	Central Latin America	Female	20-24 years	Rheumatoid arthritis	Number	1990	1877.61	2635.89	1278.45
DALYs (Disability-Adjusted Life Years)	Central Latin America	Both	20-24 years	Rheumatoid arthritis	Number	1990	2664.2	3701.59	1841.9
DALYs (Disability-Adjusted Life Years)	Central Latin America	Male	20-24 years	Rheumatoid arthritis	Percent	1990	0.000399666	0.000534015	0.000286009
DALYs (Disability-Adjusted Life Years)	Central Latin America	Female	20-24 years	Rheumatoid arthritis	Percent	1990	0.0015667	0.00214664	0.00110508
DALYs (Disability-Adjusted Life Years)	Central Latin America	Both	20-24 years	Rheumatoid arthritis	Percent	1990	0.000840708	0.00113521	0.000610054
DALYs (Disability-Adjusted Life Years)	Central Latin America	Male	20-24 years	Rheumatoid arthritis	Rate	1990	10.2842	14.2841	7.10701
DALYs (Disability-Adjusted Life Years)	Central Latin America	Female	20-24 years	Rheumatoid arthritis	Rate	1990	22.951	32.22	15.6271
DALYs (Disability-Adjusted Life Years)	Central Latin America	Both	20-24 years	Rheumatoid arthritis	Rate	1990	16.8306	23.3842	11.6359
DALYs (Disability-Adjusted Life Years)	Central Latin America	Male	Age-standardized	Rheumatoid arthritis	Rate	1990	39.1397	47.6357	30.2336
DALYs (Disability-Adjusted Life Years)	Central Latin America	Female	Age-standardized	Rheumatoid arthritis	Rate	1990	103.536	133.325	79.5456
DALYs (Disability-Adjusted Life Years)	Central Latin America	Both	Age-standardized	Rheumatoid arthritis	Rate	1990	72.3661	90.7306	56.7657
DALYs (Disability-Adjusted Life Years)	Eastern Sub-Saharan Africa	Male	10-14 years	Rheumatoid arthritis	Number	1990	268.519	473.243	127.718
DALYs (Disability-Adjusted Life Years)	Eastern Sub-Saharan Africa	Female	10-14 years	Rheumatoid arthritis	Number	1990	165.584	266.13	92.5101
DALYs (Disability-Adjusted Life Years)	Eastern Sub-Saharan Africa	Both	10-14 years	Rheumatoid arthritis	Number	1990	434.102	676.266	260.087
DALYs (Disability-Adjusted Life Years)	Eastern Sub-Saharan Africa	Male	10-14 years	Rheumatoid arthritis	Percent	1990	0.000101978	0.000177054	4.90795e-05
DALYs (Disability-Adjusted Life Years)	Eastern Sub-Saharan Africa	Female	10-14 years	Rheumatoid arthritis	Percent	1990	7.79416e-05	0.000122389	4.49153e-05
DALYs (Disability-Adjusted Life Years)	Eastern Sub-Saharan Africa	Both	10-14 years	Rheumatoid arthritis	Percent	1990	9.12665e-05	0.000139663	5.61228e-05
DALYs (Disability-Adjusted Life Years)	Eastern Sub-Saharan Africa	Male	10-14 years	Rheumatoid arthritis	Rate	1990	2.11268	3.72343	1.00488
DALYs (Disability-Adjusted Life Years)	Eastern Sub-Saharan Africa	Female	10-14 years	Rheumatoid arthritis	Rate	1990	1.34287	2.15828	0.750246
DALYs (Disability-Adjusted Life Years)	Eastern Sub-Saharan Africa	Both	10-14 years	Rheumatoid arthritis	Rate	1990	1.7336	2.70069	1.03867
DALYs (Disability-Adjusted Life Years)	Eastern Sub-Saharan Africa	Male	15-19 years	Rheumatoid arthritis	Number	1990	230.712	333.68	152.19
DALYs (Disability-Adjusted Life Years)	Eastern Sub-Saharan Africa	Female	15-19 years	Rheumatoid arthritis	Number	1990	378.348	563.471	224.49
DALYs (Disability-Adjusted Life Years)	Eastern Sub-Saharan Africa	Both	15-19 years	Rheumatoid arthritis	Number	1990	609.061	885.598	392.713
DALYs (Disability-Adjusted Life Years)	Eastern Sub-Saharan Africa	Male	15-19 years	Rheumatoid arthritis	Percent	1990	7.71776e-05	0.000110038	5.22584e-05
DALYs (Disability-Adjusted Life Years)	Eastern Sub-Saharan Africa	Female	15-19 years	Rheumatoid arthritis	Percent	1990	0.000146229	0.000209696	8.88218e-05
DALYs (Disability-Adjusted Life Years)	Eastern Sub-Saharan Africa	Both	15-19 years	Rheumatoid arthritis	Percent	1990	0.000109185	0.000154674	7.29512e-05
DALYs (Disability-Adjusted Life Years)	Eastern Sub-Saharan Africa	Male	15-19 years	Rheumatoid arthritis	Rate	1990	2.30426	3.33265	1.52001
DALYs (Disability-Adjusted Life Years)	Eastern Sub-Saharan Africa	Female	15-19 years	Rheumatoid arthritis	Rate	1990	3.69045	5.49616	2.1897
DALYs (Disability-Adjusted Life Years)	Eastern Sub-Saharan Africa	Both	15-19 years	Rheumatoid arthritis	Rate	1990	3.00555	4.37019	1.93793
DALYs (Disability-Adjusted Life Years)	Eastern Sub-Saharan Africa	Male	20-24 years	Rheumatoid arthritis	Number	1990	261.978	386.863	171.196
DALYs (Disability-Adjusted Life Years)	Eastern Sub-Saharan Africa	Female	20-24 years	Rheumatoid arthritis	Number	1990	601.405	909.648	365.721
DALYs (Disability-Adjusted Life Years)	Eastern Sub-Saharan Africa	Both	20-24 years	Rheumatoid arthritis	Number	1990	863.383	1283.35	542.735
DALYs (Disability-Adjusted Life Years)	Eastern Sub-Saharan Africa	Male	20-24 years	Rheumatoid arthritis	Percent	1990	8.55349e-05	0.000124976	5.65272e-05
DALYs (Disability-Adjusted Life Years)	Eastern Sub-Saharan Africa	Female	20-24 years	Rheumatoid arthritis	Percent	1990	0.000187067	0.000272662	0.000115926
DALYs (Disability-Adjusted Life Years)	Eastern Sub-Saharan Africa	Both	20-24 years	Rheumatoid arthritis	Percent	1990	0.000137445	0.000199345	8.92863e-05
DALYs (Disability-Adjusted Life Years)	Eastern Sub-Saharan Africa	Male	20-24 years	Rheumatoid arthritis	Rate	1990	3.33297	4.92179	2.17801
DALYs (Disability-Adjusted Life Years)	Eastern Sub-Saharan Africa	Female	20-24 years	Rheumatoid arthritis	Rate	1990	6.95189	10.515	4.22752
DALYs (Disability-Adjusted Life Years)	Eastern Sub-Saharan Africa	Both	20-24 years	Rheumatoid arthritis	Rate	1990	5.22909	7.77259	3.28708
DALYs (Disability-Adjusted Life Years)	Eastern Sub-Saharan Africa	Male	Age-standardized	Rheumatoid arthritis	Rate	1990	45.8728	58.8344	34.4689
DALYs (Disability-Adjusted Life Years)	Eastern Sub-Saharan Africa	Female	Age-standardized	Rheumatoid arthritis	Rate	1990	38.7918	52.9784	26.6832
DALYs (Disability-Adjusted Life Years)	Eastern Sub-Saharan Africa	Both	Age-standardized	Rheumatoid arthritis	Rate	1990	42.379	56.1672	31.2654
DALYs (Disability-Adjusted Life Years)	Southeast Asia	Male	10-14 years	Rheumatoid arthritis	Number	1993	894.191	1284.25	525.012
DALYs (Disability-Adjusted Life Years)	Southeast Asia	Female	10-14 years	Rheumatoid arthritis	Number	1993	455.373	735.584	280.417
DALYs (Disability-Adjusted Life Years)	Southeast Asia	Both	10-14 years	Rheumatoid arthritis	Number	1993	1349.56	1964.35	862.749
DALYs (Disability-Adjusted Life Years)	Southeast Asia	Male	10-14 years	Rheumatoid arthritis	Percent	1993	0.000261092	0.000367504	0.000158381
DALYs (Disability-Adjusted Life Years)	Southeast Asia	Female	10-14 years	Rheumatoid arthritis	Percent	1993	0.000153291	0.000234609	9.79844e-05
DALYs (Disability-Adjusted Life Years)	Southeast Asia	Both	10-14 years	Rheumatoid arthritis	Percent	1993	0.000211127	0.000297918	0.00014077
DALYs (Disability-Adjusted Life Years)	Southeast Asia	Male	10-14 years	Rheumatoid arthritis	Rate	1993	3.10286	4.45638	1.8218
DALYs (Disability-Adjusted Life Years)	Southeast Asia	Female	10-14 years	Rheumatoid arthritis	Rate	1993	1.64435	2.65619	1.01259
DALYs (Disability-Adjusted Life Years)	Southeast Asia	Both	10-14 years	Rheumatoid arthritis	Rate	1993	2.38812	3.47602	1.52668
DALYs (Disability-Adjusted Life Years)	Southeast Asia	Male	15-19 years	Rheumatoid arthritis	Number	1993	690.849	1062.1	433.439
DALYs (Disability-Adjusted Life Years)	Southeast Asia	Female	15-19 years	Rheumatoid arthritis	Number	1993	1002.69	1513.56	611.927
DALYs (Disability-Adjusted Life Years)	Southeast Asia	Both	15-19 years	Rheumatoid arthritis	Number	1993	1693.54	2526.59	1067.34
DALYs (Disability-Adjusted Life Years)	Southeast Asia	Male	15-19 years	Rheumatoid arthritis	Percent	1993	0.000157397	0.000231664	0.000100413
DALYs (Disability-Adjusted Life Years)	Southeast Asia	Female	15-19 years	Rheumatoid arthritis	Percent	1993	0.000276747	0.000404248	0.000179239
DALYs (Disability-Adjusted Life Years)	Southeast Asia	Both	15-19 years	Rheumatoid arthritis	Percent	1993	0.000211293	0.000305946	0.000139441
DALYs (Disability-Adjusted Life Years)	Southeast Asia	Male	15-19 years	Rheumatoid arthritis	Rate	1993	2.70278	4.15521	1.69573
DALYs (Disability-Adjusted Life Years)	Southeast Asia	Female	15-19 years	Rheumatoid arthritis	Rate	1993	3.92417	5.92353	2.39486
DALYs (Disability-Adjusted Life Years)	Southeast Asia	Both	15-19 years	Rheumatoid arthritis	Rate	1993	3.31337	4.94322	2.08822
DALYs (Disability-Adjusted Life Years)	Southeast Asia	Male	20-24 years	Rheumatoid arthritis	Number	1993	916.077	1381.28	561.478
DALYs (Disability-Adjusted Life Years)	Southeast Asia	Female	20-24 years	Rheumatoid arthritis	Number	1993	1743.01	2553.98	1099.81
DALYs (Disability-Adjusted Life Years)	Southeast Asia	Both	20-24 years	Rheumatoid arthritis	Number	1993	2659.08	3925.86	1667.12
DALYs (Disability-Adjusted Life Years)	Southeast Asia	Male	20-24 years	Rheumatoid arthritis	Percent	1993	0.000178173	0.00026134	0.000114375
DALYs (Disability-Adjusted Life Years)	Southeast Asia	Female	20-24 years	Rheumatoid arthritis	Percent	1993	0.000420719	0.000611522	0.000279777
DALYs (Disability-Adjusted Life Years)	Southeast Asia	Both	20-24 years	Rheumatoid arthritis	Percent	1993	0.000286294	0.000412046	0.00019002
DALYs (Disability-Adjusted Life Years)	Southeast Asia	Male	20-24 years	Rheumatoid arthritis	Rate	1993	4.01635	6.05595	2.46168
DALYs (Disability-Adjusted Life Years)	Southeast Asia	Female	20-24 years	Rheumatoid arthritis	Rate	1993	7.36548	10.7924	4.64751
DALYs (Disability-Adjusted Life Years)	Southeast Asia	Both	20-24 years	Rheumatoid arthritis	Rate	1993	5.72175	8.44756	3.58727
DALYs (Disability-Adjusted Life Years)	Southeast Asia	Male	Age-standardized	Rheumatoid arthritis	Rate	1993	11.3157	14.5405	8.537
DALYs (Disability-Adjusted Life Years)	Southeast Asia	Female	Age-standardized	Rheumatoid arthritis	Rate	1993	20.866	27.6749	15.2121
DALYs (Disability-Adjusted Life Years)	Southeast Asia	Both	Age-standardized	Rheumatoid arthritis	Rate	1993	16.3151	21.0586	12.1176
DALYs (Disability-Adjusted Life Years)	Southeast Asia	Male	10-14 years	Rheumatoid arthritis	Number	1991	881.139	1255.23	501.972
DALYs (Disability-Adjusted Life Years)	Southeast Asia	Female	10-14 years	Rheumatoid arthritis	Number	1991	443.48	712.413	276.49
DALYs (Disability-Adjusted Life Years)	Southeast Asia	Both	10-14 years	Rheumatoid arthritis	Number	1991	1324.62	1936.38	838.03
DALYs (Disability-Adjusted Life Years)	Southeast Asia	Male	10-14 years	Rheumatoid arthritis	Percent	1991	0.000250695	0.000354138	0.000149896
DALYs (Disability-Adjusted Life Years)	Southeast Asia	Female	10-14 years	Rheumatoid arthritis	Percent	1991	0.00014554	0.000224883	9.23054e-05
DALYs (Disability-Adjusted Life Years)	Southeast Asia	Both	10-14 years	Rheumatoid arthritis	Percent	1991	0.000201981	0.000285244	0.000133578
DALYs (Disability-Adjusted Life Years)	Southeast Asia	Male	10-14 years	Rheumatoid arthritis	Rate	1991	3.12301	4.4489	1.77914
DALYs (Disability-Adjusted Life Years)	Southeast Asia	Female	10-14 years	Rheumatoid arthritis	Rate	1991	1.63591	2.62795	1.01992
DALYs (Disability-Adjusted Life Years)	Southeast Asia	Both	10-14 years	Rheumatoid arthritis	Rate	1991	2.39432	3.50012	1.51478
DALYs (Disability-Adjusted Life Years)	Southeast Asia	Male	15-19 years	Rheumatoid arthritis	Number	1991	663.256	1017.1	414.37
DALYs (Disability-Adjusted Life Years)	Southeast Asia	Female	15-19 years	Rheumatoid arthritis	Number	1991	977.475	1484.76	610.671
DALYs (Disability-Adjusted Life Years)	Southeast Asia	Both	15-19 years	Rheumatoid arthritis	Number	1991	1640.73	2469.36	1039.13
DALYs (Disability-Adjusted Life Years)	Southeast Asia	Male	15-19 years	Rheumatoid arthritis	Percent	1991	0.000150989	0.000222015	9.66283e-05
DALYs (Disability-Adjusted Life Years)	Southeast Asia	Female	15-19 years	Rheumatoid arthritis	Percent	1991	0.000266078	0.000387369	0.000171511
DALYs (Disability-Adjusted Life Years)	Southeast Asia	Both	15-19 years	Rheumatoid arthritis	Percent	1991	0.00020334	0.000294856	0.000134022
DALYs (Disability-Adjusted Life Years)	Southeast Asia	Male	15-19 years	Rheumatoid arthritis	Rate	1991	2.67437	4.10115	1.67082
DALYs (Disability-Adjusted Life Years)	Southeast Asia	Female	15-19 years	Rheumatoid arthritis	Rate	1991	3.92772	5.96609	2.45381
DALYs (Disability-Adjusted Life Years)	Southeast Asia	Both	15-19 years	Rheumatoid arthritis	Rate	1991	3.30213	4.96983	2.09135
DALYs (Disability-Adjusted Life Years)	Southeast Asia	Male	20-24 years	Rheumatoid arthritis	Number	1991	882.291	1331.89	540.198
DALYs (Disability-Adjusted Life Years)	Southeast Asia	Female	20-24 years	Rheumatoid arthritis	Number	1991	1696.29	2529.85	1057.54
DALYs (Disability-Adjusted Life Years)	Southeast Asia	Both	20-24 years	Rheumatoid arthritis	Number	1991	2578.58	3847.59	1617.5
DALYs (Disability-Adjusted Life Years)	Southeast Asia	Male	20-24 years	Rheumatoid arthritis	Percent	1991	0.000171493	0.000254587	0.000108593
DALYs (Disability-Adjusted Life Years)	Southeast Asia	Female	20-24 years	Rheumatoid arthritis	Percent	1991	0.000407481	0.000590778	0.000269581
DALYs (Disability-Adjusted Life Years)	Southeast Asia	Both	20-24 years	Rheumatoid arthritis	Percent	1991	0.000276938	0.000400333	0.000183233
DALYs (Disability-Adjusted Life Years)	Southeast Asia	Male	20-24 years	Rheumatoid arthritis	Rate	1991	3.9832	6.01295	2.43878
DALYs (Disability-Adjusted Life Years)	Southeast Asia	Female	20-24 years	Rheumatoid arthritis	Rate	1991	7.3558	10.9704	4.58593
DALYs (Disability-Adjusted Life Years)	Southeast Asia	Both	20-24 years	Rheumatoid arthritis	Rate	1991	5.70345	8.51031	3.57768
DALYs (Disability-Adjusted Life Years)	Southeast Asia	Male	Age-standardized	Rheumatoid arthritis	Rate	1991	11.2655	14.505	8.45822
DALYs (Disability-Adjusted Life Years)	Southeast Asia	Female	Age-standardized	Rheumatoid arthritis	Rate	1991	20.7051	27.5974	14.9947
DALYs (Disability-Adjusted Life Years)	Southeast Asia	Both	Age-standardized	Rheumatoid arthritis	Rate	1991	16.2023	21.0069	11.9845
DALYs (Disability-Adjusted Life Years)	Low SDI	Male	10-14 years	Rheumatoid arthritis	Number	1990	517.098	805.318	280.42
DALYs (Disability-Adjusted Life Years)	Low SDI	Female	10-14 years	Rheumatoid arthritis	Number	1990	566.278	874.813	341.46
DALYs (Disability-Adjusted Life Years)	Low SDI	Both	10-14 years	Rheumatoid arthritis	Number	1990	1083.38	1628.03	706.946
DALYs (Disability-Adjusted Life Years)	Low SDI	Male	10-14 years	Rheumatoid arthritis	Percent	1990	8.18113e-05	0.000128096	4.49024e-05
DALYs (Disability-Adjusted Life Years)	Low SDI	Female	10-14 years	Rheumatoid arthritis	Percent	1990	0.000101968	0.000150644	6.2759e-05
DALYs (Disability-Adjusted Life Years)	Low SDI	Both	10-14 years	Rheumatoid arthritis	Percent	1990	9.12344e-05	0.000133124	6.17152e-05
DALYs (Disability-Adjusted Life Years)	Low SDI	Male	10-14 years	Rheumatoid arthritis	Rate	1990	1.53843	2.39592	0.834283
DALYs (Disability-Adjusted Life Years)	Low SDI	Female	10-14 years	Rheumatoid arthritis	Rate	1990	1.76394	2.72502	1.06364
DALYs (Disability-Adjusted Life Years)	Low SDI	Both	10-14 years	Rheumatoid arthritis	Rate	1990	1.6486	2.4774	1.07577
DALYs (Disability-Adjusted Life Years)	Low SDI	Male	15-19 years	Rheumatoid arthritis	Number	1990	676.426	979.476	450.231
DALYs (Disability-Adjusted Life Years)	Low SDI	Female	15-19 years	Rheumatoid arthritis	Number	1990	1160.72	1689.4	729.281
DALYs (Disability-Adjusted Life Years)	Low SDI	Both	15-19 years	Rheumatoid arthritis	Number	1990	1837.15	2669.71	1182.69
DALYs (Disability-Adjusted Life Years)	Low SDI	Male	15-19 years	Rheumatoid arthritis	Percent	1990	0.000100751	0.000143347	6.78609e-05
DALYs (Disability-Adjusted Life Years)	Low SDI	Female	15-19 years	Rheumatoid arthritis	Percent	1990	0.000185657	0.000260418	0.000120504
DALYs (Disability-Adjusted Life Years)	Low SDI	Both	15-19 years	Rheumatoid arthritis	Percent	1990	0.00014167	0.000199162	9.46612e-05
DALYs (Disability-Adjusted Life Years)	Low SDI	Male	15-19 years	Rheumatoid arthritis	Rate	1990	2.50573	3.62834	1.66782
DALYs (Disability-Adjusted Life Years)	Low SDI	Female	15-19 years	Rheumatoid arthritis	Rate	1990	4.4034	6.40901	2.76665
DALYs (Disability-Adjusted Life Years)	Low SDI	Both	15-19 years	Rheumatoid arthritis	Rate	1990	3.44327	5.00369	2.21665
DALYs (Disability-Adjusted Life Years)	Low SDI	Male	20-24 years	Rheumatoid arthritis	Number	1990	942.407	1393.77	614.133
DALYs (Disability-Adjusted Life Years)	Low SDI	Female	20-24 years	Rheumatoid arthritis	Number	1990	1801.03	2663.04	1129.88
DALYs (Disability-Adjusted Life Years)	Low SDI	Both	20-24 years	Rheumatoid arthritis	Number	1990	2743.43	4026.44	1739.06
DALYs (Disability-Adjusted Life Years)	Low SDI	Male	20-24 years	Rheumatoid arthritis	Percent	1990	0.000140607	0.000201942	9.35273e-05
DALYs (Disability-Adjusted Life Years)	Low SDI	Female	20-24 years	Rheumatoid arthritis	Percent	1990	0.000249862	0.000357752	0.000159867
DALYs (Disability-Adjusted Life Years)	Low SDI	Both	20-24 years	Rheumatoid arthritis	Percent	1990	0.000197171	0.000279477	0.000132015
DALYs (Disability-Adjusted Life Years)	Low SDI	Male	20-24 years	Rheumatoid arthritis	Rate	1990	4.25936	6.29937	2.77568
DALYs (Disability-Adjusted Life Years)	Low SDI	Female	20-24 years	Rheumatoid arthritis	Rate	1990	7.95004	11.7551	4.98751
DALYs (Disability-Adjusted Life Years)	Low SDI	Both	20-24 years	Rheumatoid arthritis	Rate	1990	6.12649	8.99163	3.88358
DALYs (Disability-Adjusted Life Years)	Low SDI	Male	Age-standardized	Rheumatoid arthritis	Rate	1990	28.8085	36.1754	22.2831
DALYs (Disability-Adjusted Life Years)	Low SDI	Female	Age-standardized	Rheumatoid arthritis	Rate	1990	41.6921	53.7664	31.2538
DALYs (Disability-Adjusted Life Years)	Low SDI	Both	Age-standardized	Rheumatoid arthritis	Rate	1990	35.1987	44.4215	27.4944
DALYs (Disability-Adjusted Life Years)	South Asia	Male	10-14 years	Rheumatoid arthritis	Number	1990	911.292	1429.79	535.906
DALYs (Disability-Adjusted Life Years)	South Asia	Female	10-14 years	Rheumatoid arthritis	Number	1990	1107.96	1771.15	644.902
DALYs (Disability-Adjusted Life Years)	South Asia	Both	10-14 years	Rheumatoid arthritis	Number	1990	2019.25	3176.49	1222.71
DALYs (Disability-Adjusted Life Years)	South Asia	Male	10-14 years	Rheumatoid arthritis	Percent	1990	8.81419e-05	0.000133107	5.39812e-05
DALYs (Disability-Adjusted Life Years)	South Asia	Female	10-14 years	Rheumatoid arthritis	Percent	1990	0.000105201	0.000159717	6.70011e-05
DALYs (Disability-Adjusted Life Years)	South Asia	Both	10-14 years	Rheumatoid arthritis	Percent	1990	9.67378e-05	0.000146439	6.21756e-05
DALYs (Disability-Adjusted Life Years)	South Asia	Male	10-14 years	Rheumatoid arthritis	Rate	1990	1.37937	2.16419	0.811171
DALYs (Disability-Adjusted Life Years)	South Asia	Female	10-14 years	Rheumatoid arthritis	Rate	1990	1.81489	2.90121	1.05638
DALYs (Disability-Adjusted Life Years)	South Asia	Both	10-14 years	Rheumatoid arthritis	Rate	1990	1.58853	2.49893	0.961902
DALYs (Disability-Adjusted Life Years)	South Asia	Male	15-19 years	Rheumatoid arthritis	Number	1990	1880.72	2781.02	1230.29
DALYs (Disability-Adjusted Life Years)	South Asia	Female	15-19 years	Rheumatoid arthritis	Number	1990	2952.45	4329.55	1875.22
DALYs (Disability-Adjusted Life Years)	South Asia	Both	15-19 years	Rheumatoid arthritis	Number	1990	4833.17	7117.81	3130.1
DALYs (Disability-Adjusted Life Years)	South Asia	Male	15-19 years	Rheumatoid arthritis	Percent	1990	0.000176913	0.000249991	0.000121345
DALYs (Disability-Adjusted Life Years)	South Asia	Female	15-19 years	Rheumatoid arthritis	Percent	1990	0.000226194	0.000318512	0.000151838
DALYs (Disability-Adjusted Life Years)	South Asia	Both	15-19 years	Rheumatoid arthritis	Percent	1990	0.000204046	0.000286831	0.000138986
DALYs (Disability-Adjusted Life Years)	South Asia	Male	15-19 years	Rheumatoid arthritis	Rate	1990	3.33198	4.927	2.17964
DALYs (Disability-Adjusted Life Years)	South Asia	Female	15-19 years	Rheumatoid arthritis	Rate	1990	5.60928	8.2256	3.56268
DALYs (Disability-Adjusted Life Years)	South Asia	Both	15-19 years	Rheumatoid arthritis	Rate	1990	4.43087	6.52534	2.86955
DALYs (Disability-Adjusted Life Years)	South Asia	Male	20-24 years	Rheumatoid arthritis	Number	1990	3031.4	4422.79	1942.83
DALYs (Disability-Adjusted Life Years)	South Asia	Female	20-24 years	Rheumatoid arthritis	Number	1990	5349.44	7763	3453.84
DALYs (Disability-Adjusted Life Years)	South Asia	Both	20-24 years	Rheumatoid arthritis	Number	1990	8380.84	12046.7	5422.89
DALYs (Disability-Adjusted Life Years)	South Asia	Male	20-24 years	Rheumatoid arthritis	Percent	1990	0.000262762	0.000368897	0.000174064
DALYs (Disability-Adjusted Life Years)	South Asia	Female	20-24 years	Rheumatoid arthritis	Percent	1990	0.000372503	0.000519104	0.0002575
DALYs (Disability-Adjusted Life Years)	South Asia	Both	20-24 years	Rheumatoid arthritis	Percent	1990	0.000323534	0.000451859	0.000220621
DALYs (Disability-Adjusted Life Years)	South Asia	Male	20-24 years	Rheumatoid arthritis	Rate	1990	5.96473	8.7025	3.82281
DALYs (Disability-Adjusted Life Years)	South Asia	Female	20-24 years	Rheumatoid arthritis	Rate	1990	11.1618	16.1978	7.20659
DALYs (Disability-Adjusted Life Years)	South Asia	Both	20-24 years	Rheumatoid arthritis	Rate	1990	8.48708	12.1994	5.49163
DALYs (Disability-Adjusted Life Years)	South Asia	Male	Age-standardized	Rheumatoid arthritis	Rate	1990	33.7207	41.5627	25.6734
DALYs (Disability-Adjusted Life Years)	South Asia	Female	Age-standardized	Rheumatoid arthritis	Rate	1990	67.7557	86.4494	51.4331
DALYs (Disability-Adjusted Life Years)	South Asia	Both	Age-standardized	Rheumatoid arthritis	Rate	1990	49.9917	61.8897	39.1578
DALYs (Disability-Adjusted Life Years)	Central Europe	Male	10-14 years	Rheumatoid arthritis	Number	1991	101.708	145.934	68.4864
DALYs (Disability-Adjusted Life Years)	Central Europe	Female	10-14 years	Rheumatoid arthritis	Number	1991	193.298	277.663	127.283
DALYs (Disability-Adjusted Life Years)	Central Europe	Both	10-14 years	Rheumatoid arthritis	Number	1991	295.006	418.965	207.399
DALYs (Disability-Adjusted Life Years)	Central Europe	Male	10-14 years	Rheumatoid arthritis	Percent	1991	0.000250991	0.000343609	0.000172052
DALYs (Disability-Adjusted Life Years)	Central Europe	Female	10-14 years	Rheumatoid arthritis	Percent	1991	0.000560094	0.000771834	0.000369577
DALYs (Disability-Adjusted Life Years)	Central Europe	Both	10-14 years	Rheumatoid arthritis	Percent	1991	0.000393034	0.000533868	0.000276177
DALYs (Disability-Adjusted Life Years)	Central Europe	Male	10-14 years	Rheumatoid arthritis	Rate	1991	1.942	2.78645	1.30767
DALYs (Disability-Adjusted Life Years)	Central Europe	Female	10-14 years	Rheumatoid arthritis	Rate	1991	3.85817	5.54208	2.54053
DALYs (Disability-Adjusted Life Years)	Central Europe	Both	10-14 years	Rheumatoid arthritis	Rate	1991	2.87884	4.08851	2.02392
DALYs (Disability-Adjusted Life Years)	Central Europe	Male	15-19 years	Rheumatoid arthritis	Number	1991	183.895	261.843	126.657
DALYs (Disability-Adjusted Life Years)	Central Europe	Female	15-19 years	Rheumatoid arthritis	Number	1991	333.342	500.624	211.575
DALYs (Disability-Adjusted Life Years)	Central Europe	Both	15-19 years	Rheumatoid arthritis	Number	1991	517.237	747.255	343.455
DALYs (Disability-Adjusted Life Years)	Central Europe	Male	15-19 years	Rheumatoid arthritis	Percent	1991	0.000284964	0.00038897	0.000204622
DALYs (Disability-Adjusted Life Years)	Central Europe	Female	15-19 years	Rheumatoid arthritis	Percent	1991	0.00069851	0.000973358	0.000483097
DALYs (Disability-Adjusted Life Years)	Central Europe	Both	15-19 years	Rheumatoid arthritis	Percent	1991	0.00046046	0.000635321	0.000324371
DALYs (Disability-Adjusted Life Years)	Central Europe	Male	15-19 years	Rheumatoid arthritis	Rate	1991	3.65618	5.20593	2.51819
DALYs (Disability-Adjusted Life Years)	Central Europe	Female	15-19 years	Rheumatoid arthritis	Rate	1991	6.93243	10.4113	4.40006
DALYs (Disability-Adjusted Life Years)	Central Europe	Both	15-19 years	Rheumatoid arthritis	Rate	1991	5.25747	7.59549	3.49106
DALYs (Disability-Adjusted Life Years)	Central Europe	Male	20-24 years	Rheumatoid arthritis	Number	1991	260.678	383.148	170.29
DALYs (Disability-Adjusted Life Years)	Central Europe	Female	20-24 years	Rheumatoid arthritis	Number	1991	553.71	824.581	346.944
DALYs (Disability-Adjusted Life Years)	Central Europe	Both	20-24 years	Rheumatoid arthritis	Number	1991	814.388	1210.23	524.024
DALYs (Disability-Adjusted Life Years)	Central Europe	Male	20-24 years	Rheumatoid arthritis	Percent	1991	0.000327975	0.000463528	0.000222846
DALYs (Disability-Adjusted Life Years)	Central Europe	Female	20-24 years	Rheumatoid arthritis	Percent	1991	0.00106663	0.00150843	0.000717294
DALYs (Disability-Adjusted Life Years)	Central Europe	Both	20-24 years	Rheumatoid arthritis	Percent	1991	0.000619313	0.000867716	0.00042068
DALYs (Disability-Adjusted Life Years)	Central Europe	Male	20-24 years	Rheumatoid arthritis	Rate	1991	5.72899	8.42055	3.74251
DALYs (Disability-Adjusted Life Years)	Central Europe	Female	20-24 years	Rheumatoid arthritis	Rate	1991	12.6101	18.7788	7.90122
DALYs (Disability-Adjusted Life Years)	Central Europe	Both	20-24 years	Rheumatoid arthritis	Rate	1991	9.1083	13.5355	5.8608
DALYs (Disability-Adjusted Life Years)	Central Europe	Male	Age-standardized	Rheumatoid arthritis	Rate	1991	18.9557	24.0477	14.2074
DALYs (Disability-Adjusted Life Years)	Central Europe	Female	Age-standardized	Rheumatoid arthritis	Rate	1991	50.5639	64.3212	37.3967
DALYs (Disability-Adjusted Life Years)	Central Europe	Both	Age-standardized	Rheumatoid arthritis	Rate	1991	36.0288	45.6812	26.9393
DALYs (Disability-Adjusted Life Years)	Central Europe	Male	10-14 years	Rheumatoid arthritis	Number	1990	103.122	147.729	68.635
DALYs (Disability-Adjusted Life Years)	Central Europe	Female	10-14 years	Rheumatoid arthritis	Number	1990	197.236	283.227	127.875
DALYs (Disability-Adjusted Life Years)	Central Europe	Both	10-14 years	Rheumatoid arthritis	Number	1990	300.358	426.574	209.085
DALYs (Disability-Adjusted Life Years)	Central Europe	Male	10-14 years	Rheumatoid arthritis	Percent	1990	0.000253358	0.000345924	0.000172426
DALYs (Disability-Adjusted Life Years)	Central Europe	Female	10-14 years	Rheumatoid arthritis	Percent	1990	0.000570974	0.000786744	0.000374562
DALYs (Disability-Adjusted Life Years)	Central Europe	Both	10-14 years	Rheumatoid arthritis	Percent	1990	0.000399034	0.000542768	0.000277619
DALYs (Disability-Adjusted Life Years)	Central Europe	Male	10-14 years	Rheumatoid arthritis	Rate	1990	1.94896	2.79201	1.29717
DALYs (Disability-Adjusted Life Years)	Central Europe	Female	10-14 years	Rheumatoid arthritis	Rate	1990	3.90037	5.60086	2.52874
DALYs (Disability-Adjusted Life Years)	Central Europe	Both	10-14 years	Rheumatoid arthritis	Rate	1990	2.90258	4.1223	2.02054
DALYs (Disability-Adjusted Life Years)	Central Europe	Male	15-19 years	Rheumatoid arthritis	Number	1990	180.551	256.009	124.135
DALYs (Disability-Adjusted Life Years)	Central Europe	Female	15-19 years	Rheumatoid arthritis	Number	1990	324.6	477.115	206.647
DALYs (Disability-Adjusted Life Years)	Central Europe	Both	15-19 years	Rheumatoid arthritis	Number	1990	505.152	725.698	338.02
DALYs (Disability-Adjusted Life Years)	Central Europe	Male	15-19 years	Rheumatoid arthritis	Percent	1990	0.000292574	0.000398	0.000209186
DALYs (Disability-Adjusted Life Years)	Central Europe	Female	15-19 years	Rheumatoid arthritis	Percent	1990	0.000701602	0.000981903	0.00047534
DALYs (Disability-Adjusted Life Years)	Central Europe	Both	15-19 years	Rheumatoid arthritis	Percent	1990	0.000467543	0.000643676	0.000331259
DALYs (Disability-Adjusted Life Years)	Central Europe	Male	15-19 years	Rheumatoid arthritis	Rate	1990	3.67654	5.21309	2.52774
DALYs (Disability-Adjusted Life Years)	Central Europe	Female	15-19 years	Rheumatoid arthritis	Rate	1990	6.90247	10.1456	4.39424
DALYs (Disability-Adjusted Life Years)	Central Europe	Both	15-19 years	Rheumatoid arthritis	Rate	1990	5.25457	7.54869	3.51607
DALYs (Disability-Adjusted Life Years)	Central Europe	Male	20-24 years	Rheumatoid arthritis	Number	1990	257.483	378.132	167.167
DALYs (Disability-Adjusted Life Years)	Central Europe	Female	20-24 years	Rheumatoid arthritis	Number	1990	540.095	793.678	341.859
DALYs (Disability-Adjusted Life Years)	Central Europe	Both	20-24 years	Rheumatoid arthritis	Number	1990	797.579	1174.37	511.372
DALYs (Disability-Adjusted Life Years)	Central Europe	Male	20-24 years	Rheumatoid arthritis	Percent	1990	0.000344241	0.000491717	0.000234306
DALYs (Disability-Adjusted Life Years)	Central Europe	Female	20-24 years	Rheumatoid arthritis	Percent	1990	0.00106727	0.00152177	0.000727367
DALYs (Disability-Adjusted Life Years)	Central Europe	Both	20-24 years	Rheumatoid arthritis	Percent	1990	0.000635539	0.000900871	0.000443791
DALYs (Disability-Adjusted Life Years)	Central Europe	Male	20-24 years	Rheumatoid arthritis	Rate	1990	5.78419	8.4945	3.7553
DALYs (Disability-Adjusted Life Years)	Central Europe	Female	20-24 years	Rheumatoid arthritis	Rate	1990	12.5753	18.4796	7.95966
DALYs (Disability-Adjusted Life Years)	Central Europe	Both	20-24 years	Rheumatoid arthritis	Rate	1990	9.11894	13.4269	5.84666
DALYs (Disability-Adjusted Life Years)	Central Europe	Male	Age-standardized	Rheumatoid arthritis	Rate	1990	19.0696	24.2924	14.2897
DALYs (Disability-Adjusted Life Years)	Central Europe	Female	Age-standardized	Rheumatoid arthritis	Rate	1990	50.5811	64.1195	37.4684
DALYs (Disability-Adjusted Life Years)	Central Europe	Both	Age-standardized	Rheumatoid arthritis	Rate	1990	36.09	45.669	26.9594
DALYs (Disability-Adjusted Life Years)	High-income North America	Male	10-14 years	Rheumatoid arthritis	Number	1991	366.296	519.755	243.181
DALYs (Disability-Adjusted Life Years)	High-income North America	Female	10-14 years	Rheumatoid arthritis	Number	1991	1053.38	1460.97	704.046
DALYs (Disability-Adjusted Life Years)	High-income North America	Both	10-14 years	Rheumatoid arthritis	Number	1991	1419.68	1969.75	951.832
DALYs (Disability-Adjusted Life Years)	High-income North America	Male	10-14 years	Rheumatoid arthritis	Percent	1991	0.000495377	0.000640981	0.000370806
DALYs (Disability-Adjusted Life Years)	High-income North America	Female	10-14 years	Rheumatoid arthritis	Percent	1991	0.00159305	0.00208227	0.00120828
DALYs (Disability-Adjusted Life Years)	High-income North America	Both	10-14 years	Rheumatoid arthritis	Percent	1991	0.0010132	0.00131255	0.000780067
DALYs (Disability-Adjusted Life Years)	High-income North America	Male	10-14 years	Rheumatoid arthritis	Rate	1991	3.58636	5.08885	2.38095
DALYs (Disability-Adjusted Life Years)	High-income North America	Female	10-14 years	Rheumatoid arthritis	Rate	1991	10.844	15.0399	7.24777
DALYs (Disability-Adjusted Life Years)	High-income North America	Both	10-14 years	Rheumatoid arthritis	Rate	1991	7.12421	9.88455	4.77646
DALYs (Disability-Adjusted Life Years)	High-income North America	Male	15-19 years	Rheumatoid arthritis	Number	1991	545.182	761.759	361.173
DALYs (Disability-Adjusted Life Years)	High-income North America	Female	15-19 years	Rheumatoid arthritis	Number	1991	1592.43	2214.94	1059.94
DALYs (Disability-Adjusted Life Years)	High-income North America	Both	15-19 years	Rheumatoid arthritis	Number	1991	2137.62	2964.2	1418.53
DALYs (Disability-Adjusted Life Years)	High-income North America	Male	15-19 years	Rheumatoid arthritis	Percent	1991	0.000339785	0.000445089	0.000248469
DALYs (Disability-Adjusted Life Years)	High-income North America	Female	15-19 years	Rheumatoid arthritis	Percent	1991	0.00135205	0.00174631	0.00103134
DALYs (Disability-Adjusted Life Years)	High-income North America	Both	15-19 years	Rheumatoid arthritis	Percent	1991	0.000767859	0.000986674	0.000577535
DALYs (Disability-Adjusted Life Years)	High-income North America	Male	15-19 years	Rheumatoid arthritis	Rate	1991	5.44816	7.61247	3.60931
DALYs (Disability-Adjusted Life Years)	High-income North America	Female	15-19 years	Rheumatoid arthritis	Rate	1991	16.7716	23.328	11.1634
DALYs (Disability-Adjusted Life Years)	High-income North America	Both	15-19 years	Rheumatoid arthritis	Rate	1991	10.9613	15.1998	7.27396
DALYs (Disability-Adjusted Life Years)	High-income North America	Male	20-24 years	Rheumatoid arthritis	Number	1991	681.084	945.404	457.002
DALYs (Disability-Adjusted Life Years)	High-income North America	Female	20-24 years	Rheumatoid arthritis	Number	1991	2095.87	2844.66	1436.01
DALYs (Disability-Adjusted Life Years)	High-income North America	Both	20-24 years	Rheumatoid arthritis	Number	1991	2776.95	3779.41	1892.93
DALYs (Disability-Adjusted Life Years)	High-income North America	Male	20-24 years	Rheumatoid arthritis	Percent	1991	0.000306762	0.000397456	0.000225498
DALYs (Disability-Adjusted Life Years)	High-income North America	Female	20-24 years	Rheumatoid arthritis	Percent	1991	0.00128758	0.00165116	0.000993457
DALYs (Disability-Adjusted Life Years)	High-income North America	Both	20-24 years	Rheumatoid arthritis	Percent	1991	0.000721255	0.000920298	0.000555682
DALYs (Disability-Adjusted Life Years)	High-income North America	Male	20-24 years	Rheumatoid arthritis	Rate	1991	6.18662	8.58758	4.15117
DALYs (Disability-Adjusted Life Years)	High-income North America	Female	20-24 years	Rheumatoid arthritis	Rate	1991	19.699	26.7369	13.497
DALYs (Disability-Adjusted Life Years)	High-income North America	Both	20-24 years	Rheumatoid arthritis	Rate	1991	12.8275	17.4581	8.74395
DALYs (Disability-Adjusted Life Years)	High-income North America	Male	Age-standardized	Rheumatoid arthritis	Rate	1991	27.4141	34.3369	20.7318
DALYs (Disability-Adjusted Life Years)	High-income North America	Female	Age-standardized	Rheumatoid arthritis	Rate	1991	65.2238	83.1551	48.4617
DALYs (Disability-Adjusted Life Years)	High-income North America	Both	Age-standardized	Rheumatoid arthritis	Rate	1991	47.6313	60.2159	35.9713
DALYs (Disability-Adjusted Life Years)	Southern Latin America	Male	10-14 years	Rheumatoid arthritis	Number	1991	61.3777	92.03	38.1182
DALYs (Disability-Adjusted Life Years)	Southern Latin America	Female	10-14 years	Rheumatoid arthritis	Number	1991	95.9977	160.075	55.3503
DALYs (Disability-Adjusted Life Years)	Southern Latin America	Both	10-14 years	Rheumatoid arthritis	Number	1991	157.375	246.373	102.084
DALYs (Disability-Adjusted Life Years)	Southern Latin America	Male	10-14 years	Rheumatoid arthritis	Percent	1991	0.000331692	0.000487768	0.000206506
DALYs (Disability-Adjusted Life Years)	Southern Latin America	Female	10-14 years	Rheumatoid arthritis	Percent	1991	0.000562028	0.000890626	0.000334537
DALYs (Disability-Adjusted Life Years)	Southern Latin America	Both	10-14 years	Rheumatoid arthritis	Percent	1991	0.000442032	0.00066225	0.000294122
DALYs (Disability-Adjusted Life Years)	Southern Latin America	Male	10-14 years	Rheumatoid arthritis	Rate	1991	2.52366	3.78399	1.5673
DALYs (Disability-Adjusted Life Years)	Southern Latin America	Female	10-14 years	Rheumatoid arthritis	Rate	1991	4.01891	6.7015	2.31722
DALYs (Disability-Adjusted Life Years)	Southern Latin America	Both	10-14 years	Rheumatoid arthritis	Rate	1991	3.26455	5.11068	2.1176
DALYs (Disability-Adjusted Life Years)	Southern Latin America	Male	15-19 years	Rheumatoid arthritis	Number	1991	76.5567	115.104	45.4294
DALYs (Disability-Adjusted Life Years)	Southern Latin America	Female	15-19 years	Rheumatoid arthritis	Number	1991	172.031	276.858	88.8726
DALYs (Disability-Adjusted Life Years)	Southern Latin America	Both	15-19 years	Rheumatoid arthritis	Number	1991	248.588	388.907	139.001
DALYs (Disability-Adjusted Life Years)	Southern Latin America	Male	15-19 years	Rheumatoid arthritis	Percent	1991	0.000262915	0.000388674	0.000164322
DALYs (Disability-Adjusted Life Years)	Southern Latin America	Female	15-19 years	Rheumatoid arthritis	Percent	1991	0.000696884	0.00108939	0.000389483
DALYs (Disability-Adjusted Life Years)	Southern Latin America	Both	15-19 years	Rheumatoid arthritis	Percent	1991	0.00046173	0.000687633	0.00027293
DALYs (Disability-Adjusted Life Years)	Southern Latin America	Male	15-19 years	Rheumatoid arthritis	Rate	1991	3.38231	5.08533	2.00709
DALYs (Disability-Adjusted Life Years)	Southern Latin America	Female	15-19 years	Rheumatoid arthritis	Rate	1991	7.62186	12.2662	3.93751
DALYs (Disability-Adjusted Life Years)	Southern Latin America	Both	15-19 years	Rheumatoid arthritis	Rate	1991	5.4991	8.60315	3.07488
DALYs (Disability-Adjusted Life Years)	Southern Latin America	Male	20-24 years	Rheumatoid arthritis	Number	1991	94.0509	156.574	51.3731
DALYs (Disability-Adjusted Life Years)	Southern Latin America	Female	20-24 years	Rheumatoid arthritis	Number	1991	282.845	465.384	150.215
DALYs (Disability-Adjusted Life Years)	Southern Latin America	Both	20-24 years	Rheumatoid arthritis	Number	1991	376.896	593.851	210.94
DALYs (Disability-Adjusted Life Years)	Southern Latin America	Male	20-24 years	Rheumatoid arthritis	Percent	1991	0.00028181	0.000455171	0.000160498
DALYs (Disability-Adjusted Life Years)	Southern Latin America	Female	20-24 years	Rheumatoid arthritis	Percent	1991	0.00103681	0.00164224	0.000575078
DALYs (Disability-Adjusted Life Years)	Southern Latin America	Both	20-24 years	Rheumatoid arthritis	Percent	1991	0.000621058	0.000960069	0.000358332
DALYs (Disability-Adjusted Life Years)	Southern Latin America	Male	20-24 years	Rheumatoid arthritis	Rate	1991	4.6583	7.75506	2.54449
DALYs (Disability-Adjusted Life Years)	Southern Latin America	Female	20-24 years	Rheumatoid arthritis	Rate	1991	13.7784	22.6706	7.31754
DALYs (Disability-Adjusted Life Years)	Southern Latin America	Both	20-24 years	Rheumatoid arthritis	Rate	1991	9.25623	14.5845	5.18051
DALYs (Disability-Adjusted Life Years)	Southern Latin America	Male	Age-standardized	Rheumatoid arthritis	Rate	1991	21.0571	26.7657	15.081
DALYs (Disability-Adjusted Life Years)	Southern Latin America	Female	Age-standardized	Rheumatoid arthritis	Rate	1991	51.99	66.4597	38.5248
DALYs (Disability-Adjusted Life Years)	Southern Latin America	Both	Age-standardized	Rheumatoid arthritis	Rate	1991	37.4901	47.2521	28.1243
DALYs (Disability-Adjusted Life Years)	Southern Latin America	Male	10-14 years	Rheumatoid arthritis	Number	1990	62.6814	94.3555	38.2725
DALYs (Disability-Adjusted Life Years)	Southern Latin America	Female	10-14 years	Rheumatoid arthritis	Number	1990	94.5158	158.294	54.6798
DALYs (Disability-Adjusted Life Years)	Southern Latin America	Both	10-14 years	Rheumatoid arthritis	Number	1990	157.197	243.94	101.861
DALYs (Disability-Adjusted Life Years)	Southern Latin America	Male	10-14 years	Rheumatoid arthritis	Percent	1990	0.000338417	0.00049799	0.000209893
DALYs (Disability-Adjusted Life Years)	Southern Latin America	Female	10-14 years	Rheumatoid arthritis	Percent	1990	0.000556746	0.00089438	0.000329651
DALYs (Disability-Adjusted Life Years)	Southern Latin America	Both	10-14 years	Rheumatoid arthritis	Percent	1990	0.000442612	0.00065771	0.000294482
DALYs (Disability-Adjusted Life Years)	Southern Latin America	Male	10-14 years	Rheumatoid arthritis	Rate	1990	2.6016	3.91624	1.58851
DALYs (Disability-Adjusted Life Years)	Southern Latin America	Female	10-14 years	Rheumatoid arthritis	Rate	1990	3.98887	6.68052	2.30767
DALYs (Disability-Adjusted Life Years)	Southern Latin America	Both	10-14 years	Rheumatoid arthritis	Rate	1990	3.28945	5.10461	2.13151
DALYs (Disability-Adjusted Life Years)	Southern Latin America	Male	15-19 years	Rheumatoid arthritis	Number	1990	75.0249	112.876	45.3026
DALYs (Disability-Adjusted Life Years)	Southern Latin America	Female	15-19 years	Rheumatoid arthritis	Number	1990	167.638	277.151	88.0227
DALYs (Disability-Adjusted Life Years)	Southern Latin America	Both	15-19 years	Rheumatoid arthritis	Number	1990	242.663	385.565	135.64
DALYs (Disability-Adjusted Life Years)	Southern Latin America	Male	15-19 years	Rheumatoid arthritis	Percent	1990	0.000263315	0.000389861	0.000166722
DALYs (Disability-Adjusted Life Years)	Southern Latin America	Female	15-19 years	Rheumatoid arthritis	Percent	1990	0.000687659	0.00107922	0.000368311
DALYs (Disability-Adjusted Life Years)	Southern Latin America	Both	15-19 years	Rheumatoid arthritis	Percent	1990	0.000458692	0.000694027	0.000273719
DALYs (Disability-Adjusted Life Years)	Southern Latin America	Male	15-19 years	Rheumatoid arthritis	Rate	1990	3.37339	5.07532	2.03697
DALYs (Disability-Adjusted Life Years)	Southern Latin America	Female	15-19 years	Rheumatoid arthritis	Rate	1990	7.55354	12.488	3.96618
DALYs (Disability-Adjusted Life Years)	Southern Latin America	Both	15-19 years	Rheumatoid arthritis	Rate	1990	5.46126	8.67735	3.05265
DALYs (Disability-Adjusted Life Years)	Southern Latin America	Male	20-24 years	Rheumatoid arthritis	Number	1990	93.075	159.762	47.6577
DALYs (Disability-Adjusted Life Years)	Southern Latin America	Female	20-24 years	Rheumatoid arthritis	Number	1990	278.74	467.176	140.329
DALYs (Disability-Adjusted Life Years)	Southern Latin America	Both	20-24 years	Rheumatoid arthritis	Number	1990	371.815	610.59	203.237
DALYs (Disability-Adjusted Life Years)	Southern Latin America	Male	20-24 years	Rheumatoid arthritis	Percent	1990	0.00028023	0.000467409	0.000146101
DALYs (Disability-Adjusted Life Years)	Southern Latin America	Female	20-24 years	Rheumatoid arthritis	Percent	1990	0.00102595	0.00167866	0.000584529
DALYs (Disability-Adjusted Life Years)	Southern Latin America	Both	20-24 years	Rheumatoid arthritis	Percent	1990	0.000615312	0.000979229	0.000361075
DALYs (Disability-Adjusted Life Years)	Southern Latin America	Male	20-24 years	Rheumatoid arthritis	Rate	1990	4.67558	8.02557	2.39406
DALYs (Disability-Adjusted Life Years)	Southern Latin America	Female	20-24 years	Rheumatoid arthritis	Rate	1990	13.7508	23.0468	6.92269
DALYs (Disability-Adjusted Life Years)	Southern Latin America	Both	20-24 years	Rheumatoid arthritis	Rate	1990	9.25432	15.1973	5.05848
DALYs (Disability-Adjusted Life Years)	Southern Latin America	Male	Age-standardized	Rheumatoid arthritis	Rate	1990	21.4839	27.3049	14.8826
DALYs (Disability-Adjusted Life Years)	Southern Latin America	Female	Age-standardized	Rheumatoid arthritis	Rate	1990	51.3788	65.759	37.852
DALYs (Disability-Adjusted Life Years)	Southern Latin America	Both	Age-standardized	Rheumatoid arthritis	Rate	1990	37.3538	47.0996	27.9591
DALYs (Disability-Adjusted Life Years)	Oceania	Male	10-14 years	Rheumatoid arthritis	Number	1990	12.8485	22.2459	6.25051
DALYs (Disability-Adjusted Life Years)	Oceania	Female	10-14 years	Rheumatoid arthritis	Number	1990	5.83891	10.4207	2.90954
DALYs (Disability-Adjusted Life Years)	Oceania	Both	10-14 years	Rheumatoid arthritis	Number	1990	18.6874	30.1313	10.3057
DALYs (Disability-Adjusted Life Years)	Oceania	Male	10-14 years	Rheumatoid arthritis	Percent	1990	0.000238716	0.000408468	0.000119452
DALYs (Disability-Adjusted Life Years)	Oceania	Female	10-14 years	Rheumatoid arthritis	Percent	1990	0.000133501	0.000230552	6.86355e-05
DALYs (Disability-Adjusted Life Years)	Oceania	Both	10-14 years	Rheumatoid arthritis	Percent	1990	0.000191622	0.000306595	0.000108226
DALYs (Disability-Adjusted Life Years)	Oceania	Male	10-14 years	Rheumatoid arthritis	Rate	1990	3.14208	5.44021	1.52855
DALYs (Disability-Adjusted Life Years)	Oceania	Female	10-14 years	Rheumatoid arthritis	Rate	1990	1.56801	2.79842	0.781339
DALYs (Disability-Adjusted Life Years)	Oceania	Both	10-14 years	Rheumatoid arthritis	Rate	1990	2.39185	3.85659	1.31906
DALYs (Disability-Adjusted Life Years)	Oceania	Male	15-19 years	Rheumatoid arthritis	Number	1990	9.14154	15.1508	4.85099
DALYs (Disability-Adjusted Life Years)	Oceania	Female	15-19 years	Rheumatoid arthritis	Number	1990	14.6756	24.3892	7.83139
DALYs (Disability-Adjusted Life Years)	Oceania	Both	15-19 years	Rheumatoid arthritis	Number	1990	23.8171	38.5286	13.218
DALYs (Disability-Adjusted Life Years)	Oceania	Male	15-19 years	Rheumatoid arthritis	Percent	1990	0.000135437	0.000221717	7.5095e-05
DALYs (Disability-Adjusted Life Years)	Oceania	Female	15-19 years	Rheumatoid arthritis	Percent	1990	0.000271947	0.000443946	0.000148595
DALYs (Disability-Adjusted Life Years)	Oceania	Both	15-19 years	Rheumatoid arthritis	Percent	1990	0.000196024	0.000309468	0.000113317
DALYs (Disability-Adjusted Life Years)	Oceania	Male	15-19 years	Rheumatoid arthritis	Rate	1990	2.58486	4.28403	1.37167
DALYs (Disability-Adjusted Life Years)	Oceania	Female	15-19 years	Rheumatoid arthritis	Rate	1990	4.46236	7.41595	2.38127
DALYs (Disability-Adjusted Life Years)	Oceania	Both	15-19 years	Rheumatoid arthritis	Rate	1990	3.48952	5.64495	1.93661
DALYs (Disability-Adjusted Life Years)	Oceania	Male	20-24 years	Rheumatoid arthritis	Number	1990	13.4253	22.0123	6.6351
DALYs (Disability-Adjusted Life Years)	Oceania	Female	20-24 years	Rheumatoid arthritis	Number	1990	25.8899	42.7187	14.1981
DALYs (Disability-Adjusted Life Years)	Oceania	Both	20-24 years	Rheumatoid arthritis	Number	1990	39.3152	63.5144	21.4897
DALYs (Disability-Adjusted Life Years)	Oceania	Male	20-24 years	Rheumatoid arthritis	Percent	1990	0.00017092	0.000279758	8.48875e-05
DALYs (Disability-Adjusted Life Years)	Oceania	Female	20-24 years	Rheumatoid arthritis	Percent	1990	0.000415707	0.000679508	0.000230708
DALYs (Disability-Adjusted Life Years)	Oceania	Both	20-24 years	Rheumatoid arthritis	Percent	1990	0.000279013	0.000447156	0.000157477
DALYs (Disability-Adjusted Life Years)	Oceania	Male	20-24 years	Rheumatoid arthritis	Rate	1990	4.31247	7.07078	2.13132
DALYs (Disability-Adjusted Life Years)	Oceania	Female	20-24 years	Rheumatoid arthritis	Rate	1990	8.71	14.3716	4.77659
DALYs (Disability-Adjusted Life Years)	Oceania	Both	20-24 years	Rheumatoid arthritis	Rate	1990	6.4604	10.4369	3.53125
DALYs (Disability-Adjusted Life Years)	Oceania	Male	Age-standardized	Rheumatoid arthritis	Rate	1990	8.34798	11.2725	5.80455
DALYs (Disability-Adjusted Life Years)	Oceania	Female	Age-standardized	Rheumatoid arthritis	Rate	1990	16.631	22.1927	11.7959
DALYs (Disability-Adjusted Life Years)	Oceania	Both	Age-standardized	Rheumatoid arthritis	Rate	1990	12.362	16.427	8.79681
DALYs (Disability-Adjusted Life Years)	Australasia	Male	10-14 years	Rheumatoid arthritis	Number	1990	11.936	20.1018	6.74643
DALYs (Disability-Adjusted Life Years)	Australasia	Female	10-14 years	Rheumatoid arthritis	Number	1990	22.719	38.8657	12.1769
DALYs (Disability-Adjusted Life Years)	Australasia	Both	10-14 years	Rheumatoid arthritis	Number	1990	34.655	58.3666	19.7581
DALYs (Disability-Adjusted Life Years)	Australasia	Male	10-14 years	Rheumatoid arthritis	Percent	1990	0.000219603	0.00034747	0.000129165
DALYs (Disability-Adjusted Life Years)	Australasia	Female	10-14 years	Rheumatoid arthritis	Percent	1990	0.000447539	0.000723179	0.000262591
DALYs (Disability-Adjusted Life Years)	Australasia	Both	10-14 years	Rheumatoid arthritis	Percent	1990	0.000329407	0.000517453	0.000198599
DALYs (Disability-Adjusted Life Years)	Australasia	Male	10-14 years	Rheumatoid arthritis	Rate	1990	1.53386	2.58324	0.866968
DALYs (Disability-Adjusted Life Years)	Australasia	Female	10-14 years	Rheumatoid arthritis	Rate	1990	3.07605	5.26225	1.64871
DALYs (Disability-Adjusted Life Years)	Australasia	Both	10-14 years	Rheumatoid arthritis	Rate	1990	2.28483	3.84816	1.30267
DALYs (Disability-Adjusted Life Years)	Australasia	Male	15-19 years	Rheumatoid arthritis	Number	1990	21.6642	36.7374	11.3635
DALYs (Disability-Adjusted Life Years)	Australasia	Female	15-19 years	Rheumatoid arthritis	Number	1990	62.3209	101.114	33.2251
DALYs (Disability-Adjusted Life Years)	Australasia	Both	15-19 years	Rheumatoid arthritis	Number	1990	83.9851	136.755	46.1
DALYs (Disability-Adjusted Life Years)	Australasia	Male	15-19 years	Rheumatoid arthritis	Percent	1990	0.000166126	0.000269157	9.28862e-05
DALYs (Disability-Adjusted Life Years)	Australasia	Female	15-19 years	Rheumatoid arthritis	Percent	1990	0.00062271	0.000975925	0.00034714
DALYs (Disability-Adjusted Life Years)	Australasia	Both	15-19 years	Rheumatoid arthritis	Percent	1990	0.000364243	0.000557642	0.000207777
DALYs (Disability-Adjusted Life Years)	Australasia	Male	15-19 years	Rheumatoid arthritis	Rate	1990	2.51777	4.26954	1.32064
DALYs (Disability-Adjusted Life Years)	Australasia	Female	15-19 years	Rheumatoid arthritis	Rate	1990	7.53229	12.221	4.01569
DALYs (Disability-Adjusted Life Years)	Australasia	Both	15-19 years	Rheumatoid arthritis	Rate	1990	4.9759	8.10241	2.73131
DALYs (Disability-Adjusted Life Years)	Australasia	Male	20-24 years	Rheumatoid arthritis	Number	1990	40.018	68.2736	19.8358
DALYs (Disability-Adjusted Life Years)	Australasia	Female	20-24 years	Rheumatoid arthritis	Number	1990	107.372	180.323	54.1851
DALYs (Disability-Adjusted Life Years)	Australasia	Both	20-24 years	Rheumatoid arthritis	Number	1990	147.39	241.886	77.7614
DALYs (Disability-Adjusted Life Years)	Australasia	Male	20-24 years	Rheumatoid arthritis	Percent	1990	0.000249747	0.000419201	0.000129675
DALYs (Disability-Adjusted Life Years)	Australasia	Female	20-24 years	Rheumatoid arthritis	Percent	1990	0.000908424	0.00148649	0.000473365
DALYs (Disability-Adjusted Life Years)	Australasia	Both	20-24 years	Rheumatoid arthritis	Percent	1990	0.000528929	0.000832465	0.000293578
DALYs (Disability-Adjusted Life Years)	Australasia	Male	20-24 years	Rheumatoid arthritis	Rate	1990	4.93721	8.42325	2.44724
DALYs (Disability-Adjusted Life Years)	Australasia	Female	20-24 years	Rheumatoid arthritis	Rate	1990	13.4753	22.6306	6.80026
DALYs (Disability-Adjusted Life Years)	Australasia	Both	20-24 years	Rheumatoid arthritis	Rate	1990	9.16977	15.0488	4.83788
DALYs (Disability-Adjusted Life Years)	Australasia	Male	Age-standardized	Rheumatoid arthritis	Rate	1990	32.2513	40.8571	24.3992
DALYs (Disability-Adjusted Life Years)	Australasia	Female	Age-standardized	Rheumatoid arthritis	Rate	1990	77.8801	100.918	57.9598
DALYs (Disability-Adjusted Life Years)	Australasia	Both	Age-standardized	Rheumatoid arthritis	Rate	1990	56.494	71.4189	42.9137
DALYs (Disability-Adjusted Life Years)	Australasia	Male	10-14 years	Rheumatoid arthritis	Number	1992	12.0673	20.3261	6.75402
DALYs (Disability-Adjusted Life Years)	Australasia	Female	10-14 years	Rheumatoid arthritis	Number	1992	22.9738	44.6586	10.7252
DALYs (Disability-Adjusted Life Years)	Australasia	Both	10-14 years	Rheumatoid arthritis	Number	1992	35.0411	62.4981	19.1377
DALYs (Disability-Adjusted Life Years)	Australasia	Male	10-14 years	Rheumatoid arthritis	Percent	1992	0.000222635	0.000351278	0.000129299
DALYs (Disability-Adjusted Life Years)	Australasia	Female	10-14 years	Rheumatoid arthritis	Percent	1992	0.000450343	0.000822534	0.000212258
DALYs (Disability-Adjusted Life Years)	Australasia	Both	10-14 years	Rheumatoid arthritis	Percent	1992	0.000332811	0.000560605	0.00018593
DALYs (Disability-Adjusted Life Years)	Australasia	Male	10-14 years	Rheumatoid arthritis	Rate	1992	1.5301	2.5773	0.856394
DALYs (Disability-Adjusted Life Years)	Australasia	Female	10-14 years	Rheumatoid arthritis	Rate	1992	3.07286	5.9733	1.43455
DALYs (Disability-Adjusted Life Years)	Australasia	Both	10-14 years	Rheumatoid arthritis	Rate	1992	2.28088	4.0681	1.24571
DALYs (Disability-Adjusted Life Years)	Australasia	Male	15-19 years	Rheumatoid arthritis	Number	1992	20.9021	35.0765	11.0504
DALYs (Disability-Adjusted Life Years)	Australasia	Female	15-19 years	Rheumatoid arthritis	Number	1992	59.9081	98.0618	31.587
DALYs (Disability-Adjusted Life Years)	Australasia	Both	15-19 years	Rheumatoid arthritis	Number	1992	80.8102	130.444	42.896
DALYs (Disability-Adjusted Life Years)	Australasia	Male	15-19 years	Rheumatoid arthritis	Percent	1992	0.00017908	0.000286247	0.000102192
DALYs (Disability-Adjusted Life Years)	Australasia	Female	15-19 years	Rheumatoid arthritis	Percent	1992	0.000652937	0.0010407	0.000362542
DALYs (Disability-Adjusted Life Years)	Australasia	Both	15-19 years	Rheumatoid arthritis	Percent	1992	0.000387595	0.00059852	0.000221485
DALYs (Disability-Adjusted Life Years)	Australasia	Male	15-19 years	Rheumatoid arthritis	Rate	1992	2.56349	4.30187	1.35525
DALYs (Disability-Adjusted Life Years)	Australasia	Female	15-19 years	Rheumatoid arthritis	Rate	1992	7.66156	12.541	4.03962
DALYs (Disability-Adjusted Life Years)	Australasia	Both	15-19 years	Rheumatoid arthritis	Rate	1992	5.05915	8.16648	2.68552
DALYs (Disability-Adjusted Life Years)	Australasia	Male	20-24 years	Rheumatoid arthritis	Number	1992	41.9998	70.4961	21.65
DALYs (Disability-Adjusted Life Years)	Australasia	Female	20-24 years	Rheumatoid arthritis	Number	1992	115.381	198.212	58.3459
DALYs (Disability-Adjusted Life Years)	Australasia	Both	20-24 years	Rheumatoid arthritis	Number	1992	157.38	258.083	86.2067
DALYs (Disability-Adjusted Life Years)	Australasia	Male	20-24 years	Rheumatoid arthritis	Percent	1992	0.000261784	0.000421922	0.000138739
DALYs (Disability-Adjusted Life Years)	Australasia	Female	20-24 years	Rheumatoid arthritis	Percent	1992	0.000929369	0.00149498	0.000502706
DALYs (Disability-Adjusted Life Years)	Australasia	Both	20-24 years	Rheumatoid arthritis	Percent	1992	0.000552683	0.000857929	0.000318432
DALYs (Disability-Adjusted Life Years)	Australasia	Male	20-24 years	Rheumatoid arthritis	Rate	1992	4.94691	8.30334	2.55003
DALYs (Disability-Adjusted Life Years)	Australasia	Female	20-24 years	Rheumatoid arthritis	Rate	1992	13.762	23.6418	6.95921
DALYs (Disability-Adjusted Life Years)	Australasia	Both	20-24 years	Rheumatoid arthritis	Rate	1992	9.32675	15.2947	5.10883
DALYs (Disability-Adjusted Life Years)	Australasia	Male	Age-standardized	Rheumatoid arthritis	Rate	1992	31.797	39.9933	24.0949
DALYs (Disability-Adjusted Life Years)	Australasia	Female	Age-standardized	Rheumatoid arthritis	Rate	1992	77.2265	98.9931	56.9033
DALYs (Disability-Adjusted Life Years)	Australasia	Both	Age-standardized	Rheumatoid arthritis	Rate	1992	55.8496	70.4446	42.2893
DALYs (Disability-Adjusted Life Years)	North Africa and Middle East	Male	10-14 years	Rheumatoid arthritis	Number	1994	294.364	473.104	168.088
DALYs (Disability-Adjusted Life Years)	North Africa and Middle East	Female	10-14 years	Rheumatoid arthritis	Number	1994	504.788	815.174	287.927
DALYs (Disability-Adjusted Life Years)	North Africa and Middle East	Both	10-14 years	Rheumatoid arthritis	Number	1994	799.152	1253.05	478.494
DALYs (Disability-Adjusted Life Years)	North Africa and Middle East	Male	10-14 years	Rheumatoid arthritis	Percent	1994	0.000101399	0.000162426	5.98911e-05
DALYs (Disability-Adjusted Life Years)	North Africa and Middle East	Female	10-14 years	Rheumatoid arthritis	Percent	1994	0.000201245	0.000315099	0.000118854
DALYs (Disability-Adjusted Life Years)	North Africa and Middle East	Both	10-14 years	Rheumatoid arthritis	Percent	1994	0.000147645	0.000226108	9.15104e-05
DALYs (Disability-Adjusted Life Years)	North Africa and Middle East	Male	10-14 years	Rheumatoid arthritis	Rate	1994	1.22883	1.97498	0.701687
DALYs (Disability-Adjusted Life Years)	North Africa and Middle East	Female	10-14 years	Rheumatoid arthritis	Rate	1994	2.20952	3.56812	1.26029
DALYs (Disability-Adjusted Life Years)	North Africa and Middle East	Both	10-14 years	Rheumatoid arthritis	Rate	1994	1.70756	2.6774	1.0224
DALYs (Disability-Adjusted Life Years)	North Africa and Middle East	Male	15-19 years	Rheumatoid arthritis	Number	1994	436.883	661.474	261.966
DALYs (Disability-Adjusted Life Years)	North Africa and Middle East	Female	15-19 years	Rheumatoid arthritis	Number	1994	1111.65	1663.76	663.455
DALYs (Disability-Adjusted Life Years)	North Africa and Middle East	Both	15-19 years	Rheumatoid arthritis	Number	1994	1548.54	2312.36	947.836
DALYs (Disability-Adjusted Life Years)	North Africa and Middle East	Male	15-19 years	Rheumatoid arthritis	Percent	1994	0.000126905	0.00019121	7.87463e-05
DALYs (Disability-Adjusted Life Years)	North Africa and Middle East	Female	15-19 years	Rheumatoid arthritis	Percent	1994	0.000389686	0.000569324	0.000247082
DALYs (Disability-Adjusted Life Years)	North Africa and Middle East	Both	15-19 years	Rheumatoid arthritis	Percent	1994	0.000245906	0.000355452	0.00015832
DALYs (Disability-Adjusted Life Years)	North Africa and Middle East	Male	15-19 years	Rheumatoid arthritis	Rate	1994	2.08709	3.16001	1.25147
DALYs (Disability-Adjusted Life Years)	North Africa and Middle East	Female	15-19 years	Rheumatoid arthritis	Rate	1994	5.56648	8.33107	3.32217
DALYs (Disability-Adjusted Life Years)	North Africa and Middle East	Both	15-19 years	Rheumatoid arthritis	Rate	1994	3.78586	5.65326	2.31727
DALYs (Disability-Adjusted Life Years)	North Africa and Middle East	Male	20-24 years	Rheumatoid arthritis	Number	1994	619.272	991.599	352.664
DALYs (Disability-Adjusted Life Years)	North Africa and Middle East	Female	20-24 years	Rheumatoid arthritis	Number	1994	1777.22	2673.91	1084.89
DALYs (Disability-Adjusted Life Years)	North Africa and Middle East	Both	20-24 years	Rheumatoid arthritis	Number	1994	2396.5	3618.36	1465.21
DALYs (Disability-Adjusted Life Years)	North Africa and Middle East	Male	20-24 years	Rheumatoid arthritis	Percent	1994	0.000171218	0.000271401	0.000102264
DALYs (Disability-Adjusted Life Years)	North Africa and Middle East	Female	20-24 years	Rheumatoid arthritis	Percent	1994	0.000583706	0.000844829	0.000370477
DALYs (Disability-Adjusted Life Years)	North Africa and Middle East	Both	20-24 years	Rheumatoid arthritis	Percent	1994	0.000359638	0.000525061	0.000226383
DALYs (Disability-Adjusted Life Years)	North Africa and Middle East	Male	20-24 years	Rheumatoid arthritis	Rate	1994	3.39696	5.43933	1.93451
DALYs (Disability-Adjusted Life Years)	North Africa and Middle East	Female	20-24 years	Rheumatoid arthritis	Rate	1994	10.1966	15.3413	6.22446
DALYs (Disability-Adjusted Life Years)	North Africa and Middle East	Both	20-24 years	Rheumatoid arthritis	Rate	1994	6.72047	10.1469	4.10888
DALYs (Disability-Adjusted Life Years)	North Africa and Middle East	Male	Age-standardized	Rheumatoid arthritis	Rate	1994	9.09312	11.8398	6.48946
DALYs (Disability-Adjusted Life Years)	North Africa and Middle East	Female	Age-standardized	Rheumatoid arthritis	Rate	1994	23.4892	30.4155	17.1183
DALYs (Disability-Adjusted Life Years)	North Africa and Middle East	Both	Age-standardized	Rheumatoid arthritis	Rate	1994	16.1321	20.8262	11.8681
DALYs (Disability-Adjusted Life Years)	Southern Sub-Saharan Africa	Male	10-14 years	Rheumatoid arthritis	Number	1990	69.0584	91.5957	51.9202
DALYs (Disability-Adjusted Life Years)	Southern Sub-Saharan Africa	Female	10-14 years	Rheumatoid arthritis	Number	1990	114.778	164.47	64.6942
DALYs (Disability-Adjusted Life Years)	Southern Sub-Saharan Africa	Both	10-14 years	Rheumatoid arthritis	Number	1990	183.836	245.236	130.581
DALYs (Disability-Adjusted Life Years)	Southern Sub-Saharan Africa	Male	10-14 years	Rheumatoid arthritis	Percent	1990	0.000197226	0.000262493	0.000149746
DALYs (Disability-Adjusted Life Years)	Southern Sub-Saharan Africa	Female	10-14 years	Rheumatoid arthritis	Percent	1990	0.000357465	0.0005053	0.00020986
DALYs (Disability-Adjusted Life Years)	Southern Sub-Saharan Africa	Both	10-14 years	Rheumatoid arthritis	Percent	1990	0.000273784	0.000353784	0.000193872
DALYs (Disability-Adjusted Life Years)	Southern Sub-Saharan Africa	Male	10-14 years	Rheumatoid arthritis	Rate	1990	2.18314	2.89561	1.64135
DALYs (Disability-Adjusted Life Years)	Southern Sub-Saharan Africa	Female	10-14 years	Rheumatoid arthritis	Rate	1990	3.55512	5.09429	2.00384
DALYs (Disability-Adjusted Life Years)	Southern Sub-Saharan Africa	Both	10-14 years	Rheumatoid arthritis	Rate	1990	2.87613	3.83673	2.04295
DALYs (Disability-Adjusted Life Years)	Southern Sub-Saharan Africa	Male	15-19 years	Rheumatoid arthritis	Number	1990	101.214	140.754	70.2354
DALYs (Disability-Adjusted Life Years)	Southern Sub-Saharan Africa	Female	15-19 years	Rheumatoid arthritis	Number	1990	223.806	316.818	149.765
DALYs (Disability-Adjusted Life Years)	Southern Sub-Saharan Africa	Both	15-19 years	Rheumatoid arthritis	Number	1990	325.02	451.183	226.763
DALYs (Disability-Adjusted Life Years)	Southern Sub-Saharan Africa	Male	15-19 years	Rheumatoid arthritis	Percent	1990	0.000204376	0.000276152	0.00014715
DALYs (Disability-Adjusted Life Years)	Southern Sub-Saharan Africa	Female	15-19 years	Rheumatoid arthritis	Percent	1990	0.00043825	0.000613678	0.000302855
DALYs (Disability-Adjusted Life Years)	Southern Sub-Saharan Africa	Both	15-19 years	Rheumatoid arthritis	Percent	1990	0.000323	0.000432167	0.000231404
DALYs (Disability-Adjusted Life Years)	Southern Sub-Saharan Africa	Male	15-19 years	Rheumatoid arthritis	Rate	1990	3.56953	4.96398	2.47699
DALYs (Disability-Adjusted Life Years)	Southern Sub-Saharan Africa	Female	15-19 years	Rheumatoid arthritis	Rate	1990	7.46724	10.5706	4.99688
DALYs (Disability-Adjusted Life Years)	Southern Sub-Saharan Africa	Both	15-19 years	Rheumatoid arthritis	Rate	1990	5.5724	7.73544	3.8878
DALYs (Disability-Adjusted Life Years)	Southern Sub-Saharan Africa	Male	20-24 years	Rheumatoid arthritis	Number	1990	196.817	272.28	134.073
DALYs (Disability-Adjusted Life Years)	Southern Sub-Saharan Africa	Female	20-24 years	Rheumatoid arthritis	Number	1990	505.726	705.308	343.157
DALYs (Disability-Adjusted Life Years)	Southern Sub-Saharan Africa	Both	20-24 years	Rheumatoid arthritis	Number	1990	702.543	972.159	500.025
DALYs (Disability-Adjusted Life Years)	Southern Sub-Saharan Africa	Male	20-24 years	Rheumatoid arthritis	Percent	1990	0.000280939	0.000380839	0.000198629
DALYs (Disability-Adjusted Life Years)	Southern Sub-Saharan Africa	Female	20-24 years	Rheumatoid arthritis	Percent	1990	0.000706469	0.000954208	0.000485236
DALYs (Disability-Adjusted Life Years)	Southern Sub-Saharan Africa	Both	20-24 years	Rheumatoid arthritis	Percent	1990	0.000495776	0.000659045	0.00035837
DALYs (Disability-Adjusted Life Years)	Southern Sub-Saharan Africa	Male	20-24 years	Rheumatoid arthritis	Rate	1990	8.10412	11.2114	5.52055
DALYs (Disability-Adjusted Life Years)	Southern Sub-Saharan Africa	Female	20-24 years	Rheumatoid arthritis	Rate	1990	19.0109	26.5135	12.8998
DALYs (Disability-Adjusted Life Years)	Southern Sub-Saharan Africa	Both	20-24 years	Rheumatoid arthritis	Rate	1990	13.8057	19.1039	9.82602
DALYs (Disability-Adjusted Life Years)	East Asia	Male	10-14 years	Rheumatoid arthritis	Number	1995	1267.65	1827.96	856.049
DALYs (Disability-Adjusted Life Years)	East Asia	Female	10-14 years	Rheumatoid arthritis	Number	1995	2196.61	3258.06	1473.26
DALYs (Disability-Adjusted Life Years)	East Asia	Both	10-14 years	Rheumatoid arthritis	Number	1995	3464.26	5045.08	2367.99
DALYs (Disability-Adjusted Life Years)	East Asia	Male	10-14 years	Rheumatoid arthritis	Percent	1995	0.000247629	0.000345393	0.000179141
DALYs (Disability-Adjusted Life Years)	East Asia	Female	10-14 years	Rheumatoid arthritis	Percent	1995	0.000504687	0.000729276	0.000360947
DALYs (Disability-Adjusted Life Years)	East Asia	Both	10-14 years	Rheumatoid arthritis	Percent	1995	0.000365708	0.000515596	0.00026953
DALYs (Disability-Adjusted Life Years)	East Asia	Male	10-14 years	Rheumatoid arthritis	Rate	1995	2.20262	3.17619	1.48744
DALYs (Disability-Adjusted Life Years)	East Asia	Female	10-14 years	Rheumatoid arthritis	Rate	1995	4.10107	6.0828	2.75057
DALYs (Disability-Adjusted Life Years)	East Asia	Both	10-14 years	Rheumatoid arthritis	Rate	1995	3.11776	4.54047	2.13114
DALYs (Disability-Adjusted Life Years)	East Asia	Male	15-19 years	Rheumatoid arthritis	Number	1995	2282.36	3189.48	1552.09
DALYs (Disability-Adjusted Life Years)	East Asia	Female	15-19 years	Rheumatoid arthritis	Number	1995	4163.18	5892.68	2870.05
DALYs (Disability-Adjusted Life Years)	East Asia	Both	15-19 years	Rheumatoid arthritis	Number	1995	6445.53	9074.53	4467.69
DALYs (Disability-Adjusted Life Years)	East Asia	Male	15-19 years	Rheumatoid arthritis	Percent	1995	0.000357541	0.00047705	0.000260107
DALYs (Disability-Adjusted Life Years)	East Asia	Female	15-19 years	Rheumatoid arthritis	Percent	1995	0.000834305	0.00111638	0.000593235
DALYs (Disability-Adjusted Life Years)	East Asia	Both	15-19 years	Rheumatoid arthritis	Percent	1995	0.000566435	0.000750674	0.000416813
DALYs (Disability-Adjusted Life Years)	East Asia	Male	15-19 years	Rheumatoid arthritis	Rate	1995	4.21833	5.8949	2.86863
DALYs (Disability-Adjusted Life Years)	East Asia	Female	15-19 years	Rheumatoid arthritis	Rate	1995	8.0822	11.4398	5.57179
DALYs (Disability-Adjusted Life Years)	East Asia	Both	15-19 years	Rheumatoid arthritis	Rate	1995	6.10279	8.592	4.23012
DALYs (Disability-Adjusted Life Years)	East Asia	Male	20-24 years	Rheumatoid arthritis	Number	1995	4008.49	5619.57	2744.04
DALYs (Disability-Adjusted Life Years)	East Asia	Female	20-24 years	Rheumatoid arthritis	Number	1995	8695.95	12168.8	5976.83
DALYs (Disability-Adjusted Life Years)	East Asia	Both	20-24 years	Rheumatoid arthritis	Number	1995	12704.4	17556.7	8869
DALYs (Disability-Adjusted Life Years)	East Asia	Male	20-24 years	Rheumatoid arthritis	Percent	1995	0.000463459	0.000620853	0.000330957
DALYs (Disability-Adjusted Life Years)	East Asia	Female	20-24 years	Rheumatoid arthritis	Percent	1995	0.00109916	0.00148501	0.000795892
DALYs (Disability-Adjusted Life Years)	East Asia	Both	20-24 years	Rheumatoid arthritis	Percent	1995	0.000766794	0.00101124	0.000564812
DALYs (Disability-Adjusted Life Years)	East Asia	Male	20-24 years	Rheumatoid arthritis	Rate	1995	6.3062	8.84079	4.31696
DALYs (Disability-Adjusted Life Years)	East Asia	Female	20-24 years	Rheumatoid arthritis	Rate	1995	14.4668	20.2444	9.9432
DALYs (Disability-Adjusted Life Years)	East Asia	Both	20-24 years	Rheumatoid arthritis	Rate	1995	10.2725	14.196	7.17128
DALYs (Disability-Adjusted Life Years)	East Asia	Male	Age-standardized	Rheumatoid arthritis	Rate	1995	24.2141	30.3714	18.9006
DALYs (Disability-Adjusted Life Years)	East Asia	Female	Age-standardized	Rheumatoid arthritis	Rate	1995	51.4964	67.5312	38.4958
DALYs (Disability-Adjusted Life Years)	East Asia	Both	Age-standardized	Rheumatoid arthritis	Rate	1995	37.6911	48.2294	28.6629
DALYs (Disability-Adjusted Life Years)	Central Asia	Male	10-14 years	Rheumatoid arthritis	Number	1990	51.4621	81.4339	31.336
DALYs (Disability-Adjusted Life Years)	Central Asia	Female	10-14 years	Rheumatoid arthritis	Number	1990	109.504	171.475	64.2857
DALYs (Disability-Adjusted Life Years)	Central Asia	Both	10-14 years	Rheumatoid arthritis	Number	1990	160.967	248.189	101.081
DALYs (Disability-Adjusted Life Years)	Central Asia	Male	10-14 years	Rheumatoid arthritis	Percent	1990	0.000143422	0.00021938	8.91519e-05
DALYs (Disability-Adjusted Life Years)	Central Asia	Female	10-14 years	Rheumatoid arthritis	Percent	1990	0.000365557	0.000565434	0.000223656
DALYs (Disability-Adjusted Life Years)	Central Asia	Both	10-14 years	Rheumatoid arthritis	Percent	1990	0.000244374	0.000369199	0.000157496
DALYs (Disability-Adjusted Life Years)	Central Asia	Male	10-14 years	Rheumatoid arthritis	Rate	1990	1.40542	2.22394	0.85578
DALYs (Disability-Adjusted Life Years)	Central Asia	Female	10-14 years	Rheumatoid arthritis	Rate	1990	3.06148	4.79404	1.79728
DALYs (Disability-Adjusted Life Years)	Central Asia	Both	10-14 years	Rheumatoid arthritis	Rate	1990	2.22375	3.42871	1.39643
DALYs (Disability-Adjusted Life Years)	Central Asia	Male	15-19 years	Rheumatoid arthritis	Number	1990	143.932	219.875	88.1308
DALYs (Disability-Adjusted Life Years)	Central Asia	Female	15-19 years	Rheumatoid arthritis	Number	1990	346.842	514.9	206.017
DALYs (Disability-Adjusted Life Years)	Central Asia	Both	15-19 years	Rheumatoid arthritis	Number	1990	490.774	717.308	308.265
DALYs (Disability-Adjusted Life Years)	Central Asia	Male	15-19 years	Rheumatoid arthritis	Percent	1990	0.000323489	0.000479645	0.000197663
DALYs (Disability-Adjusted Life Years)	Central Asia	Female	15-19 years	Rheumatoid arthritis	Percent	1990	0.000925995	0.00137718	0.000584879
DALYs (Disability-Adjusted Life Years)	Central Asia	Both	15-19 years	Rheumatoid arthritis	Percent	1990	0.0005985	0.0008527	0.00038986
DALYs (Disability-Adjusted Life Years)	Central Asia	Male	15-19 years	Rheumatoid arthritis	Rate	1990	4.2938	6.55936	2.62913
DALYs (Disability-Adjusted Life Years)	Central Asia	Female	15-19 years	Rheumatoid arthritis	Rate	1990	10.7255	15.9224	6.37073
DALYs (Disability-Adjusted Life Years)	Central Asia	Both	15-19 years	Rheumatoid arthritis	Rate	1990	7.45189	10.8916	4.68069
DALYs (Disability-Adjusted Life Years)	Central Asia	Male	20-24 years	Rheumatoid arthritis	Number	1990	267.766	394.884	170.344
DALYs (Disability-Adjusted Life Years)	Central Asia	Female	20-24 years	Rheumatoid arthritis	Number	1990	684.71	1045.59	409.19
DALYs (Disability-Adjusted Life Years)	Central Asia	Both	20-24 years	Rheumatoid arthritis	Number	1990	952.476	1403.21	591.176
DALYs (Disability-Adjusted Life Years)	Central Asia	Male	20-24 years	Rheumatoid arthritis	Percent	1990	0.000491409	0.000715328	0.000315687
DALYs (Disability-Adjusted Life Years)	Central Asia	Female	20-24 years	Rheumatoid arthritis	Percent	1990	0.00153473	0.0022894	0.000964004
DALYs (Disability-Adjusted Life Years)	Central Asia	Both	20-24 years	Rheumatoid arthritis	Percent	1990	0.000960532	0.00140015	0.000622223
DALYs (Disability-Adjusted Life Years)	Central Asia	Male	20-24 years	Rheumatoid arthritis	Rate	1990	8.95873	13.2118	5.69927
DALYs (Disability-Adjusted Life Years)	Central Asia	Female	20-24 years	Rheumatoid arthritis	Rate	1990	22.6419	34.5754	13.531
DALYs (Disability-Adjusted Life Years)	Central Asia	Both	20-24 years	Rheumatoid arthritis	Rate	1990	15.8404	23.3364	9.83169
DALYs (Disability-Adjusted Life Years)	Central Asia	Male	Age-standardized	Rheumatoid arthritis	Rate	1990	27.0665	34.1802	20.3736
DALYs (Disability-Adjusted Life Years)	Central Asia	Female	Age-standardized	Rheumatoid arthritis	Rate	1990	53.7927	69.2847	38.4651
DALYs (Disability-Adjusted Life Years)	Central Asia	Both	Age-standardized	Rheumatoid arthritis	Rate	1990	41.2931	52.8637	30.0338
DALYs (Disability-Adjusted Life Years)	High-income Asia Pacific	Both	10-14 years	Rheumatoid arthritis	Rate	1991	2.68638	4.00757	1.84566
DALYs (Disability-Adjusted Life Years)	High-income Asia Pacific	Male	15-19 years	Rheumatoid arthritis	Number	1991	261.527	370.065	180.107
DALYs (Disability-Adjusted Life Years)	High-income Asia Pacific	Female	15-19 years	Rheumatoid arthritis	Number	1991	489.304	712.718	316.8
DALYs (Disability-Adjusted Life Years)	High-income Asia Pacific	Both	15-19 years	Rheumatoid arthritis	Number	1991	750.831	1062.43	504.908
DALYs (Disability-Adjusted Life Years)	High-income Asia Pacific	Male	15-19 years	Rheumatoid arthritis	Percent	1991	0.000306669	0.00041012	0.000224252
DALYs (Disability-Adjusted Life Years)	High-income Asia Pacific	Female	15-19 years	Rheumatoid arthritis	Percent	1991	0.000723234	0.000992411	0.000498255
DALYs (Disability-Adjusted Life Years)	High-income Asia Pacific	Both	15-19 years	Rheumatoid arthritis	Percent	1991	0.000490577	0.000658628	0.000347547
DALYs (Disability-Adjusted Life Years)	High-income Asia Pacific	Male	15-19 years	Rheumatoid arthritis	Rate	1991	3.44664	4.87706	2.37361
DALYs (Disability-Adjusted Life Years)	High-income Asia Pacific	Female	15-19 years	Rheumatoid arthritis	Rate	1991	6.78049	9.87644	4.39004
DALYs (Disability-Adjusted Life Years)	High-income Asia Pacific	Both	15-19 years	Rheumatoid arthritis	Rate	1991	5.07173	7.17654	3.41057
DALYs (Disability-Adjusted Life Years)	High-income Asia Pacific	Male	20-24 years	Rheumatoid arthritis	Number	1991	385.572	564.412	245.527
DALYs (Disability-Adjusted Life Years)	High-income Asia Pacific	Female	20-24 years	Rheumatoid arthritis	Number	1991	959.112	1375.35	642.682
DALYs (Disability-Adjusted Life Years)	High-income Asia Pacific	Both	20-24 years	Rheumatoid arthritis	Number	1991	1344.68	1914.83	896.516
DALYs (Disability-Adjusted Life Years)	High-income Asia Pacific	Male	20-24 years	Rheumatoid arthritis	Percent	1991	0.000413083	0.000572117	0.000279823
DALYs (Disability-Adjusted Life Years)	High-income Asia Pacific	Female	20-24 years	Rheumatoid arthritis	Percent	1991	0.00117849	0.00158335	0.00083131
DALYs (Disability-Adjusted Life Years)	High-income Asia Pacific	Both	20-24 years	Rheumatoid arthritis	Percent	1991	0.000769277	0.00103879	0.000546093
DALYs (Disability-Adjusted Life Years)	High-income Asia Pacific	Male	20-24 years	Rheumatoid arthritis	Rate	1991	5.18331	7.58749	3.30066
DALYs (Disability-Adjusted Life Years)	High-income Asia Pacific	Female	20-24 years	Rheumatoid arthritis	Rate	1991	13.5552	19.4381	9.0831
DALYs (Disability-Adjusted Life Years)	High-income Asia Pacific	Both	20-24 years	Rheumatoid arthritis	Rate	1991	9.26455	13.1927	6.17678
DALYs (Disability-Adjusted Life Years)	High-income Asia Pacific	Male	Age-standardized	Rheumatoid arthritis	Rate	1991	26.9262	33.5558	20.8093
DALYs (Disability-Adjusted Life Years)	High-income Asia Pacific	Female	Age-standardized	Rheumatoid arthritis	Rate	1991	62.1563	79.0144	45.9291
DALYs (Disability-Adjusted Life Years)	High-income Asia Pacific	Both	Age-standardized	Rheumatoid arthritis	Rate	1991	46.015	57.9186	34.6203
DALYs (Disability-Adjusted Life Years)	North Africa and Middle East	Male	10-14 years	Rheumatoid arthritis	Number	1991	292.227	478.185	157.779
DALYs (Disability-Adjusted Life Years)	North Africa and Middle East	Female	10-14 years	Rheumatoid arthritis	Number	1991	466.107	765.255	261.891
DALYs (Disability-Adjusted Life Years)	North Africa and Middle East	Both	10-14 years	Rheumatoid arthritis	Number	1991	758.334	1196.44	455.67
DALYs (Disability-Adjusted Life Years)	North Africa and Middle East	Male	10-14 years	Rheumatoid arthritis	Percent	1991	0.000107379	0.000177524	6.03408e-05
DALYs (Disability-Adjusted Life Years)	North Africa and Middle East	Female	10-14 years	Rheumatoid arthritis	Percent	1991	0.000197103	0.000313679	0.000114888
DALYs (Disability-Adjusted Life Years)	North Africa and Middle East	Both	10-14 years	Rheumatoid arthritis	Percent	1991	0.000149064	0.000227797	9.16339e-05
DALYs (Disability-Adjusted Life Years)	North Africa and Middle East	Male	10-14 years	Rheumatoid arthritis	Rate	1991	1.30824	2.14074	0.706345
DALYs (Disability-Adjusted Life Years)	North Africa and Middle East	Female	10-14 years	Rheumatoid arthritis	Rate	1991	2.19848	3.60947	1.23526
DALYs (Disability-Adjusted Life Years)	North Africa and Middle East	Both	10-14 years	Rheumatoid arthritis	Rate	1991	1.74175	2.74799	1.04659
DALYs (Disability-Adjusted Life Years)	North Africa and Middle East	Male	15-19 years	Rheumatoid arthritis	Number	1991	409.026	622.465	243.683
DALYs (Disability-Adjusted Life Years)	North Africa and Middle East	Female	15-19 years	Rheumatoid arthritis	Number	1991	1021.35	1532.56	591.797
DALYs (Disability-Adjusted Life Years)	North Africa and Middle East	Both	15-19 years	Rheumatoid arthritis	Number	1991	1430.38	2108.51	871.026
DALYs (Disability-Adjusted Life Years)	North Africa and Middle East	Male	15-19 years	Rheumatoid arthritis	Percent	1991	0.000127716	0.000192162	7.94892e-05
DALYs (Disability-Adjusted Life Years)	North Africa and Middle East	Female	15-19 years	Rheumatoid arthritis	Percent	1991	0.000383672	0.00056054	0.000236348
DALYs (Disability-Adjusted Life Years)	North Africa and Middle East	Both	15-19 years	Rheumatoid arthritis	Percent	1991	0.000243816	0.000355789	0.000154339
DALYs (Disability-Adjusted Life Years)	North Africa and Middle East	Male	15-19 years	Rheumatoid arthritis	Rate	1991	2.11642	3.22081	1.26088
DALYs (Disability-Adjusted Life Years)	North Africa and Middle East	Female	15-19 years	Rheumatoid arthritis	Rate	1991	5.56168	8.34542	3.22257
DALYs (Disability-Adjusted Life Years)	North Africa and Middle East	Both	15-19 years	Rheumatoid arthritis	Rate	1991	3.79507	5.59428	2.311
DALYs (Disability-Adjusted Life Years)	North Africa and Middle East	Male	20-24 years	Rheumatoid arthritis	Number	1991	560.984	886.675	319.991
DALYs (Disability-Adjusted Life Years)	North Africa and Middle East	Female	20-24 years	Rheumatoid arthritis	Number	1991	1619.49	2416.26	977.145
DALYs (Disability-Adjusted Life Years)	North Africa and Middle East	Both	20-24 years	Rheumatoid arthritis	Number	1991	2180.48	3277.05	1328.57
DALYs (Disability-Adjusted Life Years)	North Africa and Middle East	Male	20-24 years	Rheumatoid arthritis	Percent	1991	0.000178058	0.000278704	0.000105165
DALYs (Disability-Adjusted Life Years)	North Africa and Middle East	Female	20-24 years	Rheumatoid arthritis	Percent	1991	0.000582092	0.000842522	0.000376358
DALYs (Disability-Adjusted Life Years)	North Africa and Middle East	Both	20-24 years	Rheumatoid arthritis	Percent	1991	0.000367426	0.000535033	0.000234025
DALYs (Disability-Adjusted Life Years)	North Africa and Middle East	Male	20-24 years	Rheumatoid arthritis	Rate	1991	3.39101	5.35972	1.93426
DALYs (Disability-Adjusted Life Years)	North Africa and Middle East	Female	20-24 years	Rheumatoid arthritis	Rate	1991	10.1634	15.1637	6.13226
DALYs (Disability-Adjusted Life Years)	North Africa and Middle East	Both	20-24 years	Rheumatoid arthritis	Rate	1991	6.71374	10.0901	4.09071
DALYs (Disability-Adjusted Life Years)	North Africa and Middle East	Male	Age-standardized	Rheumatoid arthritis	Rate	1991	9.11562	11.8917	6.61075
DALYs (Disability-Adjusted Life Years)	North Africa and Middle East	Female	Age-standardized	Rheumatoid arthritis	Rate	1991	23.2741	30.4455	16.7265
DALYs (Disability-Adjusted Life Years)	North Africa and Middle East	Both	Age-standardized	Rheumatoid arthritis	Rate	1991	16.0485	20.9481	11.6955
DALYs (Disability-Adjusted Life Years)	South Asia	Male	10-14 years	Rheumatoid arthritis	Number	1991	936.754	1477.57	544.671
DALYs (Disability-Adjusted Life Years)	South Asia	Female	10-14 years	Rheumatoid arthritis	Number	1991	1137.65	1816.93	660.253
DALYs (Disability-Adjusted Life Years)	South Asia	Both	10-14 years	Rheumatoid arthritis	Number	1991	2074.41	3247.18	1257.75
DALYs (Disability-Adjusted Life Years)	South Asia	Male	10-14 years	Rheumatoid arthritis	Percent	1991	8.27516e-05	0.000125666	5.06856e-05
DALYs (Disability-Adjusted Life Years)	South Asia	Female	10-14 years	Rheumatoid arthritis	Percent	1991	9.9886e-05	0.000151067	6.31905e-05
DALYs (Disability-Adjusted Life Years)	South Asia	Both	10-14 years	Rheumatoid arthritis	Percent	1991	9.13351e-05	0.000138728	5.91997e-05
DALYs (Disability-Adjusted Life Years)	South Asia	Male	10-14 years	Rheumatoid arthritis	Rate	1991	1.38361	2.18241	0.804494
DALYs (Disability-Adjusted Life Years)	South Asia	Female	10-14 years	Rheumatoid arthritis	Rate	1991	1.82389	2.91291	1.05852
DALYs (Disability-Adjusted Life Years)	South Asia	Both	10-14 years	Rheumatoid arthritis	Rate	1991	1.59473	2.49632	0.966913
DALYs (Disability-Adjusted Life Years)	South Asia	Male	15-19 years	Rheumatoid arthritis	Number	1991	1916.3	2812.05	1262.4
DALYs (Disability-Adjusted Life Years)	South Asia	Female	15-19 years	Rheumatoid arthritis	Number	1991	3019.09	4506.72	1896.92
DALYs (Disability-Adjusted Life Years)	South Asia	Both	15-19 years	Rheumatoid arthritis	Number	1991	4935.4	7283.51	3178.5
DALYs (Disability-Adjusted Life Years)	South Asia	Male	15-19 years	Rheumatoid arthritis	Percent	1991	0.000163446	0.000231964	0.000111319
DALYs (Disability-Adjusted Life Years)	South Asia	Female	15-19 years	Rheumatoid arthritis	Percent	1991	0.000221384	0.000314951	0.000145109
DALYs (Disability-Adjusted Life Years)	South Asia	Both	15-19 years	Rheumatoid arthritis	Percent	1991	0.000194574	0.000275684	0.000131896
DALYs (Disability-Adjusted Life Years)	South Asia	Male	15-19 years	Rheumatoid arthritis	Rate	1991	3.35356	4.92114	2.20922
DALYs (Disability-Adjusted Life Years)	South Asia	Female	15-19 years	Rheumatoid arthritis	Rate	1991	5.63993	8.41896	3.54361
DALYs (Disability-Adjusted Life Years)	South Asia	Both	15-19 years	Rheumatoid arthritis	Rate	1991	4.45944	6.58111	2.87197
DALYs (Disability-Adjusted Life Years)	South Asia	Male	20-24 years	Rheumatoid arthritis	Number	1991	3087.84	4475.45	1961.6
DALYs (Disability-Adjusted Life Years)	South Asia	Female	20-24 years	Rheumatoid arthritis	Number	1991	5498.9	7977.08	3577.93
DALYs (Disability-Adjusted Life Years)	South Asia	Both	20-24 years	Rheumatoid arthritis	Number	1991	8586.74	12367.5	5659.5
DALYs (Disability-Adjusted Life Years)	South Asia	Male	20-24 years	Rheumatoid arthritis	Percent	1991	0.000251213	0.000354957	0.000169083
DALYs (Disability-Adjusted Life Years)	South Asia	Female	20-24 years	Rheumatoid arthritis	Percent	1991	0.000368477	0.000520157	0.000251533
DALYs (Disability-Adjusted Life Years)	South Asia	Both	20-24 years	Rheumatoid arthritis	Percent	1991	0.000315437	0.000444822	0.000216977
DALYs (Disability-Adjusted Life Years)	South Asia	Male	20-24 years	Rheumatoid arthritis	Rate	1991	5.97991	8.66715	3.79883
DALYs (Disability-Adjusted Life Years)	South Asia	Female	20-24 years	Rheumatoid arthritis	Rate	1991	11.2568	16.3298	7.32436
DALYs (Disability-Adjusted Life Years)	South Asia	Both	20-24 years	Rheumatoid arthritis	Rate	1991	8.54515	12.3076	5.63209
DALYs (Disability-Adjusted Life Years)	South Asia	Male	Age-standardized	Rheumatoid arthritis	Rate	1991	33.7292	41.6835	25.9345
DALYs (Disability-Adjusted Life Years)	South Asia	Female	Age-standardized	Rheumatoid arthritis	Rate	1991	67.9903	86.6263	52.0452
DALYs (Disability-Adjusted Life Years)	South Asia	Both	Age-standardized	Rheumatoid arthritis	Rate	1991	50.1281	61.8171	39.7125
DALYs (Disability-Adjusted Life Years)	Andean Latin America	Male	10-14 years	Rheumatoid arthritis	Number	1991	66.0094	98.4464	41.5632
DALYs (Disability-Adjusted Life Years)	Andean Latin America	Female	10-14 years	Rheumatoid arthritis	Number	1991	79.9082	125.483	46.6807
DALYs (Disability-Adjusted Life Years)	Andean Latin America	Both	10-14 years	Rheumatoid arthritis	Number	1991	145.918	218.085	96.6057
DALYs (Disability-Adjusted Life Years)	Andean Latin America	Male	10-14 years	Rheumatoid arthritis	Percent	1991	0.000218888	0.000329425	0.00014006
DALYs (Disability-Adjusted Life Years)	Andean Latin America	Female	10-14 years	Rheumatoid arthritis	Percent	1991	0.000287746	0.00043858	0.00017495
DALYs (Disability-Adjusted Life Years)	Andean Latin America	Both	10-14 years	Rheumatoid arthritis	Percent	1991	0.000251857	0.000372418	0.000170362
DALYs (Disability-Adjusted Life Years)	Andean Latin America	Male	10-14 years	Rheumatoid arthritis	Rate	1991	2.78118	4.14785	1.75119
DALYs (Disability-Adjusted Life Years)	Andean Latin America	Female	10-14 years	Rheumatoid arthritis	Rate	1991	3.42785	5.38289	2.00248
DALYs (Disability-Adjusted Life Years)	Andean Latin America	Both	10-14 years	Rheumatoid arthritis	Rate	1991	3.10161	4.63559	2.05344
DALYs (Disability-Adjusted Life Years)	Andean Latin America	Male	15-19 years	Rheumatoid arthritis	Number	1991	111.518	164.84	71.1984
DALYs (Disability-Adjusted Life Years)	Andean Latin America	Female	15-19 years	Rheumatoid arthritis	Number	1991	198.535	307.949	116.24
DALYs (Disability-Adjusted Life Years)	Andean Latin America	Both	15-19 years	Rheumatoid arthritis	Number	1991	310.053	458.974	197.704
DALYs (Disability-Adjusted Life Years)	Andean Latin America	Male	15-19 years	Rheumatoid arthritis	Percent	1991	0.000304621	0.000438183	0.000201659
DALYs (Disability-Adjusted Life Years)	Andean Latin America	Female	15-19 years	Rheumatoid arthritis	Percent	1991	0.000621813	0.000918212	0.000384871
DALYs (Disability-Adjusted Life Years)	Andean Latin America	Both	15-19 years	Rheumatoid arthritis	Percent	1991	0.000452246	0.000647989	0.000299999
DALYs (Disability-Adjusted Life Years)	Andean Latin America	Male	15-19 years	Rheumatoid arthritis	Rate	1991	5.37515	7.94528	3.43176
DALYs (Disability-Adjusted Life Years)	Andean Latin America	Female	15-19 years	Rheumatoid arthritis	Rate	1991	9.45955	14.6727	5.53845
DALYs (Disability-Adjusted Life Years)	Andean Latin America	Both	15-19 years	Rheumatoid arthritis	Rate	1991	7.42914	10.9974	4.73716
DALYs (Disability-Adjusted Life Years)	Andean Latin America	Male	20-24 years	Rheumatoid arthritis	Number	1991	144.318	222.459	88.5496
DALYs (Disability-Adjusted Life Years)	Andean Latin America	Female	20-24 years	Rheumatoid arthritis	Number	1991	344.744	525.709	200.268
DALYs (Disability-Adjusted Life Years)	Andean Latin America	Both	20-24 years	Rheumatoid arthritis	Number	1991	489.062	738.571	300.464
DALYs (Disability-Adjusted Life Years)	Andean Latin America	Male	20-24 years	Rheumatoid arthritis	Percent	1991	0.000353727	0.000531511	0.000220691
DALYs (Disability-Adjusted Life Years)	Andean Latin America	Female	20-24 years	Rheumatoid arthritis	Percent	1991	0.000977323	0.00146382	0.000589841
DALYs (Disability-Adjusted Life Years)	Andean Latin America	Both	20-24 years	Rheumatoid arthritis	Percent	1991	0.000642643	0.000944612	0.000406205
DALYs (Disability-Adjusted Life Years)	Andean Latin America	Male	20-24 years	Rheumatoid arthritis	Rate	1991	8.07588	12.4486	4.95516
DALYs (Disability-Adjusted Life Years)	Andean Latin America	Female	20-24 years	Rheumatoid arthritis	Rate	1991	18.43	28.1044	10.7063
DALYs (Disability-Adjusted Life Years)	Andean Latin America	Both	20-24 years	Rheumatoid arthritis	Rate	1991	13.3712	20.1929	8.21483
DALYs (Disability-Adjusted Life Years)	Andean Latin America	Male	Age-standardized	Rheumatoid arthritis	Rate	1991	19.9868	25.2126	15.4367
DALYs (Disability-Adjusted Life Years)	Andean Latin America	Female	Age-standardized	Rheumatoid arthritis	Rate	1991	50.32	63.6256	37.9423
DALYs (Disability-Adjusted Life Years)	Andean Latin America	Both	Age-standardized	Rheumatoid arthritis	Rate	1991	35.5244	44.7147	27.3396
DALYs (Disability-Adjusted Life Years)	East Asia	Male	10-14 years	Rheumatoid arthritis	Number	1991	1349.36	1896.99	934.732
DALYs (Disability-Adjusted Life Years)	East Asia	Female	10-14 years	Rheumatoid arthritis	Number	1991	2091.31	3088.48	1402.28
DALYs (Disability-Adjusted Life Years)	East Asia	Both	10-14 years	Rheumatoid arthritis	Number	1991	3440.67	4891.25	2441.57
DALYs (Disability-Adjusted Life Years)	East Asia	Male	10-14 years	Rheumatoid arthritis	Percent	1991	0.000266007	0.000363215	0.000195089
DALYs (Disability-Adjusted Life Years)	East Asia	Female	10-14 years	Rheumatoid arthritis	Percent	1991	0.000532408	0.000763803	0.00037226
DALYs (Disability-Adjusted Life Years)	East Asia	Both	10-14 years	Rheumatoid arthritis	Percent	1991	0.000382165	0.000526395	0.000285235
DALYs (Disability-Adjusted Life Years)	East Asia	Male	10-14 years	Rheumatoid arthritis	Rate	1991	2.48648	3.49563	1.72245
DALYs (Disability-Adjusted Life Years)	East Asia	Female	10-14 years	Rheumatoid arthritis	Rate	1991	4.10602	6.06383	2.7532
DALYs (Disability-Adjusted Life Years)	East Asia	Both	10-14 years	Rheumatoid arthritis	Rate	1991	3.27058	4.64946	2.32087
DALYs (Disability-Adjusted Life Years)	East Asia	Male	15-19 years	Rheumatoid arthritis	Number	1991	2941.35	4083.21	2022.28
DALYs (Disability-Adjusted Life Years)	East Asia	Female	15-19 years	Rheumatoid arthritis	Number	1991	5137.63	7334.85	3520.29
DALYs (Disability-Adjusted Life Years)	East Asia	Both	15-19 years	Rheumatoid arthritis	Number	1991	8078.98	11272.6	5616.98
DALYs (Disability-Adjusted Life Years)	East Asia	Male	15-19 years	Rheumatoid arthritis	Percent	1991	0.000372379	0.000490541	0.000277054
DALYs (Disability-Adjusted Life Years)	East Asia	Female	15-19 years	Rheumatoid arthritis	Percent	1991	0.000814945	0.00111174	0.000598284
DALYs (Disability-Adjusted Life Years)	East Asia	Both	15-19 years	Rheumatoid arthritis	Percent	1991	0.0005685	0.000747957	0.000421976
DALYs (Disability-Adjusted Life Years)	East Asia	Male	15-19 years	Rheumatoid arthritis	Rate	1991	4.60737	6.39599	3.16772
DALYs (Disability-Adjusted Life Years)	East Asia	Female	15-19 years	Rheumatoid arthritis	Rate	1991	8.43682	12.045	5.78089
DALYs (Disability-Adjusted Life Years)	East Asia	Both	15-19 years	Rheumatoid arthritis	Rate	1991	6.47689	9.03723	4.50311
DALYs (Disability-Adjusted Life Years)	East Asia	Male	20-24 years	Rheumatoid arthritis	Number	1991	4624.66	6358.42	3207.42
DALYs (Disability-Adjusted Life Years)	East Asia	Female	20-24 years	Rheumatoid arthritis	Number	1991	9378.24	13252.1	6339.05
DALYs (Disability-Adjusted Life Years)	East Asia	Both	20-24 years	Rheumatoid arthritis	Number	1991	14002.9	19178.1	9694.05
DALYs (Disability-Adjusted Life Years)	East Asia	Male	20-24 years	Rheumatoid arthritis	Percent	1991	0.000467064	0.000617538	0.000346191
DALYs (Disability-Adjusted Life Years)	East Asia	Female	20-24 years	Rheumatoid arthritis	Percent	1991	0.00111315	0.00148814	0.000805786
DALYs (Disability-Adjusted Life Years)	East Asia	Both	20-24 years	Rheumatoid arthritis	Percent	1991	0.000763554	0.00101013	0.000561172
DALYs (Disability-Adjusted Life Years)	East Asia	Male	20-24 years	Rheumatoid arthritis	Rate	1991	6.63956	9.12869	4.60485
DALYs (Disability-Adjusted Life Years)	East Asia	Female	20-24 years	Rheumatoid arthritis	Rate	1991	14.2404	20.1228	9.62556
DALYs (Disability-Adjusted Life Years)	East Asia	Both	20-24 years	Rheumatoid arthritis	Rate	1991	10.3335	14.1526	7.15378
DALYs (Disability-Adjusted Life Years)	East Asia	Male	Age-standardized	Rheumatoid arthritis	Rate	1991	25.9972	32.4988	20.5661
DALYs (Disability-Adjusted Life Years)	East Asia	Female	Age-standardized	Rheumatoid arthritis	Rate	1991	52.4521	68.6695	39.0687
DALYs (Disability-Adjusted Life Years)	East Asia	Both	Age-standardized	Rheumatoid arthritis	Rate	1991	39.0392	49.6504	29.8601
DALYs (Disability-Adjusted Life Years)	Global	Male	10-14 years	Rheumatoid arthritis	Number	1991	5959.37	8332.71	4197.89
DALYs (Disability-Adjusted Life Years)	Global	Female	10-14 years	Rheumatoid arthritis	Number	1991	8657.47	12726.7	5846.92
DALYs (Disability-Adjusted Life Years)	Global	Both	10-14 years	Rheumatoid arthritis	Number	1991	14616.8	21255.7	10237
DALYs (Disability-Adjusted Life Years)	Global	Male	10-14 years	Rheumatoid arthritis	Percent	1991	0.000172225	0.00023287	0.000125453
DALYs (Disability-Adjusted Life Years)	Global	Female	10-14 years	Rheumatoid arthritis	Percent	1991	0.000277429	0.000386106	0.000197132
DALYs (Disability-Adjusted Life Years)	Global	Both	10-14 years	Rheumatoid arthritis	Percent	1991	0.000222073	0.000306651	0.000163468
DALYs (Disability-Adjusted Life Years)	Global	Male	10-14 years	Rheumatoid arthritis	Rate	1991	2.14188	2.99489	1.50878
DALYs (Disability-Adjusted Life Years)	Global	Female	10-14 years	Rheumatoid arthritis	Rate	1991	3.26699	4.80256	2.2064
DALYs (Disability-Adjusted Life Years)	Global	Both	10-14 years	Rheumatoid arthritis	Rate	1991	2.69073	3.91285	1.88446
DALYs (Disability-Adjusted Life Years)	Global	Male	15-19 years	Rheumatoid arthritis	Number	1991	10032.2	14059.3	6945.49
DALYs (Disability-Adjusted Life Years)	Global	Female	15-19 years	Rheumatoid arthritis	Number	1991	19433.3	27427	13148.6
DALYs (Disability-Adjusted Life Years)	Global	Both	15-19 years	Rheumatoid arthritis	Number	1991	29465.5	41249.1	20126.1
DALYs (Disability-Adjusted Life Years)	Global	Male	15-19 years	Rheumatoid arthritis	Percent	1991	0.000226705	0.000304516	0.000165712
DALYs (Disability-Adjusted Life Years)	Global	Female	15-19 years	Rheumatoid arthritis	Percent	1991	0.000480701	0.000640535	0.000347854
DALYs (Disability-Adjusted Life Years)	Global	Both	15-19 years	Rheumatoid arthritis	Percent	1991	0.0003479	0.000461324	0.000251848
DALYs (Disability-Adjusted Life Years)	Global	Male	15-19 years	Rheumatoid arthritis	Rate	1991	3.81114	5.34101	2.63854
DALYs (Disability-Adjusted Life Years)	Global	Female	15-19 years	Rheumatoid arthritis	Rate	1991	7.61498	10.7473	5.15229
DALYs (Disability-Adjusted Life Years)	Global	Both	15-19 years	Rheumatoid arthritis	Rate	1991	5.68359	7.95653	3.88211
DALYs (Disability-Adjusted Life Years)	Global	Male	20-24 years	Rheumatoid arthritis	Number	1991	15249.4	21306	10451.5
DALYs (Disability-Adjusted Life Years)	Global	Female	20-24 years	Rheumatoid arthritis	Number	1991	33226.9	46418.7	22413.7
DALYs (Disability-Adjusted Life Years)	Global	Both	20-24 years	Rheumatoid arthritis	Number	1991	48476.3	67688.3	32835
DALYs (Disability-Adjusted Life Years)	Global	Male	20-24 years	Rheumatoid arthritis	Percent	1991	0.000300764	0.000407207	0.000216001
DALYs (Disability-Adjusted Life Years)	Global	Female	20-24 years	Rheumatoid arthritis	Percent	1991	0.000701642	0.000932692	0.0005079
DALYs (Disability-Adjusted Life Years)	Global	Both	20-24 years	Rheumatoid arthritis	Percent	1991	0.000494265	0.000660785	0.000357446
DALYs (Disability-Adjusted Life Years)	Global	Male	20-24 years	Rheumatoid arthritis	Rate	1991	6.06807	8.47813	4.15888
DALYs (Disability-Adjusted Life Years)	Global	Female	20-24 years	Rheumatoid arthritis	Rate	1991	13.4841	18.8375	9.09589
DALYs (Disability-Adjusted Life Years)	Global	Both	20-24 years	Rheumatoid arthritis	Rate	1991	9.73965	13.5996	6.59707
DALYs (Disability-Adjusted Life Years)	Global	Male	Age-standardized	Rheumatoid arthritis	Rate	1991	24.6535	30.7012	19.313
DALYs (Disability-Adjusted Life Years)	Global	Female	Age-standardized	Rheumatoid arthritis	Rate	1991	52.2858	65.3965	39.4674
DALYs (Disability-Adjusted Life Years)	Global	Both	Age-standardized	Rheumatoid arthritis	Rate	1991	39.0458	48.6022	30.375
DALYs (Disability-Adjusted Life Years)	Central Asia	Male	10-14 years	Rheumatoid arthritis	Number	1991	52.5503	83.3582	31.8005
DALYs (Disability-Adjusted Life Years)	Central Asia	Female	10-14 years	Rheumatoid arthritis	Number	1991	112.064	175.85	66.8498
DALYs (Disability-Adjusted Life Years)	Central Asia	Both	10-14 years	Rheumatoid arthritis	Number	1991	164.614	252.614	102.576
DALYs (Disability-Adjusted Life Years)	Central Asia	Male	10-14 years	Rheumatoid arthritis	Percent	1991	0.000144448	0.000221271	9.03721e-05
DALYs (Disability-Adjusted Life Years)	Central Asia	Female	10-14 years	Rheumatoid arthritis	Percent	1991	0.000364716	0.000567581	0.000223222
DALYs (Disability-Adjusted Life Years)	Central Asia	Both	10-14 years	Rheumatoid arthritis	Percent	1991	0.000245191	0.000370685	0.000157667
DALYs (Disability-Adjusted Life Years)	Central Asia	Male	10-14 years	Rheumatoid arthritis	Rate	1991	1.41935	2.25145	0.858911
DALYs (Disability-Adjusted Life Years)	Central Asia	Female	10-14 years	Rheumatoid arthritis	Rate	1991	3.10021	4.86486	1.84939
DALYs (Disability-Adjusted Life Years)	Central Asia	Both	10-14 years	Rheumatoid arthritis	Rate	1991	2.24971	3.45237	1.40186
DALYs (Disability-Adjusted Life Years)	Central Asia	Male	15-19 years	Rheumatoid arthritis	Number	1991	147.762	224.857	89.9429
DALYs (Disability-Adjusted Life Years)	Central Asia	Female	15-19 years	Rheumatoid arthritis	Number	1991	354.664	540.873	209.797
DALYs (Disability-Adjusted Life Years)	Central Asia	Both	15-19 years	Rheumatoid arthritis	Number	1991	502.426	740.364	315.768
DALYs (Disability-Adjusted Life Years)	Central Asia	Male	15-19 years	Rheumatoid arthritis	Percent	1991	0.000314143	0.000465191	0.000191629
DALYs (Disability-Adjusted Life Years)	Central Asia	Female	15-19 years	Rheumatoid arthritis	Percent	1991	0.000924698	0.00139382	0.000577983
DALYs (Disability-Adjusted Life Years)	Central Asia	Both	15-19 years	Rheumatoid arthritis	Percent	1991	0.000587988	0.000845823	0.000387019
DALYs (Disability-Adjusted Life Years)	Central Asia	Male	15-19 years	Rheumatoid arthritis	Rate	1991	4.38648	6.67513	2.67006
DALYs (Disability-Adjusted Life Years)	Central Asia	Female	15-19 years	Rheumatoid arthritis	Rate	1991	10.8594	16.5609	6.42375
DALYs (Disability-Adjusted Life Years)	Central Asia	Both	15-19 years	Rheumatoid arthritis	Rate	1991	7.5729	11.1593	4.75946
DALYs (Disability-Adjusted Life Years)	Central Asia	Male	20-24 years	Rheumatoid arthritis	Number	1991	272.309	404.379	175.018
DALYs (Disability-Adjusted Life Years)	Central Asia	Female	20-24 years	Rheumatoid arthritis	Number	1991	694.808	1059.28	399.269
DALYs (Disability-Adjusted Life Years)	Central Asia	Both	20-24 years	Rheumatoid arthritis	Number	1991	967.117	1417.43	595.849
DALYs (Disability-Adjusted Life Years)	Central Asia	Male	20-24 years	Rheumatoid arthritis	Percent	1991	0.000472969	0.000700057	0.000302541
DALYs (Disability-Adjusted Life Years)	Central Asia	Female	20-24 years	Rheumatoid arthritis	Percent	1991	0.00152773	0.00232571	0.000924509
DALYs (Disability-Adjusted Life Years)	Central Asia	Both	20-24 years	Rheumatoid arthritis	Percent	1991	0.000937872	0.00136472	0.000585552
DALYs (Disability-Adjusted Life Years)	Central Asia	Male	20-24 years	Rheumatoid arthritis	Rate	1991	9.11445	13.535	5.85804
DALYs (Disability-Adjusted Life Years)	Central Asia	Female	20-24 years	Rheumatoid arthritis	Rate	1991	23.0983	35.2149	13.2734
DALYs (Disability-Adjusted Life Years)	Central Asia	Both	20-24 years	Rheumatoid arthritis	Rate	1991	16.1302	23.6407	9.93793
DALYs (Disability-Adjusted Life Years)	Central Asia	Male	Age-standardized	Rheumatoid arthritis	Rate	1991	27.1467	34.4957	20.3339
DALYs (Disability-Adjusted Life Years)	Central Asia	Female	Age-standardized	Rheumatoid arthritis	Rate	1991	53.9378	69.3818	38.6049
DALYs (Disability-Adjusted Life Years)	Central Asia	Both	Age-standardized	Rheumatoid arthritis	Rate	1991	41.3709	52.8743	30.4207
DALYs (Disability-Adjusted Life Years)	Western Sub-Saharan Africa	Male	10-14 years	Rheumatoid arthritis	Number	1990	47.7806	84.7427	24.2103
DALYs (Disability-Adjusted Life Years)	Western Sub-Saharan Africa	Female	10-14 years	Rheumatoid arthritis	Number	1990	216.068	330.797	116.452
DALYs (Disability-Adjusted Life Years)	Western Sub-Saharan Africa	Both	10-14 years	Rheumatoid arthritis	Number	1990	263.849	404.598	149.737
DALYs (Disability-Adjusted Life Years)	Western Sub-Saharan Africa	Male	10-14 years	Rheumatoid arthritis	Percent	1990	2.36537e-05	4.15545e-05	1.24034e-05
DALYs (Disability-Adjusted Life Years)	Western Sub-Saharan Africa	Female	10-14 years	Rheumatoid arthritis	Percent	1990	0.000120179	0.000176381	6.71345e-05
DALYs (Disability-Adjusted Life Years)	Western Sub-Saharan Africa	Both	10-14 years	Rheumatoid arthritis	Percent	1990	6.91766e-05	0.000104154	4.18363e-05
DALYs (Disability-Adjusted Life Years)	Western Sub-Saharan Africa	Male	10-14 years	Rheumatoid arthritis	Rate	1990	0.415189	0.73637	0.210375
DALYs (Disability-Adjusted Life Years)	Western Sub-Saharan Africa	Female	10-14 years	Rheumatoid arthritis	Rate	1990	1.79095	2.74191	0.965247
DALYs (Disability-Adjusted Life Years)	Western Sub-Saharan Africa	Both	10-14 years	Rheumatoid arthritis	Rate	1990	1.1193	1.71639	0.635214
DALYs (Disability-Adjusted Life Years)	Western Sub-Saharan Africa	Male	15-19 years	Rheumatoid arthritis	Number	1990	80.2097	129.707	43.2845
DALYs (Disability-Adjusted Life Years)	Western Sub-Saharan Africa	Female	15-19 years	Rheumatoid arthritis	Number	1990	287.979	413.782	179.288
DALYs (Disability-Adjusted Life Years)	Western Sub-Saharan Africa	Both	15-19 years	Rheumatoid arthritis	Number	1990	368.189	539.411	230.325
DALYs (Disability-Adjusted Life Years)	Western Sub-Saharan Africa	Male	15-19 years	Rheumatoid arthritis	Percent	1990	4.08235e-05	6.49034e-05	2.26128e-05
DALYs (Disability-Adjusted Life Years)	Western Sub-Saharan Africa	Female	15-19 years	Rheumatoid arthritis	Percent	1990	0.000145943	0.00020516	9.46221e-05
DALYs (Disability-Adjusted Life Years)	Western Sub-Saharan Africa	Both	15-19 years	Rheumatoid arthritis	Percent	1990	9.35016e-05	0.000134305	6.03994e-05
DALYs (Disability-Adjusted Life Years)	Western Sub-Saharan Africa	Male	15-19 years	Rheumatoid arthritis	Rate	1990	0.856394	1.38487	0.462146
DALYs (Disability-Adjusted Life Years)	Western Sub-Saharan Africa	Female	15-19 years	Rheumatoid arthritis	Rate	1990	2.83496	4.07341	1.76497
DALYs (Disability-Adjusted Life Years)	Western Sub-Saharan Africa	Both	15-19 years	Rheumatoid arthritis	Rate	1990	1.88582	2.76279	1.1797
DALYs (Disability-Adjusted Life Years)	Western Sub-Saharan Africa	Male	20-24 years	Rheumatoid arthritis	Number	1990	119.504	190	67.4836
DALYs (Disability-Adjusted Life Years)	Western Sub-Saharan Africa	Female	20-24 years	Rheumatoid arthritis	Number	1990	279.85	429.714	159.309
DALYs (Disability-Adjusted Life Years)	Western Sub-Saharan Africa	Both	20-24 years	Rheumatoid arthritis	Number	1990	399.354	618.347	230.841
DALYs (Disability-Adjusted Life Years)	Western Sub-Saharan Africa	Male	20-24 years	Rheumatoid arthritis	Percent	1990	6.48944e-05	0.000100381	3.87928e-05
DALYs (Disability-Adjusted Life Years)	Western Sub-Saharan Africa	Female	20-24 years	Rheumatoid arthritis	Percent	1990	0.000131732	0.000203429	7.95003e-05
DALYs (Disability-Adjusted Life Years)	Western Sub-Saharan Africa	Both	20-24 years	Rheumatoid arthritis	Percent	1990	0.000100625	0.00015295	6.13609e-05
DALYs (Disability-Adjusted Life Years)	Western Sub-Saharan Africa	Male	20-24 years	Rheumatoid arthritis	Rate	1990	1.53984	2.44819	0.869543
DALYs (Disability-Adjusted Life Years)	Western Sub-Saharan Africa	Female	20-24 years	Rheumatoid arthritis	Rate	1990	3.20727	4.92481	1.82579
DALYs (Disability-Adjusted Life Years)	Western Sub-Saharan Africa	Both	20-24 years	Rheumatoid arthritis	Rate	1990	2.42234	3.75067	1.4002
DALYs (Disability-Adjusted Life Years)	Western Sub-Saharan Africa	Male	Age-standardized	Rheumatoid arthritis	Rate	1990	8.12687	10.7345	5.89596
DALYs (Disability-Adjusted Life Years)	Western Sub-Saharan Africa	Female	Age-standardized	Rheumatoid arthritis	Rate	1990	13.0982	16.768	9.90087
DALYs (Disability-Adjusted Life Years)	Western Sub-Saharan Africa	Both	Age-standardized	Rheumatoid arthritis	Rate	1990	10.5562	13.5913	7.97031
DALYs (Disability-Adjusted Life Years)	Oceania	Male	10-14 years	Rheumatoid arthritis	Number	1991	13.3227	22.8873	6.50905
DALYs (Disability-Adjusted Life Years)	Oceania	Female	10-14 years	Rheumatoid arthritis	Number	1991	6.00591	10.7708	2.96354
DALYs (Disability-Adjusted Life Years)	Oceania	Both	10-14 years	Rheumatoid arthritis	Number	1991	19.3287	31.1476	10.7861
DALYs (Disability-Adjusted Life Years)	Oceania	Male	10-14 years	Rheumatoid arthritis	Percent	1991	0.000235484	0.000403959	0.00011839
DALYs (Disability-Adjusted Life Years)	Oceania	Female	10-14 years	Rheumatoid arthritis	Percent	1991	0.000131899	0.000226734	6.75036e-05
DALYs (Disability-Adjusted Life Years)	Oceania	Both	10-14 years	Rheumatoid arthritis	Percent	1991	0.000189367	0.000300459	0.000105524
DALYs (Disability-Adjusted Life Years)	Oceania	Male	10-14 years	Rheumatoid arthritis	Rate	1991	3.18633	5.47385	1.55674
DALYs (Disability-Adjusted Life Years)	Oceania	Female	10-14 years	Rheumatoid arthritis	Rate	1991	1.58269	2.83834	0.780955
DALYs (Disability-Adjusted Life Years)	Oceania	Both	10-14 years	Rheumatoid arthritis	Rate	1991	2.42336	3.90518	1.35232
DALYs (Disability-Adjusted Life Years)	Oceania	Male	15-19 years	Rheumatoid arthritis	Number	1991	9.41705	15.5602	5.03076
DALYs (Disability-Adjusted Life Years)	Oceania	Female	15-19 years	Rheumatoid arthritis	Number	1991	15.1565	24.6881	7.61675
DALYs (Disability-Adjusted Life Years)	Oceania	Both	15-19 years	Rheumatoid arthritis	Number	1991	24.5736	39.2858	13.3417
DALYs (Disability-Adjusted Life Years)	Oceania	Male	15-19 years	Rheumatoid arthritis	Percent	1991	0.000133692	0.000217399	7.30004e-05
DALYs (Disability-Adjusted Life Years)	Oceania	Female	15-19 years	Rheumatoid arthritis	Percent	1991	0.000270786	0.000440427	0.000140368
DALYs (Disability-Adjusted Life Years)	Oceania	Both	15-19 years	Rheumatoid arthritis	Percent	1991	0.000194303	0.000301632	0.000108208
DALYs (Disability-Adjusted Life Years)	Oceania	Male	15-19 years	Rheumatoid arthritis	Rate	1991	2.60664	4.30707	1.39251
DALYs (Disability-Adjusted Life Years)	Oceania	Female	15-19 years	Rheumatoid arthritis	Rate	1991	4.49314	7.31876	2.25797
DALYs (Disability-Adjusted Life Years)	Oceania	Both	15-19 years	Rheumatoid arthritis	Rate	1991	3.51756	5.62352	1.90977
DALYs (Disability-Adjusted Life Years)	Oceania	Male	20-24 years	Rheumatoid arthritis	Number	1991	13.766	23.3176	6.82802
DALYs (Disability-Adjusted Life Years)	Oceania	Female	20-24 years	Rheumatoid arthritis	Number	1991	26.4393	42.1421	14.3844
DALYs (Disability-Adjusted Life Years)	Oceania	Both	20-24 years	Rheumatoid arthritis	Number	1991	40.2053	65.2898	22.625
DALYs (Disability-Adjusted Life Years)	Oceania	Male	20-24 years	Rheumatoid arthritis	Percent	1991	0.000169756	0.000284158	8.59106e-05
DALYs (Disability-Adjusted Life Years)	Oceania	Female	20-24 years	Rheumatoid arthritis	Percent	1991	0.000412447	0.000653056	0.000233066
DALYs (Disability-Adjusted Life Years)	Oceania	Both	20-24 years	Rheumatoid arthritis	Percent	1991	0.000276745	0.00044134	0.00015906
DALYs (Disability-Adjusted Life Years)	Oceania	Male	20-24 years	Rheumatoid arthritis	Rate	1991	4.34033	7.35188	2.15283
DALYs (Disability-Adjusted Life Years)	Oceania	Female	20-24 years	Rheumatoid arthritis	Rate	1991	8.72061	13.8999	4.74446
DALYs (Disability-Adjusted Life Years)	Oceania	Both	20-24 years	Rheumatoid arthritis	Rate	1991	6.4811	10.5247	3.64715
DALYs (Disability-Adjusted Life Years)	Oceania	Male	Age-standardized	Rheumatoid arthritis	Rate	1991	8.36957	11.2709	5.86944
DALYs (Disability-Adjusted Life Years)	Oceania	Female	Age-standardized	Rheumatoid arthritis	Rate	1991	16.6671	22.5902	11.6031
DALYs (Disability-Adjusted Life Years)	Oceania	Both	Age-standardized	Rheumatoid arthritis	Rate	1991	12.3936	16.4927	8.74152
DALYs (Disability-Adjusted Life Years)	Tropical Latin America	Male	10-14 years	Rheumatoid arthritis	Number	1992	308.579	420.812	231.375
DALYs (Disability-Adjusted Life Years)	Tropical Latin America	Female	10-14 years	Rheumatoid arthritis	Number	1992	443.346	630.064	307.851
DALYs (Disability-Adjusted Life Years)	Tropical Latin America	Both	10-14 years	Rheumatoid arthritis	Number	1992	751.925	1033	549.578
DALYs (Disability-Adjusted Life Years)	Tropical Latin America	Male	10-14 years	Rheumatoid arthritis	Percent	1992	0.000331363	0.00043384	0.00025472
DALYs (Disability-Adjusted Life Years)	Tropical Latin America	Female	10-14 years	Rheumatoid arthritis	Percent	1992	0.000515431	0.000717114	0.000365768
DALYs (Disability-Adjusted Life Years)	Tropical Latin America	Both	10-14 years	Rheumatoid arthritis	Percent	1992	0.000419438	0.000552328	0.000312606
DALYs (Disability-Adjusted Life Years)	Tropical Latin America	Male	10-14 years	Rheumatoid arthritis	Rate	1992	3.30671	4.50939	2.4794
DALYs (Disability-Adjusted Life Years)	Tropical Latin America	Female	10-14 years	Rheumatoid arthritis	Rate	1992	4.83663	6.87361	3.35847
DALYs (Disability-Adjusted Life Years)	Tropical Latin America	Both	10-14 years	Rheumatoid arthritis	Rate	1992	4.06483	5.58429	2.97096
DALYs (Disability-Adjusted Life Years)	Tropical Latin America	Male	15-19 years	Rheumatoid arthritis	Number	1992	559.909	788.183	381.535
DALYs (Disability-Adjusted Life Years)	Tropical Latin America	Female	15-19 years	Rheumatoid arthritis	Number	1992	1152.07	1617.1	751.23
DALYs (Disability-Adjusted Life Years)	Tropical Latin America	Both	15-19 years	Rheumatoid arthritis	Number	1992	1711.98	2382.5	1152.47
DALYs (Disability-Adjusted Life Years)	Tropical Latin America	Male	15-19 years	Rheumatoid arthritis	Percent	1992	0.000389589	0.000528371	0.000276624
DALYs (Disability-Adjusted Life Years)	Tropical Latin America	Female	15-19 years	Rheumatoid arthritis	Percent	1992	0.00105206	0.00144162	0.000729588
DALYs (Disability-Adjusted Life Years)	Tropical Latin America	Both	15-19 years	Rheumatoid arthritis	Percent	1992	0.000675406	0.000904587	0.000483642
DALYs (Disability-Adjusted Life Years)	Tropical Latin America	Male	15-19 years	Rheumatoid arthritis	Rate	1992	6.89079	9.70015	4.69555
DALYs (Disability-Adjusted Life Years)	Tropical Latin America	Female	15-19 years	Rheumatoid arthritis	Rate	1992	14.0018	19.6536	9.13014
DALYs (Disability-Adjusted Life Years)	Tropical Latin America	Both	15-19 years	Rheumatoid arthritis	Rate	1992	10.4686	14.5688	7.04725
DALYs (Disability-Adjusted Life Years)	Tropical Latin America	Male	20-24 years	Rheumatoid arthritis	Number	1992	940.568	1371.5	597.567
DALYs (Disability-Adjusted Life Years)	Tropical Latin America	Female	20-24 years	Rheumatoid arthritis	Number	1992	2128.78	2970.65	1389.62
DALYs (Disability-Adjusted Life Years)	Tropical Latin America	Both	20-24 years	Rheumatoid arthritis	Number	1992	3069.35	4284.23	2027.37
DALYs (Disability-Adjusted Life Years)	Tropical Latin America	Male	20-24 years	Rheumatoid arthritis	Percent	1992	0.000526453	0.000750172	0.000349609
DALYs (Disability-Adjusted Life Years)	Tropical Latin America	Female	20-24 years	Rheumatoid arthritis	Percent	1992	0.00182818	0.00250839	0.0012821
DALYs (Disability-Adjusted Life Years)	Tropical Latin America	Both	20-24 years	Rheumatoid arthritis	Percent	1992	0.00103912	0.00140966	0.000732797
DALYs (Disability-Adjusted Life Years)	Tropical Latin America	Male	20-24 years	Rheumatoid arthritis	Rate	1992	13.0513	19.0309	8.29183
DALYs (Disability-Adjusted Life Years)	Tropical Latin America	Female	20-24 years	Rheumatoid arthritis	Rate	1992	28.8965	40.3242	18.863
DALYs (Disability-Adjusted Life Years)	Tropical Latin America	Both	20-24 years	Rheumatoid arthritis	Rate	1992	21.061	29.3971	13.9113
DALYs (Disability-Adjusted Life Years)	Tropical Latin America	Male	Age-standardized	Rheumatoid arthritis	Rate	1992	23.4161	30.0262	17.4428
DALYs (Disability-Adjusted Life Years)	Tropical Latin America	Female	Age-standardized	Rheumatoid arthritis	Rate	1992	55.046	71.6709	40.0672
DALYs (Disability-Adjusted Life Years)	Tropical Latin America	Both	Age-standardized	Rheumatoid arthritis	Rate	1992	39.8624	51.1986	29.619
DALYs (Disability-Adjusted Life Years)	High-income Asia Pacific	Male	10-14 years	Rheumatoid arthritis	Number	1991	122.627	175.883	85.5337
DALYs (Disability-Adjusted Life Years)	High-income Asia Pacific	Female	10-14 years	Rheumatoid arthritis	Number	1991	223.365	351.451	148.223
DALYs (Disability-Adjusted Life Years)	High-income Asia Pacific	Both	10-14 years	Rheumatoid arthritis	Number	1991	345.992	516.155	237.712
DALYs (Disability-Adjusted Life Years)	High-income Asia Pacific	Male	10-14 years	Rheumatoid arthritis	Percent	1991	0.000288603	0.000412419	0.000204054
DALYs (Disability-Adjusted Life Years)	High-income Asia Pacific	Female	10-14 years	Rheumatoid arthritis	Percent	1991	0.000560717	0.000850316	0.000377014
DALYs (Disability-Adjusted Life Years)	High-income Asia Pacific	Both	10-14 years	Rheumatoid arthritis	Percent	1991	0.000420113	0.000600593	0.000289016
DALYs (Disability-Adjusted Life Years)	High-income Asia Pacific	Male	10-14 years	Rheumatoid arthritis	Rate	1991	1.852	2.65631	1.29179
DALYs (Disability-Adjusted Life Years)	High-income Asia Pacific	Female	10-14 years	Rheumatoid arthritis	Rate	1991	3.56916	5.61586	2.36847
DALYs (Disability-Adjusted Life Years)	North Africa and Middle East	Male	10-14 years	Rheumatoid arthritis	Number	1990	296.895	492.842	161.34
DALYs (Disability-Adjusted Life Years)	North Africa and Middle East	Female	10-14 years	Rheumatoid arthritis	Number	1990	454.773	754.933	254.956
DALYs (Disability-Adjusted Life Years)	North Africa and Middle East	Both	10-14 years	Rheumatoid arthritis	Number	1990	751.668	1187.43	446.369
DALYs (Disability-Adjusted Life Years)	North Africa and Middle East	Male	10-14 years	Rheumatoid arthritis	Percent	1990	0.000103017	0.000174243	5.71701e-05
DALYs (Disability-Adjusted Life Years)	North Africa and Middle East	Female	10-14 years	Rheumatoid arthritis	Percent	1990	0.000185243	0.000298313	0.000107928
DALYs (Disability-Adjusted Life Years)	North Africa and Middle East	Both	10-14 years	Rheumatoid arthritis	Percent	1990	0.000140816	0.000216188	8.66065e-05
DALYs (Disability-Adjusted Life Years)	North Africa and Middle East	Male	10-14 years	Rheumatoid arthritis	Rate	1990	1.36428	2.26469	0.741382
DALYs (Disability-Adjusted Life Years)	North Africa and Middle East	Female	10-14 years	Rheumatoid arthritis	Rate	1990	2.20666	3.66311	1.2371
DALYs (Disability-Adjusted Life Years)	North Africa and Middle East	Both	10-14 years	Rheumatoid arthritis	Rate	1990	1.77401	2.80244	1.05348
DALYs (Disability-Adjusted Life Years)	North Africa and Middle East	Male	15-19 years	Rheumatoid arthritis	Number	1990	401.534	606.978	243.243
DALYs (Disability-Adjusted Life Years)	North Africa and Middle East	Female	15-19 years	Rheumatoid arthritis	Number	1990	992.389	1476.66	581.751
DALYs (Disability-Adjusted Life Years)	North Africa and Middle East	Both	15-19 years	Rheumatoid arthritis	Number	1990	1393.92	2055.33	857.703
DALYs (Disability-Adjusted Life Years)	North Africa and Middle East	Male	15-19 years	Rheumatoid arthritis	Percent	1990	0.000119363	0.000180883	7.39304e-05
DALYs (Disability-Adjusted Life Years)	North Africa and Middle East	Female	15-19 years	Rheumatoid arthritis	Percent	1990	0.000367976	0.000545227	0.000228776
DALYs (Disability-Adjusted Life Years)	North Africa and Middle East	Both	15-19 years	Rheumatoid arthritis	Percent	1990	0.000229904	0.000338309	0.000147556
DALYs (Disability-Adjusted Life Years)	North Africa and Middle East	Male	15-19 years	Rheumatoid arthritis	Rate	1990	2.14141	3.23705	1.29723
DALYs (Disability-Adjusted Life Years)	North Africa and Middle East	Female	15-19 years	Rheumatoid arthritis	Rate	1990	5.56852	8.2859	3.26434
DALYs (Disability-Adjusted Life Years)	North Africa and Middle East	Both	15-19 years	Rheumatoid arthritis	Rate	1990	3.81141	5.6199	2.34522
DALYs (Disability-Adjusted Life Years)	North Africa and Middle East	Male	20-24 years	Rheumatoid arthritis	Number	1990	543.692	857.343	307.247
DALYs (Disability-Adjusted Life Years)	North Africa and Middle East	Female	20-24 years	Rheumatoid arthritis	Number	1990	1573.96	2397.48	958.497
DALYs (Disability-Adjusted Life Years)	North Africa and Middle East	Both	20-24 years	Rheumatoid arthritis	Number	1990	2117.66	3215.15	1289.37
DALYs (Disability-Adjusted Life Years)	North Africa and Middle East	Male	20-24 years	Rheumatoid arthritis	Percent	1990	0.000167314	0.000256576	9.97514e-05
DALYs (Disability-Adjusted Life Years)	North Africa and Middle East	Female	20-24 years	Rheumatoid arthritis	Percent	1990	0.000567971	0.000818416	0.00036486
DALYs (Disability-Adjusted Life Years)	North Africa and Middle East	Both	20-24 years	Rheumatoid arthritis	Percent	1990	0.000351609	0.000512306	0.000223851
DALYs (Disability-Adjusted Life Years)	North Africa and Middle East	Male	20-24 years	Rheumatoid arthritis	Rate	1990	3.39232	5.34932	1.91704
DALYs (Disability-Adjusted Life Years)	North Africa and Middle East	Female	20-24 years	Rheumatoid arthritis	Rate	1990	10.1762	15.5005	6.19701
DALYs (Disability-Adjusted Life Years)	North Africa and Middle East	Both	20-24 years	Rheumatoid arthritis	Rate	1990	6.72395	10.2087	4.09398
DALYs (Disability-Adjusted Life Years)	North Africa and Middle East	Male	Age-standardized	Rheumatoid arthritis	Rate	1990	9.1486	12.0004	6.60102
DALYs (Disability-Adjusted Life Years)	North Africa and Middle East	Female	Age-standardized	Rheumatoid arthritis	Rate	1990	23.2325	30.3209	16.7577
DALYs (Disability-Adjusted Life Years)	North Africa and Middle East	Both	Age-standardized	Rheumatoid arthritis	Rate	1990	16.0489	20.9054	11.6482
DALYs (Disability-Adjusted Life Years)	Caribbean	Male	10-14 years	Rheumatoid arthritis	Number	1990	33.8265	54.7212	20.0491
DALYs (Disability-Adjusted Life Years)	Caribbean	Female	10-14 years	Rheumatoid arthritis	Number	1990	63.1824	97.1334	37.8888
DALYs (Disability-Adjusted Life Years)	Caribbean	Both	10-14 years	Rheumatoid arthritis	Number	1990	97.0089	150.356	61.1346
DALYs (Disability-Adjusted Life Years)	Caribbean	Male	10-14 years	Rheumatoid arthritis	Percent	1990	0.000179884	0.000278953	0.000111395
DALYs (Disability-Adjusted Life Years)	Caribbean	Female	10-14 years	Rheumatoid arthritis	Percent	1990	0.000349886	0.000533713	0.00021973
DALYs (Disability-Adjusted Life Years)	Caribbean	Both	10-14 years	Rheumatoid arthritis	Percent	1990	0.000263107	0.000395393	0.000172534
DALYs (Disability-Adjusted Life Years)	Caribbean	Male	10-14 years	Rheumatoid arthritis	Rate	1990	1.90582	3.08304	1.12958
DALYs (Disability-Adjusted Life Years)	Caribbean	Female	10-14 years	Rheumatoid arthritis	Rate	1990	3.5626	5.47697	2.1364
DALYs (Disability-Adjusted Life Years)	Caribbean	Both	10-14 years	Rheumatoid arthritis	Rate	1990	2.73388	4.23729	1.72288
DALYs (Disability-Adjusted Life Years)	Caribbean	Male	15-19 years	Rheumatoid arthritis	Number	1990	65.7007	106.47	36.8736
DALYs (Disability-Adjusted Life Years)	Caribbean	Female	15-19 years	Rheumatoid arthritis	Number	1990	194.885	289.886	122.723
DALYs (Disability-Adjusted Life Years)	Caribbean	Both	15-19 years	Rheumatoid arthritis	Number	1990	260.586	390.036	162.779
DALYs (Disability-Adjusted Life Years)	Caribbean	Male	15-19 years	Rheumatoid arthritis	Percent	1990	0.000239604	0.000379663	0.000137143
DALYs (Disability-Adjusted Life Years)	Caribbean	Female	15-19 years	Rheumatoid arthritis	Percent	1990	0.000727869	0.00108315	0.000470865
DALYs (Disability-Adjusted Life Years)	Caribbean	Both	15-19 years	Rheumatoid arthritis	Percent	1990	0.000480802	0.000697949	0.000306566
DALYs (Disability-Adjusted Life Years)	Caribbean	Male	15-19 years	Rheumatoid arthritis	Rate	1990	3.58953	5.81694	2.01458
DALYs (Disability-Adjusted Life Years)	Caribbean	Female	15-19 years	Rheumatoid arthritis	Rate	1990	10.5662	15.7169	6.65378
DALYs (Disability-Adjusted Life Years)	Caribbean	Both	15-19 years	Rheumatoid arthritis	Rate	1990	7.09123	10.6139	4.42966
DALYs (Disability-Adjusted Life Years)	Caribbean	Male	20-24 years	Rheumatoid arthritis	Number	1990	104.774	169.045	56.2808
DALYs (Disability-Adjusted Life Years)	Caribbean	Female	20-24 years	Rheumatoid arthritis	Number	1990	327.75	507.408	192.396
DALYs (Disability-Adjusted Life Years)	Caribbean	Both	20-24 years	Rheumatoid arthritis	Number	1990	432.524	673.222	257.145
DALYs (Disability-Adjusted Life Years)	Caribbean	Male	20-24 years	Rheumatoid arthritis	Percent	1990	0.000316065	0.000501793	0.000177416
DALYs (Disability-Adjusted Life Years)	Caribbean	Female	20-24 years	Rheumatoid arthritis	Percent	1990	0.00102864	0.00157564	0.000638639
DALYs (Disability-Adjusted Life Years)	Caribbean	Both	20-24 years	Rheumatoid arthritis	Percent	1990	0.000665249	0.00100434	0.000412278
DALYs (Disability-Adjusted Life Years)	Caribbean	Male	20-24 years	Rheumatoid arthritis	Rate	1990	6.21218	10.0229	3.33695
DALYs (Disability-Adjusted Life Years)	Caribbean	Female	20-24 years	Rheumatoid arthritis	Rate	1990	18.8411	29.169	11.0601
DALYs (Disability-Adjusted Life Years)	Caribbean	Both	20-24 years	Rheumatoid arthritis	Rate	1990	12.6242	19.6496	7.50538
DALYs (Disability-Adjusted Life Years)	Caribbean	Male	Age-standardized	Rheumatoid arthritis	Rate	1990	16.311	20.9046	12.3308
DALYs (Disability-Adjusted Life Years)	Caribbean	Female	Age-standardized	Rheumatoid arthritis	Rate	1990	46.2655	59.0896	34.3113
DALYs (Disability-Adjusted Life Years)	Caribbean	Both	Age-standardized	Rheumatoid arthritis	Rate	1990	31.6667	40.1138	23.5361
DALYs (Disability-Adjusted Life Years)	Middle SDI	Male	10-14 years	Rheumatoid arthritis	Number	1992	2112.92	2919.96	1494.19
DALYs (Disability-Adjusted Life Years)	Middle SDI	Female	10-14 years	Rheumatoid arthritis	Number	1992	2723.26	3990.26	1825.87
DALYs (Disability-Adjusted Life Years)	Middle SDI	Both	10-14 years	Rheumatoid arthritis	Number	1992	4836.19	6884.04	3414.25
DALYs (Disability-Adjusted Life Years)	Middle SDI	Male	10-14 years	Rheumatoid arthritis	Percent	1992	0.00020513	0.000275796	0.000152256
DALYs (Disability-Adjusted Life Years)	Middle SDI	Female	10-14 years	Rheumatoid arthritis	Percent	1992	0.000297027	0.000415071	0.000208737
DALYs (Disability-Adjusted Life Years)	Middle SDI	Both	10-14 years	Rheumatoid arthritis	Percent	1992	0.000248366	0.000340658	0.000184178
DALYs (Disability-Adjusted Life Years)	Middle SDI	Male	10-14 years	Rheumatoid arthritis	Rate	1992	2.22012	3.06811	1.57
DALYs (Disability-Adjusted Life Years)	Middle SDI	Female	10-14 years	Rheumatoid arthritis	Rate	1992	3.00043	4.39638	2.01171
DALYs (Disability-Adjusted Life Years)	Middle SDI	Both	10-14 years	Rheumatoid arthritis	Rate	1992	2.60103	3.70241	1.83627
DALYs (Disability-Adjusted Life Years)	Middle SDI	Male	15-19 years	Rheumatoid arthritis	Number	1992	3476.14	4868.14	2431.41
DALYs (Disability-Adjusted Life Years)	Middle SDI	Female	15-19 years	Rheumatoid arthritis	Number	1992	6594.42	9308.98	4500.74
DALYs (Disability-Adjusted Life Years)	Middle SDI	Both	15-19 years	Rheumatoid arthritis	Number	1992	10070.6	14104.7	6957.15
DALYs (Disability-Adjusted Life Years)	Middle SDI	Male	15-19 years	Rheumatoid arthritis	Percent	1992	0.000253239	0.000341241	0.000185933
DALYs (Disability-Adjusted Life Years)	Middle SDI	Female	15-19 years	Rheumatoid arthritis	Percent	1992	0.000553461	0.000746597	0.000397705
DALYs (Disability-Adjusted Life Years)	Middle SDI	Both	15-19 years	Rheumatoid arthritis	Percent	1992	0.000392637	0.000521792	0.000286078
DALYs (Disability-Adjusted Life Years)	Middle SDI	Male	15-19 years	Rheumatoid arthritis	Rate	1992	3.78018	5.29393	2.64407
DALYs (Disability-Adjusted Life Years)	Middle SDI	Female	15-19 years	Rheumatoid arthritis	Rate	1992	7.3688	10.4021	5.02926
DALYs (Disability-Adjusted Life Years)	Middle SDI	Both	15-19 years	Rheumatoid arthritis	Rate	1992	5.55011	7.77339	3.83424
DALYs (Disability-Adjusted Life Years)	Middle SDI	Male	20-24 years	Rheumatoid arthritis	Number	1992	5538.12	7771.47	3792.86
DALYs (Disability-Adjusted Life Years)	Middle SDI	Female	20-24 years	Rheumatoid arthritis	Number	1992	11955.6	16605.3	8154.99
DALYs (Disability-Adjusted Life Years)	Middle SDI	Both	20-24 years	Rheumatoid arthritis	Number	1992	17493.8	24292.5	12059.5
DALYs (Disability-Adjusted Life Years)	Middle SDI	Male	20-24 years	Rheumatoid arthritis	Percent	1992	0.000335374	0.000452953	0.000241598
DALYs (Disability-Adjusted Life Years)	Middle SDI	Female	20-24 years	Rheumatoid arthritis	Percent	1992	0.000832501	0.0011128	0.000595561
DALYs (Disability-Adjusted Life Years)	Middle SDI	Both	20-24 years	Rheumatoid arthritis	Percent	1992	0.000566437	0.000754268	0.000414548
DALYs (Disability-Adjusted Life Years)	Middle SDI	Male	20-24 years	Rheumatoid arthritis	Rate	1992	6.14992	8.62999	4.21186
DALYs (Disability-Adjusted Life Years)	Middle SDI	Female	20-24 years	Rheumatoid arthritis	Rate	1992	13.608	18.9002	9.28205
DALYs (Disability-Adjusted Life Years)	Middle SDI	Both	20-24 years	Rheumatoid arthritis	Rate	1992	9.83295	13.6544	6.77847
DALYs (Disability-Adjusted Life Years)	Middle SDI	Male	Age-standardized	Rheumatoid arthritis	Rate	1992	23.022	28.6159	18.0631
DALYs (Disability-Adjusted Life Years)	Middle SDI	Female	Age-standardized	Rheumatoid arthritis	Rate	1992	47.8901	61.7187	36.313
DALYs (Disability-Adjusted Life Years)	Middle SDI	Both	Age-standardized	Rheumatoid arthritis	Rate	1992	35.5082	44.3461	27.3203
DALYs (Disability-Adjusted Life Years)	Southeast Asia	Male	10-14 years	Rheumatoid arthritis	Number	1992	884.886	1261.34	507.806
DALYs (Disability-Adjusted Life Years)	Southeast Asia	Female	10-14 years	Rheumatoid arthritis	Number	1992	449.553	723.202	278.364
DALYs (Disability-Adjusted Life Years)	Southeast Asia	Both	10-14 years	Rheumatoid arthritis	Number	1992	1334.44	1919.8	859.828
DALYs (Disability-Adjusted Life Years)	Southeast Asia	Male	10-14 years	Rheumatoid arthritis	Percent	1992	0.000255725	0.000361449	0.000154702
DALYs (Disability-Adjusted Life Years)	Southeast Asia	Female	10-14 years	Rheumatoid arthritis	Percent	1992	0.000149441	0.000228597	9.55268e-05
DALYs (Disability-Adjusted Life Years)	Southeast Asia	Both	10-14 years	Rheumatoid arthritis	Percent	1992	0.000206416	0.00029254	0.000137124
DALYs (Disability-Adjusted Life Years)	Southeast Asia	Male	10-14 years	Rheumatoid arthritis	Rate	1992	3.10016	4.41904	1.77908
DALYs (Disability-Adjusted Life Years)	Southeast Asia	Female	10-14 years	Rheumatoid arthritis	Rate	1992	1.63905	2.63676	1.0149
DALYs (Disability-Adjusted Life Years)	Southeast Asia	Both	10-14 years	Rheumatoid arthritis	Rate	1992	2.38416	3.43	1.53621
DALYs (Disability-Adjusted Life Years)	Southeast Asia	Male	15-19 years	Rheumatoid arthritis	Number	1992	675.788	1028.76	422.896
DALYs (Disability-Adjusted Life Years)	Southeast Asia	Female	15-19 years	Rheumatoid arthritis	Number	1992	987.18	1485.58	596.245
DALYs (Disability-Adjusted Life Years)	Southeast Asia	Both	15-19 years	Rheumatoid arthritis	Number	1992	1662.97	2465.12	1043.7
DALYs (Disability-Adjusted Life Years)	Southeast Asia	Male	15-19 years	Rheumatoid arthritis	Percent	1992	0.000154414	0.000227844	9.87755e-05
DALYs (Disability-Adjusted Life Years)	Southeast Asia	Female	15-19 years	Rheumatoid arthritis	Percent	1992	0.000270997	0.000392242	0.000175898
DALYs (Disability-Adjusted Life Years)	Southeast Asia	Both	15-19 years	Rheumatoid arthritis	Percent	1992	0.0002073	0.000297077	0.000135223
DALYs (Disability-Adjusted Life Years)	Southeast Asia	Male	15-19 years	Rheumatoid arthritis	Rate	1992	2.68548	4.08815	1.68053
DALYs (Disability-Adjusted Life Years)	Southeast Asia	Female	15-19 years	Rheumatoid arthritis	Rate	1992	3.91674	5.8942	2.36566
DALYs (Disability-Adjusted Life Years)	Southeast Asia	Both	15-19 years	Rheumatoid arthritis	Rate	1992	3.30159	4.89416	2.07213
DALYs (Disability-Adjusted Life Years)	Southeast Asia	Male	20-24 years	Rheumatoid arthritis	Number	1992	898.212	1358.47	550.08
DALYs (Disability-Adjusted Life Years)	Southeast Asia	Female	20-24 years	Rheumatoid arthritis	Number	1992	1717.66	2537.87	1094.71
DALYs (Disability-Adjusted Life Years)	Southeast Asia	Both	20-24 years	Rheumatoid arthritis	Number	1992	2615.87	3887.25	1669.91
DALYs (Disability-Adjusted Life Years)	Southeast Asia	Male	20-24 years	Rheumatoid arthritis	Percent	1992	0.000174801	0.0002564	0.000110675
DALYs (Disability-Adjusted Life Years)	Southeast Asia	Female	20-24 years	Rheumatoid arthritis	Percent	1992	0.000414534	0.000601775	0.00027429
DALYs (Disability-Adjusted Life Years)	Southeast Asia	Both	20-24 years	Rheumatoid arthritis	Percent	1992	0.00028171	0.000403311	0.000186296
DALYs (Disability-Adjusted Life Years)	Southeast Asia	Male	20-24 years	Rheumatoid arthritis	Rate	1992	3.99262	6.03851	2.44515
DALYs (Disability-Adjusted Life Years)	Southeast Asia	Female	20-24 years	Rheumatoid arthritis	Rate	1992	7.34687	10.8551	4.68235
DALYs (Disability-Adjusted Life Years)	Southeast Asia	Both	20-24 years	Rheumatoid arthritis	Rate	1992	5.70201	8.47333	3.64003
DALYs (Disability-Adjusted Life Years)	Southeast Asia	Male	Age-standardized	Rheumatoid arthritis	Rate	1992	11.2952	14.541	8.40041
DALYs (Disability-Adjusted Life Years)	Southeast Asia	Female	Age-standardized	Rheumatoid arthritis	Rate	1992	20.7656	27.6973	15.0077
DALYs (Disability-Adjusted Life Years)	Southeast Asia	Both	Age-standardized	Rheumatoid arthritis	Rate	1992	16.2506	20.9618	12.0913
DALYs (Disability-Adjusted Life Years)	Australasia	Male	10-14 years	Rheumatoid arthritis	Number	1991	11.8962	19.9938	6.65365
DALYs (Disability-Adjusted Life Years)	Australasia	Female	10-14 years	Rheumatoid arthritis	Number	1991	23.0148	39.8986	12.307
DALYs (Disability-Adjusted Life Years)	Australasia	Both	10-14 years	Rheumatoid arthritis	Number	1991	34.911	59.1125	19.88
DALYs (Disability-Adjusted Life Years)	Australasia	Male	10-14 years	Rheumatoid arthritis	Percent	1991	0.000219113	0.000342886	0.000128097
DALYs (Disability-Adjusted Life Years)	Australasia	Female	10-14 years	Rheumatoid arthritis	Percent	1991	0.000452891	0.000734338	0.000262932
DALYs (Disability-Adjusted Life Years)	Australasia	Both	10-14 years	Rheumatoid arthritis	Percent	1991	0.000331862	0.000526826	0.000200463
DALYs (Disability-Adjusted Life Years)	Australasia	Male	10-14 years	Rheumatoid arthritis	Rate	1991	1.51841	2.55198	0.849261
DALYs (Disability-Adjusted Life Years)	Australasia	Female	10-14 years	Rheumatoid arthritis	Rate	1991	3.09749	5.36983	1.65636
DALYs (Disability-Adjusted Life Years)	Australasia	Both	10-14 years	Rheumatoid arthritis	Rate	1991	2.28703	3.87247	1.30234
DALYs (Disability-Adjusted Life Years)	Australasia	Male	15-19 years	Rheumatoid arthritis	Number	1991	21.2386	35.8912	11.2096
DALYs (Disability-Adjusted Life Years)	Australasia	Female	15-19 years	Rheumatoid arthritis	Number	1991	61.2624	99.0806	31.3551
DALYs (Disability-Adjusted Life Years)	Australasia	Both	15-19 years	Rheumatoid arthritis	Number	1991	82.501	133.155	43.6658
DALYs (Disability-Adjusted Life Years)	Australasia	Male	15-19 years	Rheumatoid arthritis	Percent	1991	0.000174182	0.000280164	9.84368e-05
DALYs (Disability-Adjusted Life Years)	Australasia	Female	15-19 years	Rheumatoid arthritis	Percent	1991	0.000646124	0.00101734	0.000348447
DALYs (Disability-Adjusted Life Years)	Australasia	Both	15-19 years	Rheumatoid arthritis	Percent	1991	0.000380593	0.00058844	0.000215497
DALYs (Disability-Adjusted Life Years)	Australasia	Male	15-19 years	Rheumatoid arthritis	Rate	1991	2.53971	4.29187	1.34045
DALYs (Disability-Adjusted Life Years)	Australasia	Female	15-19 years	Rheumatoid arthritis	Rate	1991	7.62948	12.3393	3.9049
DALYs (Disability-Adjusted Life Years)	Australasia	Both	15-19 years	Rheumatoid arthritis	Rate	1991	5.03291	8.12299	2.6638
DALYs (Disability-Adjusted Life Years)	Australasia	Male	20-24 years	Rheumatoid arthritis	Number	1991	41.0597	69.3121	20.9627
DALYs (Disability-Adjusted Life Years)	Australasia	Female	20-24 years	Rheumatoid arthritis	Number	1991	112.514	191.803	58.4694
DALYs (Disability-Adjusted Life Years)	Australasia	Both	20-24 years	Rheumatoid arthritis	Number	1991	153.574	252.152	83.7628
DALYs (Disability-Adjusted Life Years)	Australasia	Male	20-24 years	Rheumatoid arthritis	Percent	1991	0.000258163	0.000415652	0.000137825
DALYs (Disability-Adjusted Life Years)	Australasia	Female	20-24 years	Rheumatoid arthritis	Percent	1991	0.000926131	0.00150205	0.00050736
DALYs (Disability-Adjusted Life Years)	Australasia	Both	20-24 years	Rheumatoid arthritis	Percent	1991	0.000547067	0.000857687	0.000315436
DALYs (Disability-Adjusted Life Years)	Australasia	Male	20-24 years	Rheumatoid arthritis	Rate	1991	4.93955	8.33837	2.52185
DALYs (Disability-Adjusted Life Years)	Australasia	Female	20-24 years	Rheumatoid arthritis	Rate	1991	13.7322	23.4093	7.13611
DALYs (Disability-Adjusted Life Years)	Australasia	Both	20-24 years	Rheumatoid arthritis	Rate	1991	9.3042	15.2765	5.07472
DALYs (Disability-Adjusted Life Years)	Australasia	Male	Age-standardized	Rheumatoid arthritis	Rate	1991	31.8926	40.4512	24.1841
DALYs (Disability-Adjusted Life Years)	Australasia	Female	Age-standardized	Rheumatoid arthritis	Rate	1991	77.6648	99.7558	57.6941
DALYs (Disability-Adjusted Life Years)	Australasia	Both	Age-standardized	Rheumatoid arthritis	Rate	1991	56.1677	70.8688	42.8768
DALYs (Disability-Adjusted Life Years)	High-middle SDI	Male	10-14 years	Rheumatoid arthritis	Number	1993	1087.53	1549.67	771.087
DALYs (Disability-Adjusted Life Years)	High-middle SDI	Female	10-14 years	Rheumatoid arthritis	Number	1993	1695.73	2510.71	1148.63
DALYs (Disability-Adjusted Life Years)	High-middle SDI	Both	10-14 years	Rheumatoid arthritis	Number	1993	2783.26	4060.82	1963.44
DALYs (Disability-Adjusted Life Years)	High-middle SDI	Male	10-14 years	Rheumatoid arthritis	Percent	1993	0.000242423	0.000328205	0.000179205
DALYs (Disability-Adjusted Life Years)	High-middle SDI	Female	10-14 years	Rheumatoid arthritis	Percent	1993	0.000441489	0.000625823	0.000313045
DALYs (Disability-Adjusted Life Years)	High-middle SDI	Both	10-14 years	Rheumatoid arthritis	Percent	1993	0.000334144	0.000457679	0.000243528
DALYs (Disability-Adjusted Life Years)	High-middle SDI	Male	10-14 years	Rheumatoid arthritis	Rate	1993	2.116	3.0152	1.5003
DALYs (Disability-Adjusted Life Years)	High-middle SDI	Female	10-14 years	Rheumatoid arthritis	Rate	1993	3.45591	5.11685	2.34092
DALYs (Disability-Adjusted Life Years)	High-middle SDI	Both	10-14 years	Rheumatoid arthritis	Rate	1993	2.77043	4.0421	1.95439
DALYs (Disability-Adjusted Life Years)	High-middle SDI	Male	15-19 years	Rheumatoid arthritis	Number	1993	1965.23	2776.16	1347.41
DALYs (Disability-Adjusted Life Years)	High-middle SDI	Female	15-19 years	Rheumatoid arthritis	Number	1993	4035.49	5732.37	2742.46
DALYs (Disability-Adjusted Life Years)	High-middle SDI	Both	15-19 years	Rheumatoid arthritis	Number	1993	6000.71	8405.03	4157.52
DALYs (Disability-Adjusted Life Years)	High-middle SDI	Male	15-19 years	Rheumatoid arthritis	Percent	1993	0.000273407	0.000371128	0.000197924
DALYs (Disability-Adjusted Life Years)	High-middle SDI	Female	15-19 years	Rheumatoid arthritis	Percent	1993	0.000738845	0.000987988	0.000527472
DALYs (Disability-Adjusted Life Years)	High-middle SDI	Both	15-19 years	Rheumatoid arthritis	Percent	1993	0.000474145	0.000629749	0.000345037
DALYs (Disability-Adjusted Life Years)	High-middle SDI	Male	15-19 years	Rheumatoid arthritis	Rate	1993	3.86779	5.46379	2.65186
DALYs (Disability-Adjusted Life Years)	High-middle SDI	Female	15-19 years	Rheumatoid arthritis	Rate	1993	8.19036	11.6343	5.56605
DALYs (Disability-Adjusted Life Years)	High-middle SDI	Both	15-19 years	Rheumatoid arthritis	Rate	1993	5.99584	8.39821	4.15415
DALYs (Disability-Adjusted Life Years)	High-middle SDI	Male	20-24 years	Rheumatoid arthritis	Number	1993	3207.65	4537.96	2159.23
DALYs (Disability-Adjusted Life Years)	High-middle SDI	Female	20-24 years	Rheumatoid arthritis	Number	1993	7211.81	10200.5	4808.84
DALYs (Disability-Adjusted Life Years)	High-middle SDI	Both	20-24 years	Rheumatoid arthritis	Number	1993	10419.5	14650.1	6986.91
DALYs (Disability-Adjusted Life Years)	High-middle SDI	Male	20-24 years	Rheumatoid arthritis	Percent	1993	0.00033714	0.000453258	0.000241306
DALYs (Disability-Adjusted Life Years)	High-middle SDI	Female	20-24 years	Rheumatoid arthritis	Percent	1993	0.00107782	0.00143192	0.000770319
DALYs (Disability-Adjusted Life Years)	High-middle SDI	Both	20-24 years	Rheumatoid arthritis	Percent	1993	0.000642564	0.000852883	0.000462471
DALYs (Disability-Adjusted Life Years)	High-middle SDI	Male	20-24 years	Rheumatoid arthritis	Rate	1993	6.13755	8.68296	4.13149
DALYs (Disability-Adjusted Life Years)	High-middle SDI	Female	20-24 years	Rheumatoid arthritis	Rate	1993	14.274	20.1893	9.51791
DALYs (Disability-Adjusted Life Years)	High-middle SDI	Both	20-24 years	Rheumatoid arthritis	Rate	1993	10.137	14.2529	6.79748
DALYs (Disability-Adjusted Life Years)	High-middle SDI	Male	Age-standardized	Rheumatoid arthritis	Rate	1993	19.2826	24.2083	14.8656
DALYs (Disability-Adjusted Life Years)	High-middle SDI	Female	Age-standardized	Rheumatoid arthritis	Rate	1993	47.2601	59.7351	35.6095
DALYs (Disability-Adjusted Life Years)	High-middle SDI	Both	Age-standardized	Rheumatoid arthritis	Rate	1993	34.0746	42.7608	26.0009
DALYs (Disability-Adjusted Life Years)	Central Sub-Saharan Africa	Male	20-24 years	Rheumatoid arthritis	Rate	1990	3.57529	5.6573	2.13565
DALYs (Disability-Adjusted Life Years)	Central Sub-Saharan Africa	Female	20-24 years	Rheumatoid arthritis	Rate	1990	8.32449	13.4248	4.48775
DALYs (Disability-Adjusted Life Years)	Central Sub-Saharan Africa	Both	20-24 years	Rheumatoid arthritis	Rate	1990	5.95462	9.34799	3.43716
DALYs (Disability-Adjusted Life Years)	Central Sub-Saharan Africa	Male	Age-standardized	Rheumatoid arthritis	Rate	1990	35.0436	43.1779	27.7893
DALYs (Disability-Adjusted Life Years)	Central Sub-Saharan Africa	Female	Age-standardized	Rheumatoid arthritis	Rate	1990	39.1812	53.1178	24.8749
DALYs (Disability-Adjusted Life Years)	Central Sub-Saharan Africa	Both	Age-standardized	Rheumatoid arthritis	Rate	1990	37.1258	47.0169	27.5024
DALYs (Disability-Adjusted Life Years)	High-income Asia Pacific	Male	10-14 years	Rheumatoid arthritis	Number	1990	128.053	182.024	90.2814
DALYs (Disability-Adjusted Life Years)	High-income Asia Pacific	Female	10-14 years	Rheumatoid arthritis	Number	1990	232.68	365.446	155.037
DALYs (Disability-Adjusted Life Years)	High-income Asia Pacific	Both	10-14 years	Rheumatoid arthritis	Number	1990	360.733	536.8	250.037
DALYs (Disability-Adjusted Life Years)	High-income Asia Pacific	Male	10-14 years	Rheumatoid arthritis	Percent	1990	0.000293834	0.00041475	0.000209071
DALYs (Disability-Adjusted Life Years)	High-income Asia Pacific	Female	10-14 years	Rheumatoid arthritis	Percent	1990	0.000571165	0.000870195	0.000385175
DALYs (Disability-Adjusted Life Years)	High-income Asia Pacific	Both	10-14 years	Rheumatoid arthritis	Percent	1990	0.000427669	0.000615213	0.000296936
DALYs (Disability-Adjusted Life Years)	High-income Asia Pacific	Male	10-14 years	Rheumatoid arthritis	Rate	1990	1.90141	2.7028	1.34055
DALYs (Disability-Adjusted Life Years)	High-income Asia Pacific	Female	10-14 years	Rheumatoid arthritis	Rate	1990	3.65561	5.74147	2.43577
DALYs (Disability-Adjusted Life Years)	Central Asia	Male	10-14 years	Rheumatoid arthritis	Number	1992	55.161	86.9726	33.2777
DALYs (Disability-Adjusted Life Years)	Central Asia	Female	10-14 years	Rheumatoid arthritis	Number	1992	115.358	179.438	68.3559
DALYs (Disability-Adjusted Life Years)	Central Asia	Both	10-14 years	Rheumatoid arthritis	Number	1992	170.519	260.203	106.132
DALYs (Disability-Adjusted Life Years)	Central Asia	Male	10-14 years	Rheumatoid arthritis	Percent	1992	0.000138504	0.000210908	8.71624e-05
DALYs (Disability-Adjusted Life Years)	Central Asia	Female	10-14 years	Rheumatoid arthritis	Percent	1992	0.000341529	0.000538171	0.000209379
DALYs (Disability-Adjusted Life Years)	Central Asia	Both	10-14 years	Rheumatoid arthritis	Percent	1992	0.000231578	0.000346709	0.000149676
DALYs (Disability-Adjusted Life Years)	Central Asia	Male	10-14 years	Rheumatoid arthritis	Rate	1992	1.46997	2.31771	0.88681
DALYs (Disability-Adjusted Life Years)	Central Asia	Female	10-14 years	Rheumatoid arthritis	Rate	1992	3.15219	4.90319	1.86784
DALYs (Disability-Adjusted Life Years)	Central Asia	Both	10-14 years	Rheumatoid arthritis	Rate	1992	2.30054	3.5105	1.43187
DALYs (Disability-Adjusted Life Years)	Central Asia	Male	15-19 years	Rheumatoid arthritis	Number	1992	152.608	229.764	94.4085
DALYs (Disability-Adjusted Life Years)	Central Asia	Female	15-19 years	Rheumatoid arthritis	Number	1992	367.58	561.16	222.361
DALYs (Disability-Adjusted Life Years)	Central Asia	Both	15-19 years	Rheumatoid arthritis	Number	1992	520.188	773.092	328.793
DALYs (Disability-Adjusted Life Years)	Central Asia	Male	15-19 years	Rheumatoid arthritis	Percent	1992	0.000266976	0.000403404	0.000166705
DALYs (Disability-Adjusted Life Years)	Central Asia	Female	15-19 years	Rheumatoid arthritis	Percent	1992	0.000878728	0.00131958	0.000549763
DALYs (Disability-Adjusted Life Years)	Central Asia	Both	15-19 years	Rheumatoid arthritis	Percent	1992	0.000525135	0.000757396	0.000340258
DALYs (Disability-Adjusted Life Years)	Central Asia	Male	15-19 years	Rheumatoid arthritis	Rate	1992	4.50285	6.7794	2.78561
DALYs (Disability-Adjusted Life Years)	Central Asia	Female	15-19 years	Rheumatoid arthritis	Rate	1992	11.1453	17.0149	6.7422
DALYs (Disability-Adjusted Life Years)	Central Asia	Both	15-19 years	Rheumatoid arthritis	Rate	1992	7.77885	11.5608	4.91674
DALYs (Disability-Adjusted Life Years)	Central Asia	Male	20-24 years	Rheumatoid arthritis	Number	1992	282.959	413.739	184.84
DALYs (Disability-Adjusted Life Years)	Central Asia	Female	20-24 years	Rheumatoid arthritis	Number	1992	704.352	1055.26	410.661
DALYs (Disability-Adjusted Life Years)	Central Asia	Both	20-24 years	Rheumatoid arthritis	Number	1992	987.312	1439.32	623.697
DALYs (Disability-Adjusted Life Years)	Central Asia	Male	20-24 years	Rheumatoid arthritis	Percent	1992	0.000389866	0.000563188	0.000254469
DALYs (Disability-Adjusted Life Years)	Central Asia	Female	20-24 years	Rheumatoid arthritis	Percent	1992	0.00145558	0.00212064	0.000891194
DALYs (Disability-Adjusted Life Years)	Central Asia	Both	20-24 years	Rheumatoid arthritis	Percent	1992	0.000815586	0.00115062	0.000522269
DALYs (Disability-Adjusted Life Years)	Central Asia	Male	20-24 years	Rheumatoid arthritis	Rate	1992	9.44835	13.8152	6.17204
DALYs (Disability-Adjusted Life Years)	Central Asia	Female	20-24 years	Rheumatoid arthritis	Rate	1992	23.4081	35.0698	13.6477
DALYs (Disability-Adjusted Life Years)	Central Asia	Both	20-24 years	Rheumatoid arthritis	Rate	1992	16.4447	23.9733	10.3883
DALYs (Disability-Adjusted Life Years)	Central Asia	Male	Age-standardized	Rheumatoid arthritis	Rate	1992	27.2931	34.4193	20.519
DALYs (Disability-Adjusted Life Years)	Central Asia	Female	Age-standardized	Rheumatoid arthritis	Rate	1992	54.2447	69.5713	39.2282
DALYs (Disability-Adjusted Life Years)	Central Asia	Both	Age-standardized	Rheumatoid arthritis	Rate	1992	41.5801	52.9407	30.513
DALYs (Disability-Adjusted Life Years)	Caribbean	Male	10-14 years	Rheumatoid arthritis	Number	1992	33.0946	53.2921	19.7823
DALYs (Disability-Adjusted Life Years)	Caribbean	Female	10-14 years	Rheumatoid arthritis	Number	1992	62.8306	99.7411	37.5036
DALYs (Disability-Adjusted Life Years)	Caribbean	Both	10-14 years	Rheumatoid arthritis	Number	1992	95.9252	148.416	59.045
DALYs (Disability-Adjusted Life Years)	Caribbean	Male	10-14 years	Rheumatoid arthritis	Percent	1992	0.000176573	0.000276583	0.000109908
DALYs (Disability-Adjusted Life Years)	Caribbean	Female	10-14 years	Rheumatoid arthritis	Percent	1992	0.000351198	0.000524453	0.000219863
DALYs (Disability-Adjusted Life Years)	Caribbean	Both	10-14 years	Rheumatoid arthritis	Percent	1992	0.000261813	0.000387831	0.000168222
DALYs (Disability-Adjusted Life Years)	Caribbean	Male	10-14 years	Rheumatoid arthritis	Rate	1992	1.86504	3.00327	1.11483
DALYs (Disability-Adjusted Life Years)	Caribbean	Female	10-14 years	Rheumatoid arthritis	Rate	1992	3.54018	5.61989	2.11313
DALYs (Disability-Adjusted Life Years)	Caribbean	Both	10-14 years	Rheumatoid arthritis	Rate	1992	2.70268	4.18161	1.66359
DALYs (Disability-Adjusted Life Years)	Caribbean	Male	15-19 years	Rheumatoid arthritis	Number	1992	64.088	102.708	35.241
DALYs (Disability-Adjusted Life Years)	Caribbean	Female	15-19 years	Rheumatoid arthritis	Number	1992	190.271	285.26	119.912
DALYs (Disability-Adjusted Life Years)	Caribbean	Both	15-19 years	Rheumatoid arthritis	Number	1992	254.359	381.456	159.415
DALYs (Disability-Adjusted Life Years)	Caribbean	Male	15-19 years	Rheumatoid arthritis	Percent	1992	0.000236516	0.000371611	0.000133541
DALYs (Disability-Adjusted Life Years)	Caribbean	Female	15-19 years	Rheumatoid arthritis	Percent	1992	0.000720371	0.00104562	0.000465453
DALYs (Disability-Adjusted Life Years)	Caribbean	Both	15-19 years	Rheumatoid arthritis	Percent	1992	0.000475302	0.000682372	0.00030927
DALYs (Disability-Adjusted Life Years)	Caribbean	Male	15-19 years	Rheumatoid arthritis	Rate	1992	3.59871	5.76734	1.97888
DALYs (Disability-Adjusted Life Years)	Caribbean	Female	15-19 years	Rheumatoid arthritis	Rate	1992	10.5542	15.8232	6.65144
DALYs (Disability-Adjusted Life Years)	Caribbean	Both	15-19 years	Rheumatoid arthritis	Rate	1992	7.09774	10.6443	4.44839
DALYs (Disability-Adjusted Life Years)	Caribbean	Male	20-24 years	Rheumatoid arthritis	Number	1992	108.061	174.126	58.4375
DALYs (Disability-Adjusted Life Years)	Caribbean	Female	20-24 years	Rheumatoid arthritis	Number	1992	339.106	523.943	195.557
DALYs (Disability-Adjusted Life Years)	Caribbean	Both	20-24 years	Rheumatoid arthritis	Number	1992	447.167	692.404	258.475
DALYs (Disability-Adjusted Life Years)	Caribbean	Male	20-24 years	Rheumatoid arthritis	Percent	1992	0.000319895	0.000503869	0.000179828
DALYs (Disability-Adjusted Life Years)	Caribbean	Female	20-24 years	Rheumatoid arthritis	Percent	1992	0.0010212	0.00155548	0.000610733
DALYs (Disability-Adjusted Life Years)	Caribbean	Both	20-24 years	Rheumatoid arthritis	Percent	1992	0.000667486	0.00100625	0.000410365
DALYs (Disability-Adjusted Life Years)	Caribbean	Male	20-24 years	Rheumatoid arthritis	Rate	1992	6.31288	10.1723	3.41389
DALYs (Disability-Adjusted Life Years)	Caribbean	Female	20-24 years	Rheumatoid arthritis	Rate	1992	19.2079	29.6776	11.0769
DALYs (Disability-Adjusted Life Years)	Caribbean	Both	20-24 years	Rheumatoid arthritis	Rate	1992	12.8599	19.9127	7.43341
DALYs (Disability-Adjusted Life Years)	Caribbean	Male	Age-standardized	Rheumatoid arthritis	Rate	1992	15.9837	20.755	11.8947
DALYs (Disability-Adjusted Life Years)	Caribbean	Female	Age-standardized	Rheumatoid arthritis	Rate	1992	46.5654	59.4083	34.3383
DALYs (Disability-Adjusted Life Years)	Caribbean	Both	Age-standardized	Rheumatoid arthritis	Rate	1992	31.7056	40.1578	23.561
DALYs (Disability-Adjusted Life Years)	Southeast Asia	Male	10-14 years	Rheumatoid arthritis	Number	1994	907.722	1308.18	527.943
DALYs (Disability-Adjusted Life Years)	Southeast Asia	Female	10-14 years	Rheumatoid arthritis	Number	1994	459.894	735.425	282.605
DALYs (Disability-Adjusted Life Years)	Southeast Asia	Both	10-14 years	Rheumatoid arthritis	Number	1994	1367.62	1988.73	884.23
DALYs (Disability-Adjusted Life Years)	Southeast Asia	Male	10-14 years	Rheumatoid arthritis	Percent	1994	0.00026582	0.000375263	0.000161162
DALYs (Disability-Adjusted Life Years)	Southeast Asia	Female	10-14 years	Rheumatoid arthritis	Percent	1994	0.00015596	0.000238158	9.90774e-05
DALYs (Disability-Adjusted Life Years)	Southeast Asia	Both	10-14 years	Rheumatoid arthritis	Percent	1994	0.000215015	0.000302349	0.000143514
DALYs (Disability-Adjusted Life Years)	Southeast Asia	Male	10-14 years	Rheumatoid arthritis	Rate	1994	3.12555	4.50444	1.81786
DALYs (Disability-Adjusted Life Years)	Southeast Asia	Female	10-14 years	Rheumatoid arthritis	Rate	1994	1.64813	2.63555	1.01277
DALYs (Disability-Adjusted Life Years)	Southeast Asia	Both	10-14 years	Rheumatoid arthritis	Rate	1994	2.4016	3.49231	1.55275
DALYs (Disability-Adjusted Life Years)	Southeast Asia	Male	15-19 years	Rheumatoid arthritis	Number	1994	706.87	1070.98	444.578
DALYs (Disability-Adjusted Life Years)	Southeast Asia	Female	15-19 years	Rheumatoid arthritis	Number	1994	1019.14	1481.41	623.564
DALYs (Disability-Adjusted Life Years)	Southeast Asia	Both	15-19 years	Rheumatoid arthritis	Number	1994	1726.01	2516.26	1097
DALYs (Disability-Adjusted Life Years)	Southeast Asia	Male	15-19 years	Rheumatoid arthritis	Percent	1994	0.000158891	0.000233448	0.000101382
DALYs (Disability-Adjusted Life Years)	Southeast Asia	Female	15-19 years	Rheumatoid arthritis	Percent	1994	0.000281277	0.000405266	0.000181971
DALYs (Disability-Adjusted Life Years)	Southeast Asia	Both	15-19 years	Rheumatoid arthritis	Percent	1994	0.000213736	0.000304954	0.000140037
DALYs (Disability-Adjusted Life Years)	Southeast Asia	Male	15-19 years	Rheumatoid arthritis	Rate	1994	2.72113	4.12281	1.71142
DALYs (Disability-Adjusted Life Years)	Southeast Asia	Female	15-19 years	Rheumatoid arthritis	Rate	1994	3.93184	5.71531	2.40572
DALYs (Disability-Adjusted Life Years)	Southeast Asia	Both	15-19 years	Rheumatoid arthritis	Rate	1994	3.32582	4.84854	2.11379
DALYs (Disability-Adjusted Life Years)	Southeast Asia	Male	20-24 years	Rheumatoid arthritis	Number	1994	933.456	1413.88	571.724
DALYs (Disability-Adjusted Life Years)	Southeast Asia	Female	20-24 years	Rheumatoid arthritis	Number	1994	1768.41	2607.56	1105.63
DALYs (Disability-Adjusted Life Years)	Southeast Asia	Both	20-24 years	Rheumatoid arthritis	Number	1994	2701.86	4013.35	1708.71
DALYs (Disability-Adjusted Life Years)	Southeast Asia	Male	20-24 years	Rheumatoid arthritis	Percent	1994	0.000178905	0.000268821	0.00011577
DALYs (Disability-Adjusted Life Years)	Southeast Asia	Female	20-24 years	Rheumatoid arthritis	Percent	1994	0.000425752	0.000621282	0.000280991
DALYs (Disability-Adjusted Life Years)	Southeast Asia	Both	20-24 years	Rheumatoid arthritis	Percent	1994	0.000288195	0.000412254	0.000191504
DALYs (Disability-Adjusted Life Years)	Southeast Asia	Male	20-24 years	Rheumatoid arthritis	Rate	1994	4.04095	6.12072	2.47501
DALYs (Disability-Adjusted Life Years)	Southeast Asia	Female	20-24 years	Rheumatoid arthritis	Rate	1994	7.3923	10.9001	4.62178
DALYs (Disability-Adjusted Life Years)	Southeast Asia	Both	20-24 years	Rheumatoid arthritis	Rate	1994	5.74593	8.53501	3.63384
DALYs (Disability-Adjusted Life Years)	Southeast Asia	Male	Age-standardized	Rheumatoid arthritis	Rate	1994	11.3738	14.5296	8.53907
DALYs (Disability-Adjusted Life Years)	Southeast Asia	Female	Age-standardized	Rheumatoid arthritis	Rate	1994	20.9441	27.6951	15.2624
DALYs (Disability-Adjusted Life Years)	Southeast Asia	Both	Age-standardized	Rheumatoid arthritis	Rate	1994	16.3866	21.0636	12.1503
DALYs (Disability-Adjusted Life Years)	Middle SDI	Male	10-14 years	Rheumatoid arthritis	Number	1990	2153.27	2954.11	1530.14
DALYs (Disability-Adjusted Life Years)	Middle SDI	Female	10-14 years	Rheumatoid arthritis	Number	1990	2723.93	3989.5	1829.86
DALYs (Disability-Adjusted Life Years)	Middle SDI	Both	10-14 years	Rheumatoid arthritis	Number	1990	4877.2	6916.63	3489.85
DALYs (Disability-Adjusted Life Years)	Middle SDI	Male	10-14 years	Rheumatoid arthritis	Percent	1990	0.000204428	0.000272572	0.000150899
DALYs (Disability-Adjusted Life Years)	Middle SDI	Female	10-14 years	Rheumatoid arthritis	Percent	1990	0.00029409	0.000412729	0.00020553
DALYs (Disability-Adjusted Life Years)	Middle SDI	Both	10-14 years	Rheumatoid arthritis	Percent	1990	0.000246341	0.000334579	0.000185994
DALYs (Disability-Adjusted Life Years)	Middle SDI	Male	10-14 years	Rheumatoid arthritis	Rate	1990	2.30643	3.16424	1.63898
DALYs (Disability-Adjusted Life Years)	Middle SDI	Female	10-14 years	Rheumatoid arthritis	Rate	1990	3.05255	4.47081	2.05062
DALYs (Disability-Adjusted Life Years)	Middle SDI	Both	10-14 years	Rheumatoid arthritis	Rate	1990	2.67106	3.78799	1.91126
DALYs (Disability-Adjusted Life Years)	Middle SDI	Male	15-19 years	Rheumatoid arthritis	Number	1990	3665.45	5053.16	2582.2
DALYs (Disability-Adjusted Life Years)	Middle SDI	Female	15-19 years	Rheumatoid arthritis	Number	1990	6786.35	9603.64	4602.18
DALYs (Disability-Adjusted Life Years)	Middle SDI	Both	15-19 years	Rheumatoid arthritis	Number	1990	10451.8	14621.5	7216.92
DALYs (Disability-Adjusted Life Years)	Middle SDI	Male	15-19 years	Rheumatoid arthritis	Percent	1990	0.000256824	0.000342374	0.000190046
DALYs (Disability-Adjusted Life Years)	Middle SDI	Female	15-19 years	Rheumatoid arthritis	Percent	1990	0.00055208	0.000744851	0.000398128
DALYs (Disability-Adjusted Life Years)	Middle SDI	Both	15-19 years	Rheumatoid arthritis	Percent	1990	0.000393345	0.000518254	0.000287879
DALYs (Disability-Adjusted Life Years)	Middle SDI	Male	15-19 years	Rheumatoid arthritis	Rate	1990	3.89323	5.36717	2.74266
DALYs (Disability-Adjusted Life Years)	Middle SDI	Female	15-19 years	Rheumatoid arthritis	Rate	1990	7.42327	10.505	5.03411
DALYs (Disability-Adjusted Life Years)	Middle SDI	Both	15-19 years	Rheumatoid arthritis	Rate	1990	5.63229	7.87927	3.88907
DALYs (Disability-Adjusted Life Years)	Middle SDI	Male	20-24 years	Rheumatoid arthritis	Number	1990	5528.62	7838.47	3841.28
DALYs (Disability-Adjusted Life Years)	Middle SDI	Female	20-24 years	Rheumatoid arthritis	Number	1990	11942.7	16610.4	8091.38
DALYs (Disability-Adjusted Life Years)	Middle SDI	Both	20-24 years	Rheumatoid arthritis	Number	1990	17471.3	24368.1	12017.4
DALYs (Disability-Adjusted Life Years)	Middle SDI	Male	20-24 years	Rheumatoid arthritis	Percent	1990	0.000335732	0.000450081	0.000245911
DALYs (Disability-Adjusted Life Years)	Middle SDI	Female	20-24 years	Rheumatoid arthritis	Percent	1990	0.000823226	0.00110565	0.000589641
DALYs (Disability-Adjusted Life Years)	Middle SDI	Both	20-24 years	Rheumatoid arthritis	Percent	1990	0.000563887	0.000757431	0.000410242
DALYs (Disability-Adjusted Life Years)	Middle SDI	Male	20-24 years	Rheumatoid arthritis	Rate	1990	6.23748	8.84349	4.33379
DALYs (Disability-Adjusted Life Years)	Middle SDI	Female	20-24 years	Rheumatoid arthritis	Rate	1990	13.631	18.9586	9.23527
DALYs (Disability-Adjusted Life Years)	Middle SDI	Both	20-24 years	Rheumatoid arthritis	Rate	1990	9.91283	13.8259	6.81843
DALYs (Disability-Adjusted Life Years)	Middle SDI	Male	Age-standardized	Rheumatoid arthritis	Rate	1990	23.3746	28.8796	18.4922
DALYs (Disability-Adjusted Life Years)	Middle SDI	Female	Age-standardized	Rheumatoid arthritis	Rate	1990	47.9087	61.2791	36.2728
DALYs (Disability-Adjusted Life Years)	Middle SDI	Both	Age-standardized	Rheumatoid arthritis	Rate	1990	35.6946	44.5915	27.5611
DALYs (Disability-Adjusted Life Years)	High-income Asia Pacific	Both	10-14 years	Rheumatoid arthritis	Rate	1990	2.75376	4.09782	1.90873
DALYs (Disability-Adjusted Life Years)	High-income Asia Pacific	Male	15-19 years	Rheumatoid arthritis	Number	1990	269.834	380.116	186.388
DALYs (Disability-Adjusted Life Years)	High-income Asia Pacific	Female	15-19 years	Rheumatoid arthritis	Number	1990	504.001	737.842	325.836
DALYs (Disability-Adjusted Life Years)	High-income Asia Pacific	Both	15-19 years	Rheumatoid arthritis	Number	1990	773.835	1109.41	520.256
DALYs (Disability-Adjusted Life Years)	High-income Asia Pacific	Male	15-19 years	Rheumatoid arthritis	Percent	1990	0.000305158	0.000410863	0.000223369
DALYs (Disability-Adjusted Life Years)	High-income Asia Pacific	Female	15-19 years	Rheumatoid arthritis	Percent	1990	0.000719461	0.000993357	0.00049999
DALYs (Disability-Adjusted Life Years)	High-income Asia Pacific	Both	15-19 years	Rheumatoid arthritis	Percent	1990	0.000487935	0.000658468	0.000351309
DALYs (Disability-Adjusted Life Years)	High-income Asia Pacific	Male	15-19 years	Rheumatoid arthritis	Rate	1990	3.47907	4.90097	2.40318
DALYs (Disability-Adjusted Life Years)	High-income Asia Pacific	Female	15-19 years	Rheumatoid arthritis	Rate	1990	6.82406	9.99021	4.41175
DALYs (Disability-Adjusted Life Years)	High-income Asia Pacific	Both	15-19 years	Rheumatoid arthritis	Rate	1990	5.11066	7.32692	3.43594
DALYs (Disability-Adjusted Life Years)	High-income Asia Pacific	Male	20-24 years	Rheumatoid arthritis	Number	1990	368.629	536.441	236.694
[truncated: 75,761 more rows]
