# Supplementary material for: Global burden of rheumatoid arthritis among adolescents and young adults aged 10–24 years: A trend analysis study from 1990 to 2019
Source: PLoS One. 2024 Apr 16;19(4):e0302140. doi: 10.1371/journal.pone.0302140 (PMC11020938; doi:10.1371/journal.pone.0302140)
Supplement: S2 Table — (XLSX) [file pone.0302140.s002.xlsx]

## Sheet: S2 Table
measure	location	sex	age	cause	metric	year	val	upper	lower
DALYs (Disability-Adjusted Life Years)	Bulgaria	Male	Age-standardized	Rheumatoid arthritis	Rate	1990	11.0519	15.4257	7.37549
DALYs (Disability-Adjusted Life Years)	Bulgaria	Female	Age-standardized	Rheumatoid arthritis	Rate	1990	23.9392	32.1712	16.989
DALYs (Disability-Adjusted Life Years)	Bulgaria	Both	Age-standardized	Rheumatoid arthritis	Rate	1990	17.6804	23.8214	12.443
DALYs (Disability-Adjusted Life Years)	Bulgaria	Male	10-24 years	Rheumatoid arthritis	Number	1990	26.2946	45.9829	13.1298
DALYs (Disability-Adjusted Life Years)	Bulgaria	Female	10-24 years	Rheumatoid arthritis	Number	1990	57.7943	96.4764	29.392
DALYs (Disability-Adjusted Life Years)	Bulgaria	Both	10-24 years	Rheumatoid arthritis	Number	1990	84.0889	138.346	44.1344
DALYs (Disability-Adjusted Life Years)	Bulgaria	Male	10-24 years	Rheumatoid arthritis	Percent	1990	0.000208388	0.000356216	0.000108615
DALYs (Disability-Adjusted Life Years)	Bulgaria	Female	10-24 years	Rheumatoid arthritis	Percent	1990	0.000629757	0.00102326	0.00033082
DALYs (Disability-Adjusted Life Years)	Bulgaria	Both	10-24 years	Rheumatoid arthritis	Percent	1990	0.000385722	0.000606076	0.000210719
DALYs (Disability-Adjusted Life Years)	Bulgaria	Male	10-24 years	Rheumatoid arthritis	Rate	1990	2.79477	4.88738	1.39553
DALYs (Disability-Adjusted Life Years)	Bulgaria	Female	10-24 years	Rheumatoid arthritis	Rate	1990	6.42109	10.7188	3.26553
DALYs (Disability-Adjusted Life Years)	Bulgaria	Both	10-24 years	Rheumatoid arthritis	Rate	1990	4.56776	7.51507	2.39741
DALYs (Disability-Adjusted Life Years)	Georgia	Male	Age-standardized	Rheumatoid arthritis	Rate	1990	13.5628	18.9776	8.86961
DALYs (Disability-Adjusted Life Years)	Georgia	Female	Age-standardized	Rheumatoid arthritis	Rate	1990	24.8452	34.2943	16.4228
DALYs (Disability-Adjusted Life Years)	Georgia	Both	Age-standardized	Rheumatoid arthritis	Rate	1990	19.6085	26.7977	13.0808
DALYs (Disability-Adjusted Life Years)	Georgia	Male	10-24 years	Rheumatoid arthritis	Number	1990	21.0436	33.983	11.8028
DALYs (Disability-Adjusted Life Years)	Georgia	Female	10-24 years	Rheumatoid arthritis	Number	1990	44.0623	74.4176	22.9415
DALYs (Disability-Adjusted Life Years)	Georgia	Both	10-24 years	Rheumatoid arthritis	Number	1990	65.1059	106.286	36.1816
DALYs (Disability-Adjusted Life Years)	Georgia	Male	10-24 years	Rheumatoid arthritis	Percent	1990	0.000242754	0.000375056	0.000143143
DALYs (Disability-Adjusted Life Years)	Georgia	Female	10-24 years	Rheumatoid arthritis	Percent	1990	0.000706947	0.00111813	0.000370815
DALYs (Disability-Adjusted Life Years)	Georgia	Both	10-24 years	Rheumatoid arthritis	Percent	1990	0.000436664	0.000679143	0.000252581
DALYs (Disability-Adjusted Life Years)	Georgia	Male	10-24 years	Rheumatoid arthritis	Rate	1990	3.23305	5.221	1.81334
DALYs (Disability-Adjusted Life Years)	Georgia	Female	10-24 years	Rheumatoid arthritis	Rate	1990	6.95524	11.7468	3.62132
DALYs (Disability-Adjusted Life Years)	Georgia	Both	10-24 years	Rheumatoid arthritis	Rate	1990	5.06896	8.27513	2.817
DALYs (Disability-Adjusted Life Years)	Malta	Male	Age-standardized	Rheumatoid arthritis	Rate	1990	19.0746	25.1301	13.715
DALYs (Disability-Adjusted Life Years)	Malta	Female	Age-standardized	Rheumatoid arthritis	Rate	1990	45.2996	59.9702	32.8882
DALYs (Disability-Adjusted Life Years)	Malta	Both	Age-standardized	Rheumatoid arthritis	Rate	1990	32.9436	42.8722	24.3094
DALYs (Disability-Adjusted Life Years)	Malta	Male	10-24 years	Rheumatoid arthritis	Number	1990	2.28955	3.69167	1.29315
DALYs (Disability-Adjusted Life Years)	Malta	Female	10-24 years	Rheumatoid arthritis	Number	1990	5.24265	9.08072	2.82269
DALYs (Disability-Adjusted Life Years)	Malta	Both	10-24 years	Rheumatoid arthritis	Number	1990	7.5322	12.5335	4.2791
DALYs (Disability-Adjusted Life Years)	Malta	Male	10-24 years	Rheumatoid arthritis	Percent	1990	0.000581157	0.000905623	0.00034246
DALYs (Disability-Adjusted Life Years)	Malta	Female	10-24 years	Rheumatoid arthritis	Percent	1990	0.00137261	0.00226125	0.000771582
DALYs (Disability-Adjusted Life Years)	Malta	Both	10-24 years	Rheumatoid arthritis	Percent	1990	0.000970071	0.00153377	0.000576761
DALYs (Disability-Adjusted Life Years)	Malta	Male	10-24 years	Rheumatoid arthritis	Rate	1990	5.42865	8.75315	3.06612
DALYs (Disability-Adjusted Life Years)	Malta	Female	10-24 years	Rheumatoid arthritis	Rate	1990	13.2267	22.9099	7.1214
DALYs (Disability-Adjusted Life Years)	Malta	Both	10-24 years	Rheumatoid arthritis	Rate	1990	9.20672	15.3198	5.23041
DALYs (Disability-Adjusted Life Years)	Sierra Leone	Male	Age-standardized	Rheumatoid arthritis	Rate	1990	8.77185	11.7485	6.20494
DALYs (Disability-Adjusted Life Years)	Sierra Leone	Female	Age-standardized	Rheumatoid arthritis	Rate	1990	12.7941	16.8694	9.16454
DALYs (Disability-Adjusted Life Years)	Sierra Leone	Both	Age-standardized	Rheumatoid arthritis	Rate	1990	10.7283	14.0618	7.90004
DALYs (Disability-Adjusted Life Years)	Sierra Leone	Male	10-24 years	Rheumatoid arthritis	Number	1990	4.77632	8.06771	2.45305
DALYs (Disability-Adjusted Life Years)	Sierra Leone	Female	10-24 years	Rheumatoid arthritis	Number	1990	13.8262	22.9242	7.53488
DALYs (Disability-Adjusted Life Years)	Sierra Leone	Both	10-24 years	Rheumatoid arthritis	Number	1990	18.6025	29.9086	10.6087
DALYs (Disability-Adjusted Life Years)	Sierra Leone	Male	10-24 years	Rheumatoid arthritis	Percent	1990	4.17575e-05	6.86742e-05	2.2305e-05
DALYs (Disability-Adjusted Life Years)	Sierra Leone	Female	10-24 years	Rheumatoid arthritis	Percent	1990	0.000132177	0.000216178	7.44797e-05
DALYs (Disability-Adjusted Life Years)	Sierra Leone	Both	10-24 years	Rheumatoid arthritis	Percent	1990	8.49545e-05	0.000137531	4.97755e-05
DALYs (Disability-Adjusted Life Years)	Sierra Leone	Male	10-24 years	Rheumatoid arthritis	Rate	1990	0.933805	1.57729	0.479588
DALYs (Disability-Adjusted Life Years)	Sierra Leone	Female	10-24 years	Rheumatoid arthritis	Rate	1990	2.47167	4.09808	1.34698
DALYs (Disability-Adjusted Life Years)	Sierra Leone	Both	10-24 years	Rheumatoid arthritis	Rate	1990	1.73713	2.7929	0.99065
DALYs (Disability-Adjusted Life Years)	Uruguay	Male	Age-standardized	Rheumatoid arthritis	Rate	1990	14.45	19.6993	9.83525
DALYs (Disability-Adjusted Life Years)	Uruguay	Female	Age-standardized	Rheumatoid arthritis	Rate	1990	49.0928	63.7238	35.3456
DALYs (Disability-Adjusted Life Years)	Uruguay	Both	Age-standardized	Rheumatoid arthritis	Rate	1990	33.5462	43.6764	23.8895
DALYs (Disability-Adjusted Life Years)	Uruguay	Male	10-24 years	Rheumatoid arthritis	Number	1990	9.95836	16.5908	5.16043
DALYs (Disability-Adjusted Life Years)	Uruguay	Female	10-24 years	Rheumatoid arthritis	Number	1990	29.1865	46.0268	16.0627
DALYs (Disability-Adjusted Life Years)	Uruguay	Both	10-24 years	Rheumatoid arthritis	Number	1990	39.1449	62.4606	21.882
DALYs (Disability-Adjusted Life Years)	Uruguay	Male	10-24 years	Rheumatoid arthritis	Percent	1990	0.00021596	0.0003444	0.000118465
DALYs (Disability-Adjusted Life Years)	Uruguay	Female	10-24 years	Rheumatoid arthritis	Percent	1990	0.000750906	0.00117718	0.000440311
DALYs (Disability-Adjusted Life Years)	Uruguay	Both	10-24 years	Rheumatoid arthritis	Percent	1990	0.000460462	0.000717021	0.000277069
DALYs (Disability-Adjusted Life Years)	Uruguay	Male	10-24 years	Rheumatoid arthritis	Rate	1990	2.5718	4.28466	1.33271
DALYs (Disability-Adjusted Life Years)	Uruguay	Female	10-24 years	Rheumatoid arthritis	Rate	1990	7.69696	12.138	4.236
DALYs (Disability-Adjusted Life Years)	Uruguay	Both	10-24 years	Rheumatoid arthritis	Rate	1990	5.10757	8.14978	2.85514
DALYs (Disability-Adjusted Life Years)	Marshall Islands	Male	Age-standardized	Rheumatoid arthritis	Rate	1990	9.59552	12.8281	6.73422
DALYs (Disability-Adjusted Life Years)	Marshall Islands	Female	Age-standardized	Rheumatoid arthritis	Rate	1990	21.9472	29.3997	15.8357
DALYs (Disability-Adjusted Life Years)	Marshall Islands	Both	Age-standardized	Rheumatoid arthritis	Rate	1990	15.6874	20.5822	11.531
DALYs (Disability-Adjusted Life Years)	Marshall Islands	Male	10-24 years	Rheumatoid arthritis	Number	1990	0.233807	0.367031	0.136039
DALYs (Disability-Adjusted Life Years)	Marshall Islands	Female	10-24 years	Rheumatoid arthritis	Number	1990	0.332943	0.559493	0.174299
DALYs (Disability-Adjusted Life Years)	Marshall Islands	Both	10-24 years	Rheumatoid arthritis	Number	1990	0.56675	0.905005	0.333016
DALYs (Disability-Adjusted Life Years)	Marshall Islands	Male	10-24 years	Rheumatoid arthritis	Percent	1990	0.00014327	0.000219419	8.4749e-05
DALYs (Disability-Adjusted Life Years)	Marshall Islands	Female	10-24 years	Rheumatoid arthritis	Percent	1990	0.000336329	0.000535405	0.000184744
DALYs (Disability-Adjusted Life Years)	Marshall Islands	Both	10-24 years	Rheumatoid arthritis	Percent	1990	0.000216061	0.000336508	0.000130215
DALYs (Disability-Adjusted Life Years)	Marshall Islands	Male	10-24 years	Rheumatoid arthritis	Rate	1990	3.00926	4.72393	1.75092
DALYs (Disability-Adjusted Life Years)	Marshall Islands	Female	10-24 years	Rheumatoid arthritis	Rate	1990	4.44683	7.47267	2.32797
DALYs (Disability-Adjusted Life Years)	Marshall Islands	Both	10-24 years	Rheumatoid arthritis	Rate	1990	3.71474	5.93182	2.18274
DALYs (Disability-Adjusted Life Years)	Saudi Arabia	Male	Age-standardized	Rheumatoid arthritis	Rate	1990	7.03488	10.0472	4.56342
DALYs (Disability-Adjusted Life Years)	Saudi Arabia	Female	Age-standardized	Rheumatoid arthritis	Rate	1990	15.6466	22.2483	10.5249
DALYs (Disability-Adjusted Life Years)	Saudi Arabia	Both	Age-standardized	Rheumatoid arthritis	Rate	1990	10.4561	14.4663	7.11928
DALYs (Disability-Adjusted Life Years)	Saudi Arabia	Male	10-24 years	Rheumatoid arthritis	Number	1990	51.2215	88.1675	24.6523
DALYs (Disability-Adjusted Life Years)	Saudi Arabia	Female	10-24 years	Rheumatoid arthritis	Number	1990	107.133	171.46	55.4639
DALYs (Disability-Adjusted Life Years)	Saudi Arabia	Both	10-24 years	Rheumatoid arthritis	Number	1990	158.354	255.273	83.8429
DALYs (Disability-Adjusted Life Years)	Saudi Arabia	Male	10-24 years	Rheumatoid arthritis	Percent	1990	0.000130953	0.000223434	6.62139e-05
DALYs (Disability-Adjusted Life Years)	Saudi Arabia	Female	10-24 years	Rheumatoid arthritis	Percent	1990	0.000360228	0.000571221	0.00019564
DALYs (Disability-Adjusted Life Years)	Saudi Arabia	Both	10-24 years	Rheumatoid arthritis	Percent	1990	0.000229916	0.00036515	0.000127037
DALYs (Disability-Adjusted Life Years)	Saudi Arabia	Male	10-24 years	Rheumatoid arthritis	Rate	1990	1.86825	3.21581	0.899164
DALYs (Disability-Adjusted Life Years)	Saudi Arabia	Female	10-24 years	Rheumatoid arthritis	Rate	1990	4.56998	7.31396	2.36593
DALYs (Disability-Adjusted Life Years)	Saudi Arabia	Both	10-24 years	Rheumatoid arthritis	Rate	1990	3.11356	5.01916	1.64851
DALYs (Disability-Adjusted Life Years)	Tajikistan	Male	Age-standardized	Rheumatoid arthritis	Rate	1991	22.9752	29.5908	17.3294
DALYs (Disability-Adjusted Life Years)	Tajikistan	Female	Age-standardized	Rheumatoid arthritis	Rate	1991	45.4784	58.698	33.6858
DALYs (Disability-Adjusted Life Years)	Tajikistan	Both	Age-standardized	Rheumatoid arthritis	Rate	1991	34.3892	44.1211	25.9255
DALYs (Disability-Adjusted Life Years)	Tajikistan	Male	10-24 years	Rheumatoid arthritis	Number	1991	19.1324	32.9364	9.98434
DALYs (Disability-Adjusted Life Years)	Tajikistan	Female	10-24 years	Rheumatoid arthritis	Number	1991	100.022	154.194	56.9277
DALYs (Disability-Adjusted Life Years)	Tajikistan	Both	10-24 years	Rheumatoid arthritis	Number	1991	119.155	179.103	70.6721
DALYs (Disability-Adjusted Life Years)	Tajikistan	Male	10-24 years	Rheumatoid arthritis	Percent	1991	0.000186257	0.00031129	9.76615e-05
DALYs (Disability-Adjusted Life Years)	Tajikistan	Female	10-24 years	Rheumatoid arthritis	Percent	1991	0.00100701	0.00153673	0.000575019
DALYs (Disability-Adjusted Life Years)	Tajikistan	Both	10-24 years	Rheumatoid arthritis	Percent	1991	0.000589953	0.000881575	0.0003582
DALYs (Disability-Adjusted Life Years)	Tajikistan	Male	10-24 years	Rheumatoid arthritis	Rate	1991	2.26883	3.90579	1.184
DALYs (Disability-Adjusted Life Years)	Tajikistan	Female	10-24 years	Rheumatoid arthritis	Rate	1991	11.8661	18.2928	6.75358
DALYs (Disability-Adjusted Life Years)	Tajikistan	Both	10-24 years	Rheumatoid arthritis	Rate	1991	7.06649	10.6217	4.19121
DALYs (Disability-Adjusted Life Years)	Japan	Male	Age-standardized	Rheumatoid arthritis	Rate	1990	27.5942	34.456	20.8744
DALYs (Disability-Adjusted Life Years)	Japan	Female	Age-standardized	Rheumatoid arthritis	Rate	1990	66.5181	84.825	47.4973
DALYs (Disability-Adjusted Life Years)	Japan	Both	Age-standardized	Rheumatoid arthritis	Rate	1990	48.6841	61.4408	36.0194
DALYs (Disability-Adjusted Life Years)	Japan	Male	10-24 years	Rheumatoid arthritis	Number	1990	502.668	701.805	349.679
DALYs (Disability-Adjusted Life Years)	Japan	Female	10-24 years	Rheumatoid arthritis	Number	1990	1097.58	1545.29	755.722
DALYs (Disability-Adjusted Life Years)	Japan	Both	10-24 years	Rheumatoid arthritis	Number	1990	1600.25	2229.55	1114.62
DALYs (Disability-Adjusted Life Years)	Japan	Male	10-24 years	Rheumatoid arthritis	Percent	1990	0.000391621	0.000514862	0.000291612
DALYs (Disability-Adjusted Life Years)	Japan	Female	10-24 years	Rheumatoid arthritis	Percent	1990	0.000945344	0.00126407	0.000686271
DALYs (Disability-Adjusted Life Years)	Japan	Both	10-24 years	Rheumatoid arthritis	Percent	1990	0.000654346	0.000856991	0.000483621
DALYs (Disability-Adjusted Life Years)	Japan	Male	10-24 years	Rheumatoid arthritis	Rate	1990	3.49706	4.88245	2.43272
DALYs (Disability-Adjusted Life Years)	Japan	Female	10-24 years	Rheumatoid arthritis	Rate	1990	7.9939	11.2546	5.50407
DALYs (Disability-Adjusted Life Years)	Japan	Both	10-24 years	Rheumatoid arthritis	Rate	1990	5.69397	7.93315	3.96603
DALYs (Disability-Adjusted Life Years)	Democratic People's Republic of Korea	Male	Age-standardized	Rheumatoid arthritis	Rate	1991	20.8218	27.1717	15.5467
DALYs (Disability-Adjusted Life Years)	Democratic People's Republic of Korea	Female	Age-standardized	Rheumatoid arthritis	Rate	1991	51.4474	70.4358	37.2507
DALYs (Disability-Adjusted Life Years)	Democratic People's Republic of Korea	Both	Age-standardized	Rheumatoid arthritis	Rate	1991	38.2304	50.7476	28.334
DALYs (Disability-Adjusted Life Years)	Democratic People's Republic of Korea	Male	10-24 years	Rheumatoid arthritis	Number	1991	92.813	154.919	49.7614
DALYs (Disability-Adjusted Life Years)	Democratic People's Republic of Korea	Female	10-24 years	Rheumatoid arthritis	Number	1991	206.8	338.511	115.354
DALYs (Disability-Adjusted Life Years)	Democratic People's Republic of Korea	Both	10-24 years	Rheumatoid arthritis	Number	1991	299.613	465.766	169.592
DALYs (Disability-Adjusted Life Years)	Democratic People's Republic of Korea	Male	10-24 years	Rheumatoid arthritis	Percent	1991	0.000269581	0.000447002	0.000149491
DALYs (Disability-Adjusted Life Years)	Democratic People's Republic of Korea	Female	10-24 years	Rheumatoid arthritis	Percent	1991	0.000606393	0.000952951	0.000355754
DALYs (Disability-Adjusted Life Years)	Democratic People's Republic of Korea	Both	10-24 years	Rheumatoid arthritis	Percent	1991	0.000436942	0.000682983	0.000268678
DALYs (Disability-Adjusted Life Years)	Democratic People's Republic of Korea	Male	10-24 years	Rheumatoid arthritis	Rate	1991	3.65056	6.09334	1.95724
DALYs (Disability-Adjusted Life Years)	Democratic People's Republic of Korea	Female	10-24 years	Rheumatoid arthritis	Rate	1991	7.01103	11.4763	3.91079
DALYs (Disability-Adjusted Life Years)	Democratic People's Republic of Korea	Both	10-24 years	Rheumatoid arthritis	Rate	1991	5.45538	8.4807	3.08795
DALYs (Disability-Adjusted Life Years)	Nicaragua	Male	Age-standardized	Rheumatoid arthritis	Rate	1990	27.853	34.2426	21.8252
DALYs (Disability-Adjusted Life Years)	Nicaragua	Female	Age-standardized	Rheumatoid arthritis	Rate	1990	58.5713	76.2292	44.1632
DALYs (Disability-Adjusted Life Years)	Nicaragua	Both	Age-standardized	Rheumatoid arthritis	Rate	1990	43.5108	54.7377	33.6902
DALYs (Disability-Adjusted Life Years)	Nicaragua	Male	10-24 years	Rheumatoid arthritis	Number	1990	36.7619	54.5026	22.444
DALYs (Disability-Adjusted Life Years)	Nicaragua	Female	10-24 years	Rheumatoid arthritis	Number	1990	89.1653	133.716	49.1524
DALYs (Disability-Adjusted Life Years)	Nicaragua	Both	10-24 years	Rheumatoid arthritis	Number	1990	125.927	182.859	78.4379
DALYs (Disability-Adjusted Life Years)	Nicaragua	Male	10-24 years	Rheumatoid arthritis	Percent	1990	0.000455864	0.000659839	0.000282559
DALYs (Disability-Adjusted Life Years)	Nicaragua	Female	10-24 years	Rheumatoid arthritis	Percent	1990	0.00111821	0.00167907	0.00062374
DALYs (Disability-Adjusted Life Years)	Nicaragua	Both	10-24 years	Rheumatoid arthritis	Percent	1990	0.000784943	0.0011267	0.000504352
DALYs (Disability-Adjusted Life Years)	Nicaragua	Male	10-24 years	Rheumatoid arthritis	Rate	1990	5.70492	8.458	3.48299
DALYs (Disability-Adjusted Life Years)	Nicaragua	Female	10-24 years	Rheumatoid arthritis	Rate	1990	13.4154	20.1183	7.39524
DALYs (Disability-Adjusted Life Years)	Nicaragua	Both	10-24 years	Rheumatoid arthritis	Rate	1990	9.61982	13.969	5.99202
DALYs (Disability-Adjusted Life Years)	Mozambique	Male	Age-standardized	Rheumatoid arthritis	Rate	1990	45.728	60.1117	33.5957
DALYs (Disability-Adjusted Life Years)	Mozambique	Female	Age-standardized	Rheumatoid arthritis	Rate	1990	34.3293	48.9661	23.1153
DALYs (Disability-Adjusted Life Years)	Mozambique	Both	Age-standardized	Rheumatoid arthritis	Rate	1990	39.9436	53.2375	28.9033
DALYs (Disability-Adjusted Life Years)	Mozambique	Male	10-24 years	Rheumatoid arthritis	Number	1990	45.8184	76.5048	24.5507
DALYs (Disability-Adjusted Life Years)	Mozambique	Female	10-24 years	Rheumatoid arthritis	Number	1990	73.0477	119.042	39.43
DALYs (Disability-Adjusted Life Years)	Mozambique	Both	10-24 years	Rheumatoid arthritis	Number	1990	118.866	183.022	73.4843
DALYs (Disability-Adjusted Life Years)	Mozambique	Male	10-24 years	Rheumatoid arthritis	Percent	1990	9.21823e-05	0.000153706	5.17553e-05
DALYs (Disability-Adjusted Life Years)	Mozambique	Female	10-24 years	Rheumatoid arthritis	Percent	1990	0.000158475	0.000250345	8.89188e-05
DALYs (Disability-Adjusted Life Years)	Mozambique	Both	10-24 years	Rheumatoid arthritis	Percent	1990	0.000124041	0.000186547	7.59087e-05
DALYs (Disability-Adjusted Life Years)	Mozambique	Male	10-24 years	Rheumatoid arthritis	Rate	1990	2.374	3.96396	1.27205
DALYs (Disability-Adjusted Life Years)	Mozambique	Female	10-24 years	Rheumatoid arthritis	Rate	1990	3.39918	5.53946	1.83483
DALYs (Disability-Adjusted Life Years)	Mozambique	Both	10-24 years	Rheumatoid arthritis	Rate	1990	2.91411	4.48695	1.80153
DALYs (Disability-Adjusted Life Years)	Denmark	Male	Age-standardized	Rheumatoid arthritis	Rate	1990	25.8735	33.6687	18.9306
DALYs (Disability-Adjusted Life Years)	Denmark	Female	Age-standardized	Rheumatoid arthritis	Rate	1990	68.3682	90.9143	50.3059
DALYs (Disability-Adjusted Life Years)	Denmark	Both	Age-standardized	Rheumatoid arthritis	Rate	1990	48.6289	63.3971	36.4697
DALYs (Disability-Adjusted Life Years)	Denmark	Male	10-24 years	Rheumatoid arthritis	Number	1990	27.5895	46.3948	13.4869
DALYs (Disability-Adjusted Life Years)	Denmark	Female	10-24 years	Rheumatoid arthritis	Number	1990	67.7943	111.031	36.1581
DALYs (Disability-Adjusted Life Years)	Denmark	Both	10-24 years	Rheumatoid arthritis	Number	1990	95.3838	154.586	52.0239
DALYs (Disability-Adjusted Life Years)	Denmark	Male	10-24 years	Rheumatoid arthritis	Percent	1990	0.00046912	0.000752205	0.000248019
DALYs (Disability-Adjusted Life Years)	Denmark	Female	10-24 years	Rheumatoid arthritis	Percent	1990	0.00121174	0.00181691	0.00068093
DALYs (Disability-Adjusted Life Years)	Denmark	Both	10-24 years	Rheumatoid arthritis	Percent	1990	0.00083092	0.00125319	0.000487244
DALYs (Disability-Adjusted Life Years)	Denmark	Male	10-24 years	Rheumatoid arthritis	Rate	1990	4.92539	8.28258	2.40773
DALYs (Disability-Adjusted Life Years)	Denmark	Female	10-24 years	Rheumatoid arthritis	Rate	1990	12.7157	20.8253	6.7819
DALYs (Disability-Adjusted Life Years)	Denmark	Both	10-24 years	Rheumatoid arthritis	Rate	1990	8.72436	14.1393	4.75842
DALYs (Disability-Adjusted Life Years)	Iran (Islamic Republic of)	Male	Age-standardized	Rheumatoid arthritis	Rate	1990	7.55479	9.97295	5.3839
DALYs (Disability-Adjusted Life Years)	Iran (Islamic Republic of)	Female	Age-standardized	Rheumatoid arthritis	Rate	1990	24.3962	32.3492	17.2649
DALYs (Disability-Adjusted Life Years)	Iran (Islamic Republic of)	Both	Age-standardized	Rheumatoid arthritis	Rate	1990	15.7569	20.598	11.3839
DALYs (Disability-Adjusted Life Years)	Iran (Islamic Republic of)	Male	10-24 years	Rheumatoid arthritis	Number	1990	169.337	250.008	108.608
DALYs (Disability-Adjusted Life Years)	Iran (Islamic Republic of)	Female	10-24 years	Rheumatoid arthritis	Number	1990	625.689	893.703	406.769
DALYs (Disability-Adjusted Life Years)	Iran (Islamic Republic of)	Both	10-24 years	Rheumatoid arthritis	Number	1990	795.025	1143.18	519.988
DALYs (Disability-Adjusted Life Years)	Iran (Islamic Republic of)	Male	10-24 years	Rheumatoid arthritis	Percent	1990	7.72618e-05	0.000110681	5.11831e-05
DALYs (Disability-Adjusted Life Years)	Iran (Islamic Republic of)	Female	10-24 years	Rheumatoid arthritis	Percent	1990	0.000420255	0.000577219	0.000288633
DALYs (Disability-Adjusted Life Years)	Iran (Islamic Republic of)	Both	10-24 years	Rheumatoid arthritis	Percent	1990	0.000215968	0.00029967	0.000150306
DALYs (Disability-Adjusted Life Years)	Iran (Islamic Republic of)	Male	10-24 years	Rheumatoid arthritis	Rate	1990	1.73042	2.55478	1.10984
DALYs (Disability-Adjusted Life Years)	Iran (Islamic Republic of)	Female	10-24 years	Rheumatoid arthritis	Rate	1990	6.64651	9.49355	4.32099
DALYs (Disability-Adjusted Life Years)	Iran (Islamic Republic of)	Both	10-24 years	Rheumatoid arthritis	Rate	1990	4.14082	5.95414	2.70832
DALYs (Disability-Adjusted Life Years)	Croatia	Male	Age-standardized	Rheumatoid arthritis	Rate	1990	12.541	16.8104	8.57683
DALYs (Disability-Adjusted Life Years)	Croatia	Female	Age-standardized	Rheumatoid arthritis	Rate	1990	42.7827	57.3824	29.9801
DALYs (Disability-Adjusted Life Years)	Croatia	Both	Age-standardized	Rheumatoid arthritis	Rate	1990	29.1157	38.6235	20.5567
DALYs (Disability-Adjusted Life Years)	Croatia	Male	10-24 years	Rheumatoid arthritis	Number	1990	14.9565	24.9962	6.89692
DALYs (Disability-Adjusted Life Years)	Croatia	Female	10-24 years	Rheumatoid arthritis	Number	1990	37.7995	63.8349	20.4776
DALYs (Disability-Adjusted Life Years)	Croatia	Both	10-24 years	Rheumatoid arthritis	Number	1990	52.7559	85.3271	29.5112
DALYs (Disability-Adjusted Life Years)	Croatia	Male	10-24 years	Rheumatoid arthritis	Percent	1990	0.000241308	0.000391847	0.000118596
DALYs (Disability-Adjusted Life Years)	Croatia	Female	10-24 years	Rheumatoid arthritis	Percent	1990	0.000832802	0.00136056	0.000481808
DALYs (Disability-Adjusted Life Years)	Croatia	Both	10-24 years	Rheumatoid arthritis	Percent	1990	0.000491188	0.000786237	0.000289631
DALYs (Disability-Adjusted Life Years)	Croatia	Male	10-24 years	Rheumatoid arthritis	Rate	1990	2.83905	4.7448	1.30918
DALYs (Disability-Adjusted Life Years)	Croatia	Female	10-24 years	Rheumatoid arthritis	Rate	1990	7.47332	12.6208	4.04863
DALYs (Disability-Adjusted Life Years)	Croatia	Both	10-24 years	Rheumatoid arthritis	Rate	1990	5.10901	8.26329	2.85794
DALYs (Disability-Adjusted Life Years)	Slovakia	Male	Age-standardized	Rheumatoid arthritis	Rate	1992	10.2954	14.3899	6.81907
DALYs (Disability-Adjusted Life Years)	Slovakia	Female	Age-standardized	Rheumatoid arthritis	Rate	1992	23.4801	32.1039	15.5012
DALYs (Disability-Adjusted Life Years)	Slovakia	Both	Age-standardized	Rheumatoid arthritis	Rate	1992	17.3065	23.5078	11.5917
DALYs (Disability-Adjusted Life Years)	Slovakia	Male	10-24 years	Rheumatoid arthritis	Number	1992	17.6708	29.8291	9.17077
DALYs (Disability-Adjusted Life Years)	Slovakia	Female	10-24 years	Rheumatoid arthritis	Number	1992	39.0693	63.4074	19.7504
DALYs (Disability-Adjusted Life Years)	Slovakia	Both	10-24 years	Rheumatoid arthritis	Number	1992	56.7401	90.6747	30.1856
DALYs (Disability-Adjusted Life Years)	Slovakia	Male	10-24 years	Rheumatoid arthritis	Percent	1992	0.000239868	0.000389122	0.000132896
DALYs (Disability-Adjusted Life Years)	Slovakia	Female	10-24 years	Rheumatoid arthritis	Percent	1992	0.000720839	0.00114833	0.000384608
DALYs (Disability-Adjusted Life Years)	Slovakia	Both	10-24 years	Rheumatoid arthritis	Percent	1992	0.000443531	0.000689232	0.000248803
DALYs (Disability-Adjusted Life Years)	Slovakia	Male	10-24 years	Rheumatoid arthritis	Rate	1992	2.66979	4.50673	1.38556
DALYs (Disability-Adjusted Life Years)	Slovakia	Female	10-24 years	Rheumatoid arthritis	Rate	1992	6.12851	9.94624	3.0981
DALYs (Disability-Adjusted Life Years)	Slovakia	Both	10-24 years	Rheumatoid arthritis	Rate	1992	4.36671	6.9783	2.32308
DALYs (Disability-Adjusted Life Years)	Suriname	Male	Age-standardized	Rheumatoid arthritis	Rate	1992	16.0824	21.0491	11.8281
DALYs (Disability-Adjusted Life Years)	Suriname	Female	Age-standardized	Rheumatoid arthritis	Rate	1992	24.1035	32.8127	16.8604
DALYs (Disability-Adjusted Life Years)	Suriname	Both	Age-standardized	Rheumatoid arthritis	Rate	1992	19.9417	26.2491	14.3379
DALYs (Disability-Adjusted Life Years)	Suriname	Male	10-24 years	Rheumatoid arthritis	Number	1992	2.37436	3.81738	1.29745
DALYs (Disability-Adjusted Life Years)	Suriname	Female	10-24 years	Rheumatoid arthritis	Number	1992	4.57532	7.30515	2.41988
DALYs (Disability-Adjusted Life Years)	Suriname	Both	10-24 years	Rheumatoid arthritis	Number	1992	6.94968	10.9717	3.98208
DALYs (Disability-Adjusted Life Years)	Suriname	Male	10-24 years	Rheumatoid arthritis	Percent	1992	0.000245489	0.000381115	0.000138663
DALYs (Disability-Adjusted Life Years)	Suriname	Female	10-24 years	Rheumatoid arthritis	Percent	1992	0.000513647	0.000815278	0.000286484
DALYs (Disability-Adjusted Life Years)	Suriname	Both	10-24 years	Rheumatoid arthritis	Percent	1992	0.00037391	0.000571884	0.000219173
DALYs (Disability-Adjusted Life Years)	Suriname	Male	10-24 years	Rheumatoid arthritis	Rate	1992	3.89815	6.26725	2.13011
DALYs (Disability-Adjusted Life Years)	Suriname	Female	10-24 years	Rheumatoid arthritis	Rate	1992	7.92015	12.6456	4.18895
DALYs (Disability-Adjusted Life Years)	Suriname	Both	10-24 years	Rheumatoid arthritis	Rate	1992	5.85591	9.24497	3.35536
DALYs (Disability-Adjusted Life Years)	Dominica	Male	Age-standardized	Rheumatoid arthritis	Rate	1990	24.585	31.4673	18.895
DALYs (Disability-Adjusted Life Years)	Dominica	Female	Age-standardized	Rheumatoid arthritis	Rate	1990	44.0063	57.1987	32.3363
DALYs (Disability-Adjusted Life Years)	Dominica	Both	Age-standardized	Rheumatoid arthritis	Rate	1990	34.6668	44.1544	26.2449
DALYs (Disability-Adjusted Life Years)	Dominica	Male	10-24 years	Rheumatoid arthritis	Number	1990	0.551837	0.864775	0.31346
DALYs (Disability-Adjusted Life Years)	Dominica	Female	10-24 years	Rheumatoid arthritis	Number	1990	1.2261	1.87399	0.723313
DALYs (Disability-Adjusted Life Years)	Dominica	Both	10-24 years	Rheumatoid arthritis	Number	1990	1.77793	2.67596	1.06555
DALYs (Disability-Adjusted Life Years)	Dominica	Male	10-24 years	Rheumatoid arthritis	Percent	1990	0.000339182	0.000524156	0.000197607
DALYs (Disability-Adjusted Life Years)	Dominica	Female	10-24 years	Rheumatoid arthritis	Percent	1990	0.000877203	0.00129765	0.000530502
DALYs (Disability-Adjusted Life Years)	Dominica	Both	10-24 years	Rheumatoid arthritis	Percent	1990	0.000587573	0.000845318	0.000361286
DALYs (Disability-Adjusted Life Years)	Dominica	Male	10-24 years	Rheumatoid arthritis	Rate	1990	4.65911	7.30122	2.64652
DALYs (Disability-Adjusted Life Years)	Dominica	Female	10-24 years	Rheumatoid arthritis	Rate	1990	11.1191	16.9947	6.55952
DALYs (Disability-Adjusted Life Years)	Dominica	Both	10-24 years	Rheumatoid arthritis	Rate	1990	7.77368	11.7002	4.65893
DALYs (Disability-Adjusted Life Years)	Belarus	Male	Age-standardized	Rheumatoid arthritis	Rate	1990	8.5382	11.7367	5.86744
DALYs (Disability-Adjusted Life Years)	Belarus	Female	Age-standardized	Rheumatoid arthritis	Rate	1990	19.9907	27.9941	13.3754
DALYs (Disability-Adjusted Life Years)	Belarus	Both	Age-standardized	Rheumatoid arthritis	Rate	1990	14.7962	20.3434	10.078
DALYs (Disability-Adjusted Life Years)	Belarus	Male	10-24 years	Rheumatoid arthritis	Number	1990	24.34	40.6313	13.6471
DALYs (Disability-Adjusted Life Years)	Belarus	Female	10-24 years	Rheumatoid arthritis	Number	1990	59.2243	95.816	31.1255
DALYs (Disability-Adjusted Life Years)	Belarus	Both	10-24 years	Rheumatoid arthritis	Number	1990	83.5643	133.977	46.9878
DALYs (Disability-Adjusted Life Years)	Belarus	Male	10-24 years	Rheumatoid arthritis	Percent	1990	0.000152913	0.000250465	8.77074e-05
DALYs (Disability-Adjusted Life Years)	Belarus	Female	10-24 years	Rheumatoid arthritis	Percent	1990	0.000545492	0.000859695	0.000299038
DALYs (Disability-Adjusted Life Years)	Belarus	Both	10-24 years	Rheumatoid arthritis	Percent	1990	0.000311883	0.000479208	0.00018472
DALYs (Disability-Adjusted Life Years)	Belarus	Male	10-24 years	Rheumatoid arthritis	Rate	1990	2.18264	3.64354	1.22378
DALYs (Disability-Adjusted Life Years)	Belarus	Female	10-24 years	Rheumatoid arthritis	Rate	1990	5.37431	8.69481	2.82448
DALYs (Disability-Adjusted Life Years)	Belarus	Both	10-24 years	Rheumatoid arthritis	Rate	1990	3.769	6.04276	2.11929
DALYs (Disability-Adjusted Life Years)	Maldives	Male	Age-standardized	Rheumatoid arthritis	Rate	1990	8.91531	11.812	6.27225
DALYs (Disability-Adjusted Life Years)	Maldives	Female	Age-standardized	Rheumatoid arthritis	Rate	1990	24.8028	34.2237	16.7372
DALYs (Disability-Adjusted Life Years)	Maldives	Both	Age-standardized	Rheumatoid arthritis	Rate	1990	15.7288	20.8375	11.0992
DALYs (Disability-Adjusted Life Years)	Maldives	Male	10-24 years	Rheumatoid arthritis	Number	1990	0.834766	1.40277	0.420163
DALYs (Disability-Adjusted Life Years)	Maldives	Female	10-24 years	Rheumatoid arthritis	Number	1990	1.43048	2.32518	0.780589
DALYs (Disability-Adjusted Life Years)	Maldives	Both	10-24 years	Rheumatoid arthritis	Number	1990	2.26525	3.60794	1.28191
DALYs (Disability-Adjusted Life Years)	Maldives	Male	10-24 years	Rheumatoid arthritis	Percent	1990	0.000184861	0.000296847	9.81883e-05
DALYs (Disability-Adjusted Life Years)	Maldives	Female	10-24 years	Rheumatoid arthritis	Percent	1990	0.000264357	0.000418185	0.000153624
DALYs (Disability-Adjusted Life Years)	Maldives	Both	10-24 years	Rheumatoid arthritis	Percent	1990	0.000228174	0.000352284	0.000131832
DALYs (Disability-Adjusted Life Years)	Maldives	Male	10-24 years	Rheumatoid arthritis	Rate	1990	2.33281	3.92014	1.17417
DALYs (Disability-Adjusted Life Years)	Maldives	Female	10-24 years	Rheumatoid arthritis	Rate	1990	3.99103	6.48722	2.17784
DALYs (Disability-Adjusted Life Years)	Maldives	Both	10-24 years	Rheumatoid arthritis	Rate	1990	3.1626	5.03718	1.78972
DALYs (Disability-Adjusted Life Years)	Greenland	Male	Age-standardized	Rheumatoid arthritis	Rate	1990	25.6325	34.0124	18.329
DALYs (Disability-Adjusted Life Years)	Greenland	Female	Age-standardized	Rheumatoid arthritis	Rate	1990	30.5416	40.0829	21.984
DALYs (Disability-Adjusted Life Years)	Greenland	Both	Age-standardized	Rheumatoid arthritis	Rate	1990	27.5028	36.4833	20.0674
DALYs (Disability-Adjusted Life Years)	Greenland	Male	10-24 years	Rheumatoid arthritis	Number	1990	0.253823	0.446426	0.126213
DALYs (Disability-Adjusted Life Years)	Greenland	Female	10-24 years	Rheumatoid arthritis	Number	1990	0.617185	1.0227	0.312084
DALYs (Disability-Adjusted Life Years)	Greenland	Both	10-24 years	Rheumatoid arthritis	Number	1990	0.871008	1.43186	0.468904
DALYs (Disability-Adjusted Life Years)	Greenland	Male	10-24 years	Rheumatoid arthritis	Percent	1990	0.000168536	0.00029189	8.55366e-05
DALYs (Disability-Adjusted Life Years)	Greenland	Female	10-24 years	Rheumatoid arthritis	Percent	1990	0.000548209	0.000900829	0.000296143
DALYs (Disability-Adjusted Life Years)	Greenland	Both	10-24 years	Rheumatoid arthritis	Percent	1990	0.000330719	0.000534404	0.000187115
DALYs (Disability-Adjusted Life Years)	Greenland	Male	10-24 years	Rheumatoid arthritis	Rate	1990	3.49842	6.15305	1.73958
DALYs (Disability-Adjusted Life Years)	Greenland	Female	10-24 years	Rheumatoid arthritis	Rate	1990	9.39955	15.5754	4.75295
DALYs (Disability-Adjusted Life Years)	Greenland	Both	10-24 years	Rheumatoid arthritis	Rate	1990	6.30185	10.3597	3.39258
DALYs (Disability-Adjusted Life Years)	Australia	Male	Age-standardized	Rheumatoid arthritis	Rate	1991	31.1259	39.7199	23.3592
DALYs (Disability-Adjusted Life Years)	Australia	Female	Age-standardized	Rheumatoid arthritis	Rate	1991	74.2228	95.7965	55.0156
DALYs (Disability-Adjusted Life Years)	Australia	Both	Age-standardized	Rheumatoid arthritis	Rate	1991	53.981	68.2381	41.0551
DALYs (Disability-Adjusted Life Years)	Australia	Male	10-24 years	Rheumatoid arthritis	Number	1991	61.5825	99.9418	33.2038
DALYs (Disability-Adjusted Life Years)	Australia	Female	10-24 years	Rheumatoid arthritis	Number	1991	164.668	270.049	87.6556
DALYs (Disability-Adjusted Life Years)	Australia	Both	10-24 years	Rheumatoid arthritis	Number	1991	226.251	361.69	125.273
DALYs (Disability-Adjusted Life Years)	Australia	Male	10-24 years	Rheumatoid arthritis	Percent	1991	0.000229226	0.000359024	0.00012799
DALYs (Disability-Adjusted Life Years)	Australia	Female	10-24 years	Rheumatoid arthritis	Percent	1991	0.000758039	0.00118082	0.000426091
DALYs (Disability-Adjusted Life Years)	Australia	Both	10-24 years	Rheumatoid arthritis	Percent	1991	0.000465472	0.000724108	0.000275365
DALYs (Disability-Adjusted Life Years)	Australia	Male	10-24 years	Rheumatoid arthritis	Rate	1991	3.03721	4.92906	1.63759
DALYs (Disability-Adjusted Life Years)	Australia	Female	10-24 years	Rheumatoid arthritis	Rate	1991	8.42927	13.8236	4.48704
DALYs (Disability-Adjusted Life Years)	Australia	Both	10-24 years	Rheumatoid arthritis	Rate	1991	5.68308	9.0851	3.14668
DALYs (Disability-Adjusted Life Years)	Oman	Male	Age-standardized	Rheumatoid arthritis	Rate	1992	7.29126	9.89829	5.00498
DALYs (Disability-Adjusted Life Years)	Oman	Female	Age-standardized	Rheumatoid arthritis	Rate	1992	17.7498	23.9665	12.1022
DALYs (Disability-Adjusted Life Years)	Oman	Both	Age-standardized	Rheumatoid arthritis	Rate	1992	11.3078	15.1142	7.85144
DALYs (Disability-Adjusted Life Years)	Oman	Male	10-24 years	Rheumatoid arthritis	Number	1992	5.43238	9.28214	2.72971
DALYs (Disability-Adjusted Life Years)	Oman	Female	10-24 years	Rheumatoid arthritis	Number	1992	11.1581	17.8016	5.75738
DALYs (Disability-Adjusted Life Years)	Oman	Both	10-24 years	Rheumatoid arthritis	Number	1992	16.5905	26.5574	8.91198
DALYs (Disability-Adjusted Life Years)	Oman	Male	10-24 years	Rheumatoid arthritis	Percent	1992	0.000104024	0.000176186	5.24809e-05
DALYs (Disability-Adjusted Life Years)	Oman	Female	10-24 years	Rheumatoid arthritis	Percent	1992	0.000364459	0.000589079	0.00019991
DALYs (Disability-Adjusted Life Years)	Oman	Both	10-24 years	Rheumatoid arthritis	Percent	1992	0.000200163	0.000316073	0.000110655
DALYs (Disability-Adjusted Life Years)	Oman	Male	10-24 years	Rheumatoid arthritis	Rate	1992	1.73202	2.95945	0.87032
DALYs (Disability-Adjusted Life Years)	Oman	Female	10-24 years	Rheumatoid arthritis	Rate	1992	4.11883	6.57115	2.12524
DALYs (Disability-Adjusted Life Years)	Oman	Both	10-24 years	Rheumatoid arthritis	Rate	1992	2.83817	4.54323	1.52459
DALYs (Disability-Adjusted Life Years)	Armenia	Male	Age-standardized	Rheumatoid arthritis	Rate	1992	10.7969	14.9431	7.36792
DALYs (Disability-Adjusted Life Years)	Armenia	Female	Age-standardized	Rheumatoid arthritis	Rate	1992	23.7889	32.103	16.1063
DALYs (Disability-Adjusted Life Years)	Armenia	Both	Age-standardized	Rheumatoid arthritis	Rate	1992	17.7145	23.8554	12.0639
DALYs (Disability-Adjusted Life Years)	Armenia	Male	10-24 years	Rheumatoid arthritis	Number	1992	10.8449	17.9325	5.78103
DALYs (Disability-Adjusted Life Years)	Armenia	Female	10-24 years	Rheumatoid arthritis	Number	1992	25.9855	42.8875	13.5006
DALYs (Disability-Adjusted Life Years)	Armenia	Both	10-24 years	Rheumatoid arthritis	Number	1992	36.8304	58.8062	20.2469
DALYs (Disability-Adjusted Life Years)	Armenia	Male	10-24 years	Rheumatoid arthritis	Percent	1992	0.000182837	0.000294086	0.00010157
DALYs (Disability-Adjusted Life Years)	Armenia	Female	10-24 years	Rheumatoid arthritis	Percent	1992	0.000653441	0.00106094	0.000368568
DALYs (Disability-Adjusted Life Years)	Armenia	Both	10-24 years	Rheumatoid arthritis	Percent	1992	0.000371473	0.000573573	0.00021971
DALYs (Disability-Adjusted Life Years)	Armenia	Male	10-24 years	Rheumatoid arthritis	Rate	1992	2.45991	4.06755	1.31129
DALYs (Disability-Adjusted Life Years)	Armenia	Female	10-24 years	Rheumatoid arthritis	Rate	1992	6.09624	10.0615	3.16728
DALYs (Disability-Adjusted Life Years)	Armenia	Both	10-24 years	Rheumatoid arthritis	Rate	1992	4.24743	6.78177	2.33495
DALYs (Disability-Adjusted Life Years)	Bolivia (Plurinational State of)	Male	Age-standardized	Rheumatoid arthritis	Rate	1990	22.947	28.5806	17.5043
DALYs (Disability-Adjusted Life Years)	Bolivia (Plurinational State of)	Female	Age-standardized	Rheumatoid arthritis	Rate	1990	56.2231	70.9269	42.8693
DALYs (Disability-Adjusted Life Years)	Bolivia (Plurinational State of)	Both	Age-standardized	Rheumatoid arthritis	Rate	1990	40.5096	49.7527	31.5155
DALYs (Disability-Adjusted Life Years)	Bolivia (Plurinational State of)	Male	10-24 years	Rheumatoid arthritis	Number	1990	47.2193	70.2229	29.441
DALYs (Disability-Adjusted Life Years)	Bolivia (Plurinational State of)	Female	10-24 years	Rheumatoid arthritis	Number	1990	95.3974	145.75	57.3474
DALYs (Disability-Adjusted Life Years)	Bolivia (Plurinational State of)	Both	10-24 years	Rheumatoid arthritis	Number	1990	142.617	211.287	91.109
DALYs (Disability-Adjusted Life Years)	Bolivia (Plurinational State of)	Male	10-24 years	Rheumatoid arthritis	Percent	1990	0.000277609	0.00041024	0.00017872
DALYs (Disability-Adjusted Life Years)	Bolivia (Plurinational State of)	Female	10-24 years	Rheumatoid arthritis	Percent	1990	0.000554723	0.00081163	0.000351587
DALYs (Disability-Adjusted Life Years)	Bolivia (Plurinational State of)	Both	10-24 years	Rheumatoid arthritis	Percent	1990	0.000416824	0.000590893	0.000276887
DALYs (Disability-Adjusted Life Years)	Bolivia (Plurinational State of)	Male	10-24 years	Rheumatoid arthritis	Rate	1990	4.74311	7.05379	2.95731
DALYs (Disability-Adjusted Life Years)	Bolivia (Plurinational State of)	Female	10-24 years	Rheumatoid arthritis	Rate	1990	9.47991	14.4836	5.69877
DALYs (Disability-Adjusted Life Years)	Bolivia (Plurinational State of)	Both	10-24 years	Rheumatoid arthritis	Rate	1990	7.12426	10.5546	4.55125
DALYs (Disability-Adjusted Life Years)	Honduras	Male	Age-standardized	Rheumatoid arthritis	Rate	1992	37.8063	48.7833	28.6695
DALYs (Disability-Adjusted Life Years)	Honduras	Female	Age-standardized	Rheumatoid arthritis	Rate	1992	104.489	132.409	77.2453
DALYs (Disability-Adjusted Life Years)	Honduras	Both	Age-standardized	Rheumatoid arthritis	Rate	1992	71.8565	90.1024	54.2745
DALYs (Disability-Adjusted Life Years)	Honduras	Male	10-24 years	Rheumatoid arthritis	Number	1992	44.7968	67.7663	27.1431
DALYs (Disability-Adjusted Life Years)	Honduras	Female	10-24 years	Rheumatoid arthritis	Number	1992	119.861	181.823	72.2083
DALYs (Disability-Adjusted Life Years)	Honduras	Both	10-24 years	Rheumatoid arthritis	Number	1992	164.658	243.176	105.869
DALYs (Disability-Adjusted Life Years)	Honduras	Male	10-24 years	Rheumatoid arthritis	Percent	1992	0.000329614	0.000485748	0.000199976
DALYs (Disability-Adjusted Life Years)	Honduras	Female	10-24 years	Rheumatoid arthritis	Percent	1992	0.000909544	0.00134863	0.000568728
DALYs (Disability-Adjusted Life Years)	Honduras	Both	10-24 years	Rheumatoid arthritis	Percent	1992	0.00061487	0.000886902	0.000409318
DALYs (Disability-Adjusted Life Years)	Honduras	Male	10-24 years	Rheumatoid arthritis	Rate	1992	5.46165	8.26211	3.3093
DALYs (Disability-Adjusted Life Years)	Honduras	Female	10-24 years	Rheumatoid arthritis	Rate	1992	14.4821	21.9688	8.72454
DALYs (Disability-Adjusted Life Years)	Honduras	Both	10-24 years	Rheumatoid arthritis	Rate	1992	9.99225	14.7572	6.42467
DALYs (Disability-Adjusted Life Years)	Haiti	Male	Age-standardized	Rheumatoid arthritis	Rate	1991	15.5724	20.6282	10.8936
DALYs (Disability-Adjusted Life Years)	Haiti	Female	Age-standardized	Rheumatoid arthritis	Rate	1991	51.9935	68.5931	38.2552
DALYs (Disability-Adjusted Life Years)	Haiti	Both	Age-standardized	Rheumatoid arthritis	Rate	1991	34.3563	44.4493	25.9217
DALYs (Disability-Adjusted Life Years)	Haiti	Male	10-24 years	Rheumatoid arthritis	Number	1991	31.2013	50.0268	16.9669
DALYs (Disability-Adjusted Life Years)	Haiti	Female	10-24 years	Rheumatoid arthritis	Number	1991	107.222	164.458	62.8849
DALYs (Disability-Adjusted Life Years)	Haiti	Both	10-24 years	Rheumatoid arthritis	Number	1991	138.424	206.631	84.1104
DALYs (Disability-Adjusted Life Years)	Haiti	Male	10-24 years	Rheumatoid arthritis	Percent	1991	0.000147048	0.000230068	8.36706e-05
DALYs (Disability-Adjusted Life Years)	Haiti	Female	10-24 years	Rheumatoid arthritis	Percent	1991	0.000424921	0.00063172	0.000258234
DALYs (Disability-Adjusted Life Years)	Haiti	Both	10-24 years	Rheumatoid arthritis	Percent	1991	0.000297921	0.000435462	0.000186333
DALYs (Disability-Adjusted Life Years)	Haiti	Male	10-24 years	Rheumatoid arthritis	Rate	1991	3.23065	5.17988	1.75679
DALYs (Disability-Adjusted Life Years)	Haiti	Female	10-24 years	Rheumatoid arthritis	Rate	1991	10.3449	15.867	6.06717
DALYs (Disability-Adjusted Life Years)	Haiti	Both	10-24 years	Rheumatoid arthritis	Rate	1991	6.91335	10.3198	4.20076
DALYs (Disability-Adjusted Life Years)	Italy	Male	Age-standardized	Rheumatoid arthritis	Rate	1992	20.7624	26.5815	15.5389
DALYs (Disability-Adjusted Life Years)	Italy	Female	Age-standardized	Rheumatoid arthritis	Rate	1992	54.65	70.9904	40.5536
DALYs (Disability-Adjusted Life Years)	Italy	Both	Age-standardized	Rheumatoid arthritis	Rate	1992	39.1481	50.8126	29.3329
DALYs (Disability-Adjusted Life Years)	Italy	Male	10-24 years	Rheumatoid arthritis	Number	1992	260.297	370.286	171.543
DALYs (Disability-Adjusted Life Years)	Italy	Female	10-24 years	Rheumatoid arthritis	Number	1992	595.567	839.611	397.136
DALYs (Disability-Adjusted Life Years)	Italy	Both	10-24 years	Rheumatoid arthritis	Number	1992	855.865	1212.25	570.938
DALYs (Disability-Adjusted Life Years)	Italy	Male	10-24 years	Rheumatoid arthritis	Percent	1992	0.000353519	0.000472466	0.000255772
DALYs (Disability-Adjusted Life Years)	Italy	Female	10-24 years	Rheumatoid arthritis	Percent	1992	0.000946578	0.0012908	0.000685713
DALYs (Disability-Adjusted Life Years)	Italy	Both	10-24 years	Rheumatoid arthritis	Percent	1992	0.000626318	0.000833529	0.000452555
DALYs (Disability-Adjusted Life Years)	Italy	Male	10-24 years	Rheumatoid arthritis	Rate	1992	4.32364	6.15061	2.8494
DALYs (Disability-Adjusted Life Years)	Italy	Female	10-24 years	Rheumatoid arthritis	Rate	1992	10.2853	14.4999	6.85845
DALYs (Disability-Adjusted Life Years)	Italy	Both	10-24 years	Rheumatoid arthritis	Rate	1992	7.24647	10.2639	4.83405
DALYs (Disability-Adjusted Life Years)	Democratic Republic of the Congo	Male	Age-standardized	Rheumatoid arthritis	Rate	1992	33.6031	42.442	26.0646
DALYs (Disability-Adjusted Life Years)	Democratic Republic of the Congo	Female	Age-standardized	Rheumatoid arthritis	Rate	1992	38.2769	52.3863	24.0161
DALYs (Disability-Adjusted Life Years)	Democratic Republic of the Congo	Both	Age-standardized	Rheumatoid arthritis	Rate	1992	36.0261	45.9505	26.1273
DALYs (Disability-Adjusted Life Years)	Democratic Republic of the Congo	Male	10-24 years	Rheumatoid arthritis	Number	1992	160.117	251.548	93.0127
DALYs (Disability-Adjusted Life Years)	Democratic Republic of the Congo	Female	10-24 years	Rheumatoid arthritis	Number	1992	298.298	468.475	159.682
DALYs (Disability-Adjusted Life Years)	Democratic Republic of the Congo	Both	10-24 years	Rheumatoid arthritis	Number	1992	458.414	682.191	280.512
DALYs (Disability-Adjusted Life Years)	Democratic Republic of the Congo	Male	10-24 years	Rheumatoid arthritis	Percent	1992	0.000104827	0.000162965	6.34442e-05
DALYs (Disability-Adjusted Life Years)	Democratic Republic of the Congo	Female	10-24 years	Rheumatoid arthritis	Percent	1992	0.000208745	0.000329379	0.000109204
DALYs (Disability-Adjusted Life Years)	Democratic Republic of the Congo	Both	10-24 years	Rheumatoid arthritis	Percent	1992	0.00015502	0.00022627	9.72387e-05
DALYs (Disability-Adjusted Life Years)	Democratic Republic of the Congo	Male	10-24 years	Rheumatoid arthritis	Rate	1992	2.50534	3.93597	1.45537
DALYs (Disability-Adjusted Life Years)	Democratic Republic of the Congo	Female	10-24 years	Rheumatoid arthritis	Rate	1992	4.73518	7.43657	2.53479
DALYs (Disability-Adjusted Life Years)	Democratic Republic of the Congo	Both	10-24 years	Rheumatoid arthritis	Rate	1992	3.61223	5.37555	2.21039
DALYs (Disability-Adjusted Life Years)	Brazil	Male	Age-standardized	Rheumatoid arthritis	Rate	1991	23.6558	30.9231	17.3843
DALYs (Disability-Adjusted Life Years)	Brazil	Female	Age-standardized	Rheumatoid arthritis	Rate	1991	55.5115	72.4405	40.2594
DALYs (Disability-Adjusted Life Years)	Brazil	Both	Age-standardized	Rheumatoid arthritis	Rate	1991	40.2165	51.7181	29.6127
DALYs (Disability-Adjusted Life Years)	Brazil	Male	10-24 years	Rheumatoid arthritis	Number	1991	1756.15	2447.22	1215.69
DALYs (Disability-Adjusted Life Years)	Brazil	Female	10-24 years	Rheumatoid arthritis	Number	1991	3602.63	5024.62	2437.73
DALYs (Disability-Adjusted Life Years)	Brazil	Both	10-24 years	Rheumatoid arthritis	Number	1991	5358.78	7388.49	3709.95
DALYs (Disability-Adjusted Life Years)	Brazil	Male	10-24 years	Rheumatoid arthritis	Percent	1991	0.000425163	0.000568193	0.000306799
DALYs (Disability-Adjusted Life Years)	Brazil	Female	10-24 years	Rheumatoid arthritis	Percent	1991	0.00118997	0.00162016	0.000846529
DALYs (Disability-Adjusted Life Years)	Brazil	Both	10-24 years	Rheumatoid arthritis	Percent	1991	0.000747971	0.000985598	0.000552791
DALYs (Disability-Adjusted Life Years)	Brazil	Male	10-24 years	Rheumatoid arthritis	Rate	1991	7.44293	10.3718	5.15235
DALYs (Disability-Adjusted Life Years)	Brazil	Female	10-24 years	Rheumatoid arthritis	Rate	1991	15.1803	21.1722	10.2718
DALYs (Disability-Adjusted Life Years)	Brazil	Both	10-24 years	Rheumatoid arthritis	Rate	1991	11.3229	15.6116	7.83896
DALYs (Disability-Adjusted Life Years)	Fiji	Male	Age-standardized	Rheumatoid arthritis	Rate	1992	8.55963	11.6337	5.86347
DALYs (Disability-Adjusted Life Years)	Fiji	Female	Age-standardized	Rheumatoid arthritis	Rate	1992	14.7918	20.1972	10.1002
DALYs (Disability-Adjusted Life Years)	Fiji	Both	Age-standardized	Rheumatoid arthritis	Rate	1992	11.6758	15.5972	8.028
DALYs (Disability-Adjusted Life Years)	Fiji	Male	10-24 years	Rheumatoid arthritis	Number	1992	4.20337	6.59971	2.46453
DALYs (Disability-Adjusted Life Years)	Fiji	Female	10-24 years	Rheumatoid arthritis	Number	1992	5.40406	8.82384	2.71524
DALYs (Disability-Adjusted Life Years)	Fiji	Both	10-24 years	Rheumatoid arthritis	Number	1992	9.60743	14.916	5.49472
DALYs (Disability-Adjusted Life Years)	Fiji	Male	10-24 years	Rheumatoid arthritis	Percent	1992	0.00022499	0.000340695	0.000130866
DALYs (Disability-Adjusted Life Years)	Fiji	Female	10-24 years	Rheumatoid arthritis	Percent	1992	0.000331857	0.000527446	0.000177046
DALYs (Disability-Adjusted Life Years)	Fiji	Both	10-24 years	Rheumatoid arthritis	Percent	1992	0.00027473	0.000420968	0.000159623
DALYs (Disability-Adjusted Life Years)	Fiji	Male	10-24 years	Rheumatoid arthritis	Rate	1992	3.41596	5.36338	2.00285
DALYs (Disability-Adjusted Life Years)	Fiji	Female	10-24 years	Rheumatoid arthritis	Rate	1992	4.57821	7.47538	2.3003
DALYs (Disability-Adjusted Life Years)	Fiji	Both	10-24 years	Rheumatoid arthritis	Rate	1992	3.985	6.18693	2.27912
DALYs (Disability-Adjusted Life Years)	South Africa	Male	Age-standardized	Rheumatoid arthritis	Rate	1990	67.9851	84.7059	53.9116
DALYs (Disability-Adjusted Life Years)	South Africa	Female	Age-standardized	Rheumatoid arthritis	Rate	1990	86.495	109.079	63.5079
DALYs (Disability-Adjusted Life Years)	South Africa	Both	Age-standardized	Rheumatoid arthritis	Rate	1990	77.8499	96.3905	60.373
DALYs (Disability-Adjusted Life Years)	South Africa	Male	10-24 years	Rheumatoid arthritis	Number	1990	297.776	388.422	217.324
DALYs (Disability-Adjusted Life Years)	South Africa	Female	10-24 years	Rheumatoid arthritis	Number	1990	699.305	933.824	467.064
DALYs (Disability-Adjusted Life Years)	South Africa	Both	10-24 years	Rheumatoid arthritis	Number	1990	997.082	1300.02	722.199
DALYs (Disability-Adjusted Life Years)	South Africa	Male	10-24 years	Rheumatoid arthritis	Percent	1990	0.000283156	0.00035899	0.000217899
DALYs (Disability-Adjusted Life Years)	South Africa	Female	10-24 years	Rheumatoid arthritis	Percent	1990	0.000667435	0.000857855	0.000465038
DALYs (Disability-Adjusted Life Years)	South Africa	Both	10-24 years	Rheumatoid arthritis	Percent	1990	0.000474834	0.000594516	0.000358081
DALYs (Disability-Adjusted Life Years)	South Africa	Male	10-24 years	Rheumatoid arthritis	Rate	1990	5.13998	6.70464	3.75128
DALYs (Disability-Adjusted Life Years)	South Africa	Female	10-24 years	Rheumatoid arthritis	Rate	1990	11.4033	15.2275	7.61623
DALYs (Disability-Adjusted Life Years)	South Africa	Both	10-24 years	Rheumatoid arthritis	Rate	1990	8.3607	10.9009	6.05576
DALYs (Disability-Adjusted Life Years)	Argentina	Male	Age-standardized	Rheumatoid arthritis	Rate	1992	22.5762	29.2242	15.6268
DALYs (Disability-Adjusted Life Years)	Argentina	Female	Age-standardized	Rheumatoid arthritis	Rate	1992	46.4792	60.2901	33.7802
DALYs (Disability-Adjusted Life Years)	Argentina	Both	Age-standardized	Rheumatoid arthritis	Rate	1992	35.1004	44.7466	26.213
DALYs (Disability-Adjusted Life Years)	Argentina	Male	10-24 years	Rheumatoid arthritis	Number	1992	162.13	247.249	96.9178
DALYs (Disability-Adjusted Life Years)	Argentina	Female	10-24 years	Rheumatoid arthritis	Number	1992	360.082	578.154	202.925
DALYs (Disability-Adjusted Life Years)	Argentina	Both	10-24 years	Rheumatoid arthritis	Number	1992	522.212	808.132	311.935
DALYs (Disability-Adjusted Life Years)	Argentina	Male	10-24 years	Rheumatoid arthritis	Percent	1992	0.000290588	0.000430234	0.000184058
DALYs (Disability-Adjusted Life Years)	Argentina	Female	10-24 years	Rheumatoid arthritis	Percent	1992	0.000771105	0.00120399	0.000458975
DALYs (Disability-Adjusted Life Years)	Argentina	Both	10-24 years	Rheumatoid arthritis	Percent	1992	0.000509191	0.000766868	0.000325388
DALYs (Disability-Adjusted Life Years)	Argentina	Male	10-24 years	Rheumatoid arthritis	Rate	1992	3.57986	5.45931	2.13997
DALYs (Disability-Adjusted Life Years)	Argentina	Female	10-24 years	Rheumatoid arthritis	Rate	1992	7.94036	12.7492	4.4748
DALYs (Disability-Adjusted Life Years)	Argentina	Both	10-24 years	Rheumatoid arthritis	Rate	1992	5.76153	8.91606	3.44155
DALYs (Disability-Adjusted Life Years)	Monaco	Male	Age-standardized	Rheumatoid arthritis	Rate	1991	16.0081	22.2097	10.7815
DALYs (Disability-Adjusted Life Years)	Monaco	Female	Age-standardized	Rheumatoid arthritis	Rate	1991	32.1121	43.6536	22.1326
DALYs (Disability-Adjusted Life Years)	Monaco	Both	Age-standardized	Rheumatoid arthritis	Rate	1991	24.3021	32.832	16.7679
DALYs (Disability-Adjusted Life Years)	Monaco	Male	10-24 years	Rheumatoid arthritis	Number	1991	0.139857	0.237488	0.0742399
DALYs (Disability-Adjusted Life Years)	Monaco	Female	10-24 years	Rheumatoid arthritis	Number	1991	0.322173	0.528283	0.160465
DALYs (Disability-Adjusted Life Years)	Monaco	Both	10-24 years	Rheumatoid arthritis	Number	1991	0.46203	0.736394	0.244501
DALYs (Disability-Adjusted Life Years)	Monaco	Male	10-24 years	Rheumatoid arthritis	Percent	1991	0.000585622	0.000931408	0.000326259
DALYs (Disability-Adjusted Life Years)	Monaco	Female	10-24 years	Rheumatoid arthritis	Percent	1991	0.00145881	0.00230939	0.000777436
DALYs (Disability-Adjusted Life Years)	Monaco	Both	10-24 years	Rheumatoid arthritis	Percent	1991	0.00100449	0.00155571	0.000549757
DALYs (Disability-Adjusted Life Years)	Monaco	Male	10-24 years	Rheumatoid arthritis	Rate	1991	6.36812	10.8136	3.38037
DALYs (Disability-Adjusted Life Years)	Monaco	Female	10-24 years	Rheumatoid arthritis	Rate	1991	15.5267	25.4599	7.7334
DALYs (Disability-Adjusted Life Years)	Monaco	Both	10-24 years	Rheumatoid arthritis	Rate	1991	10.8174	17.241	5.72444
DALYs (Disability-Adjusted Life Years)	India	Male	Age-standardized	Rheumatoid arthritis	Rate	1990	33.4518	41.1895	25.2831
DALYs (Disability-Adjusted Life Years)	India	Female	Age-standardized	Rheumatoid arthritis	Rate	1990	68.5496	87.7272	52.4207
DALYs (Disability-Adjusted Life Years)	India	Both	Age-standardized	Rheumatoid arthritis	Rate	1990	50.4834	62.1024	39.806
DALYs (Disability-Adjusted Life Years)	India	Male	10-24 years	Rheumatoid arthritis	Number	1990	3868.11	5574.1	2559.79
DALYs (Disability-Adjusted Life Years)	India	Female	10-24 years	Rheumatoid arthritis	Number	1990	6991.56	10143.7	4582.04
DALYs (Disability-Adjusted Life Years)	India	Both	10-24 years	Rheumatoid arthritis	Number	1990	10859.7	15665.3	7178.37
DALYs (Disability-Adjusted Life Years)	India	Male	10-24 years	Rheumatoid arthritis	Percent	1990	0.000151839	0.00021016	0.000104408
DALYs (Disability-Adjusted Life Years)	India	Female	10-24 years	Rheumatoid arthritis	Percent	1990	0.000228699	0.000316368	0.000156986
DALYs (Disability-Adjusted Life Years)	India	Both	10-24 years	Rheumatoid arthritis	Percent	1990	0.000193715	0.000266715	0.000134287
DALYs (Disability-Adjusted Life Years)	India	Male	10-24 years	Rheumatoid arthritis	Rate	1990	2.88382	4.1557	1.90842
DALYs (Disability-Adjusted Life Years)	India	Female	10-24 years	Rheumatoid arthritis	Rate	1990	5.64951	8.19659	3.7025
DALYs (Disability-Adjusted Life Years)	India	Both	10-24 years	Rheumatoid arthritis	Rate	1990	4.21103	6.0745	2.78354
DALYs (Disability-Adjusted Life Years)	Thailand	Male	Age-standardized	Rheumatoid arthritis	Rate	1991	23.3071	30.3587	17.3827
DALYs (Disability-Adjusted Life Years)	Thailand	Female	Age-standardized	Rheumatoid arthritis	Rate	1991	29.7419	41.17	21.6357
DALYs (Disability-Adjusted Life Years)	Thailand	Both	Age-standardized	Rheumatoid arthritis	Rate	1991	26.6681	35.2348	19.9686
DALYs (Disability-Adjusted Life Years)	Thailand	Male	10-24 years	Rheumatoid arthritis	Number	1991	494.471	731.551	311.65
DALYs (Disability-Adjusted Life Years)	Thailand	Female	10-24 years	Rheumatoid arthritis	Number	1991	501.306	787.643	291.193
DALYs (Disability-Adjusted Life Years)	Thailand	Both	10-24 years	Rheumatoid arthritis	Number	1991	995.778	1461.63	649.655
DALYs (Disability-Adjusted Life Years)	Thailand	Male	10-24 years	Rheumatoid arthritis	Percent	1991	0.000278307	0.000404855	0.000176647
DALYs (Disability-Adjusted Life Years)	Thailand	Female	10-24 years	Rheumatoid arthritis	Percent	1991	0.000457699	0.000695015	0.000281057
DALYs (Disability-Adjusted Life Years)	Thailand	Both	10-24 years	Rheumatoid arthritis	Percent	1991	0.000346462	0.000495914	0.000232711
DALYs (Disability-Adjusted Life Years)	Thailand	Male	10-24 years	Rheumatoid arthritis	Rate	1991	5.48261	8.11131	3.45552
DALYs (Disability-Adjusted Life Years)	Thailand	Female	10-24 years	Rheumatoid arthritis	Rate	1991	5.71485	8.97905	3.31958
DALYs (Disability-Adjusted Life Years)	Thailand	Both	10-24 years	Rheumatoid arthritis	Rate	1991	5.59712	8.21559	3.65162
DALYs (Disability-Adjusted Life Years)	Brunei Darussalam	Male	Age-standardized	Rheumatoid arthritis	Rate	1992	17.3619	22.6637	12.832
DALYs (Disability-Adjusted Life Years)	Brunei Darussalam	Female	Age-standardized	Rheumatoid arthritis	Rate	1992	45.0022	58.1382	33.4262
DALYs (Disability-Adjusted Life Years)	Brunei Darussalam	Both	Age-standardized	Rheumatoid arthritis	Rate	1992	30.9232	39.229	23.5071
DALYs (Disability-Adjusted Life Years)	Brunei Darussalam	Male	10-24 years	Rheumatoid arthritis	Number	1992	1.2398	2.01366	0.654324
DALYs (Disability-Adjusted Life Years)	Brunei Darussalam	Female	10-24 years	Rheumatoid arthritis	Number	1992	2.94884	4.82651	1.62391
DALYs (Disability-Adjusted Life Years)	Brunei Darussalam	Both	10-24 years	Rheumatoid arthritis	Number	1992	4.18865	6.64572	2.34988
DALYs (Disability-Adjusted Life Years)	Brunei Darussalam	Male	10-24 years	Rheumatoid arthritis	Percent	1992	0.000191825	0.000306119	0.000105937
DALYs (Disability-Adjusted Life Years)	Brunei Darussalam	Female	10-24 years	Rheumatoid arthritis	Percent	1992	0.000733036	0.00113556	0.00043663
DALYs (Disability-Adjusted Life Years)	Brunei Darussalam	Both	10-24 years	Rheumatoid arthritis	Percent	1992	0.00039922	0.000609715	0.000241749
DALYs (Disability-Adjusted Life Years)	Brunei Darussalam	Male	10-24 years	Rheumatoid arthritis	Rate	1992	3.05787	4.96652	1.61384
DALYs (Disability-Adjusted Life Years)	Brunei Darussalam	Female	10-24 years	Rheumatoid arthritis	Rate	1992	7.68409	12.5769	4.23159
DALYs (Disability-Adjusted Life Years)	Brunei Darussalam	Both	10-24 years	Rheumatoid arthritis	Rate	1992	5.30742	8.42077	2.97753
DALYs (Disability-Adjusted Life Years)	Togo	Male	Age-standardized	Rheumatoid arthritis	Rate	1990	9.22503	12.413	6.46435
DALYs (Disability-Adjusted Life Years)	Togo	Female	Age-standardized	Rheumatoid arthritis	Rate	1990	13.6982	18.0273	9.90813
DALYs (Disability-Adjusted Life Years)	Togo	Both	Age-standardized	Rheumatoid arthritis	Rate	1990	11.562	14.8577	8.49294
DALYs (Disability-Adjusted Life Years)	Togo	Male	10-24 years	Rheumatoid arthritis	Number	1990	5.49977	9.30471	2.7833
DALYs (Disability-Adjusted Life Years)	Togo	Female	10-24 years	Rheumatoid arthritis	Number	1990	15.955	25.3867	8.78919
DALYs (Disability-Adjusted Life Years)	Togo	Both	10-24 years	Rheumatoid arthritis	Number	1990	21.4548	33.2785	12.3333
DALYs (Disability-Adjusted Life Years)	Togo	Male	10-24 years	Rheumatoid arthritis	Percent	1990	4.86889e-05	8.2162e-05	2.49821e-05
DALYs (Disability-Adjusted Life Years)	Togo	Female	10-24 years	Rheumatoid arthritis	Percent	1990	0.000142336	0.000222197	7.85859e-05
DALYs (Disability-Adjusted Life Years)	Togo	Both	10-24 years	Rheumatoid arthritis	Percent	1990	9.53503e-05	0.00014523	5.66181e-05
DALYs (Disability-Adjusted Life Years)	Togo	Male	10-24 years	Rheumatoid arthritis	Rate	1990	0.928442	1.57077	0.469862
DALYs (Disability-Adjusted Life Years)	Togo	Female	10-24 years	Rheumatoid arthritis	Rate	1990	2.65777	4.22889	1.46409
DALYs (Disability-Adjusted Life Years)	Togo	Both	10-24 years	Rheumatoid arthritis	Rate	1990	1.79887	2.79023	1.03408
DALYs (Disability-Adjusted Life Years)	Colombia	Male	Age-standardized	Rheumatoid arthritis	Rate	1991	24.6597	31.3635	18.9947
DALYs (Disability-Adjusted Life Years)	Colombia	Female	Age-standardized	Rheumatoid arthritis	Rate	1991	62.7763	83.0384	47.5024
DALYs (Disability-Adjusted Life Years)	Colombia	Both	Age-standardized	Rheumatoid arthritis	Rate	1991	44.2088	56.5124	33.9884
DALYs (Disability-Adjusted Life Years)	Colombia	Male	10-24 years	Rheumatoid arthritis	Number	1991	274.977	405.998	163.464
DALYs (Disability-Adjusted Life Years)	Colombia	Female	10-24 years	Rheumatoid arthritis	Number	1991	633.843	985.403	376.772
DALYs (Disability-Adjusted Life Years)	Colombia	Both	10-24 years	Rheumatoid arthritis	Number	1991	908.82	1325.62	565.914
DALYs (Disability-Adjusted Life Years)	Colombia	Male	10-24 years	Rheumatoid arthritis	Percent	1991	0.000211602	0.00030725	0.00012726
DALYs (Disability-Adjusted Life Years)	Colombia	Female	10-24 years	Rheumatoid arthritis	Percent	1991	0.000996047	0.00147704	0.00061368
DALYs (Disability-Adjusted Life Years)	Colombia	Both	10-24 years	Rheumatoid arthritis	Percent	1991	0.000469075	0.000680793	0.000305365
DALYs (Disability-Adjusted Life Years)	Colombia	Male	10-24 years	Rheumatoid arthritis	Rate	1991	5.3978	7.96975	3.20879
DALYs (Disability-Adjusted Life Years)	Colombia	Female	10-24 years	Rheumatoid arthritis	Rate	1991	12.0557	18.7424	7.16622
DALYs (Disability-Adjusted Life Years)	Colombia	Both	10-24 years	Rheumatoid arthritis	Rate	1991	8.77929	12.8056	5.46679
DALYs (Disability-Adjusted Life Years)	Burundi	Male	Age-standardized	Rheumatoid arthritis	Rate	1990	44.049	57.8523	33.1839
DALYs (Disability-Adjusted Life Years)	Burundi	Female	Age-standardized	Rheumatoid arthritis	Rate	1990	35.2333	49.1279	23.4643
DALYs (Disability-Adjusted Life Years)	Burundi	Both	Age-standardized	Rheumatoid arthritis	Rate	1990	39.1618	52.8542	28.7334
DALYs (Disability-Adjusted Life Years)	Burundi	Male	10-24 years	Rheumatoid arthritis	Number	1990	22.9026	37.8525	11.9894
DALYs (Disability-Adjusted Life Years)	Burundi	Female	10-24 years	Rheumatoid arthritis	Number	1990	30.9819	49.8026	16.3504
DALYs (Disability-Adjusted Life Years)	Burundi	Both	10-24 years	Rheumatoid arthritis	Number	1990	53.8845	81.0838	32.2863
DALYs (Disability-Adjusted Life Years)	Burundi	Male	10-24 years	Rheumatoid arthritis	Percent	1990	9.98195e-05	0.00016118	5.39176e-05
DALYs (Disability-Adjusted Life Years)	Burundi	Female	10-24 years	Rheumatoid arthritis	Percent	1990	0.000136086	0.000212196	7.4688e-05
DALYs (Disability-Adjusted Life Years)	Burundi	Both	10-24 years	Rheumatoid arthritis	Percent	1990	0.000117789	0.000173965	7.1503e-05
DALYs (Disability-Adjusted Life Years)	Burundi	Male	10-24 years	Rheumatoid arthritis	Rate	1990	2.79491	4.61931	1.46312
DALYs (Disability-Adjusted Life Years)	Burundi	Female	10-24 years	Rheumatoid arthritis	Rate	1990	3.61808	5.81598	1.90941
DALYs (Disability-Adjusted Life Years)	Burundi	Both	10-24 years	Rheumatoid arthritis	Rate	1990	3.21555	4.83867	1.92668
DALYs (Disability-Adjusted Life Years)	Eritrea	Male	Age-standardized	Rheumatoid arthritis	Rate	1991	42.4541	58.0822	30.4642
DALYs (Disability-Adjusted Life Years)	Eritrea	Female	Age-standardized	Rheumatoid arthritis	Rate	1991	37.2485	52.0917	25.4338
DALYs (Disability-Adjusted Life Years)	Eritrea	Both	Age-standardized	Rheumatoid arthritis	Rate	1991	39.6463	54.2715	28.7918
DALYs (Disability-Adjusted Life Years)	Eritrea	Male	10-24 years	Rheumatoid arthritis	Number	1991	12.5356	20.8318	6.86999
DALYs (Disability-Adjusted Life Years)	Eritrea	Female	10-24 years	Rheumatoid arthritis	Number	1991	15.3851	24.588	8.47257
DALYs (Disability-Adjusted Life Years)	Eritrea	Both	10-24 years	Rheumatoid arthritis	Number	1991	27.9208	42.9633	16.7515
DALYs (Disability-Adjusted Life Years)	Eritrea	Male	10-24 years	Rheumatoid arthritis	Percent	1991	5.97468e-05	0.000100987	3.3814e-05
DALYs (Disability-Adjusted Life Years)	Eritrea	Female	10-24 years	Rheumatoid arthritis	Percent	1991	0.000110415	0.000175716	6.24782e-05
DALYs (Disability-Adjusted Life Years)	Eritrea	Both	10-24 years	Rheumatoid arthritis	Percent	1991	7.99558e-05	0.000120403	4.87496e-05
DALYs (Disability-Adjusted Life Years)	Eritrea	Male	10-24 years	Rheumatoid arthritis	Rate	1991	2.49113	4.13979	1.36523
DALYs (Disability-Adjusted Life Years)	Eritrea	Female	10-24 years	Rheumatoid arthritis	Rate	1991	3.2477	5.19037	1.7885
DALYs (Disability-Adjusted Life Years)	Eritrea	Both	10-24 years	Rheumatoid arthritis	Rate	1991	2.858	4.39776	1.7147
DALYs (Disability-Adjusted Life Years)	Estonia	Male	Age-standardized	Rheumatoid arthritis	Rate	1990	30.654	38.09	22.7192
DALYs (Disability-Adjusted Life Years)	Estonia	Female	Age-standardized	Rheumatoid arthritis	Rate	1990	82.8629	105.678	57.9295
DALYs (Disability-Adjusted Life Years)	Estonia	Both	Age-standardized	Rheumatoid arthritis	Rate	1990	61.0093	76.1265	44.3915
DALYs (Disability-Adjusted Life Years)	Estonia	Male	10-24 years	Rheumatoid arthritis	Number	1990	7.67133	10.8553	4.72444
DALYs (Disability-Adjusted Life Years)	Estonia	Female	10-24 years	Rheumatoid arthritis	Number	1990	12.2568	19.0851	6.98759
DALYs (Disability-Adjusted Life Years)	Estonia	Both	10-24 years	Rheumatoid arthritis	Number	1990	19.9281	28.3955	13.0733
DALYs (Disability-Adjusted Life Years)	Estonia	Male	10-24 years	Rheumatoid arthritis	Percent	1990	0.000267332	0.000386746	0.000162749
DALYs (Disability-Adjusted Life Years)	Estonia	Female	10-24 years	Rheumatoid arthritis	Percent	1990	0.000732417	0.00112162	0.000437833
DALYs (Disability-Adjusted Life Years)	Estonia	Both	10-24 years	Rheumatoid arthritis	Percent	1990	0.000438244	0.000619351	0.000300332
DALYs (Disability-Adjusted Life Years)	Estonia	Male	10-24 years	Rheumatoid arthritis	Rate	1990	4.56143	6.45467	2.80919
DALYs (Disability-Adjusted Life Years)	Estonia	Female	10-24 years	Rheumatoid arthritis	Rate	1990	7.7353	12.0447	4.40989
DALYs (Disability-Adjusted Life Years)	Estonia	Both	10-24 years	Rheumatoid arthritis	Rate	1990	6.10111	8.69345	4.00246
DALYs (Disability-Adjusted Life Years)	Bosnia and Herzegovina	Male	Age-standardized	Rheumatoid arthritis	Rate	1992	19.5008	25.4899	14.0868
DALYs (Disability-Adjusted Life Years)	Bosnia and Herzegovina	Female	Age-standardized	Rheumatoid arthritis	Rate	1992	37.3471	49.4131	26.9356
DALYs (Disability-Adjusted Life Years)	Bosnia and Herzegovina	Both	Age-standardized	Rheumatoid arthritis	Rate	1992	28.9458	37.8933	21.172
DALYs (Disability-Adjusted Life Years)	Bosnia and Herzegovina	Male	10-24 years	Rheumatoid arthritis	Number	1992	19.5686	30.1518	11.4004
DALYs (Disability-Adjusted Life Years)	Bosnia and Herzegovina	Female	10-24 years	Rheumatoid arthritis	Number	1992	38.8864	60.7558	20.8791
DALYs (Disability-Adjusted Life Years)	Bosnia and Herzegovina	Both	10-24 years	Rheumatoid arthritis	Number	1992	58.4551	87.9158	33.7585
DALYs (Disability-Adjusted Life Years)	Bosnia and Herzegovina	Male	10-24 years	Rheumatoid arthritis	Percent	1992	0.000105894	0.000158994	6.32338e-05
DALYs (Disability-Adjusted Life Years)	Bosnia and Herzegovina	Female	10-24 years	Rheumatoid arthritis	Percent	1992	0.000451617	0.000681234	0.000255633
DALYs (Disability-Adjusted Life Years)	Bosnia and Herzegovina	Both	10-24 years	Rheumatoid arthritis	Percent	1992	0.000215667	0.000313378	0.000128644
DALYs (Disability-Adjusted Life Years)	Bosnia and Herzegovina	Male	10-24 years	Rheumatoid arthritis	Rate	1992	3.63195	5.5962	2.11593
DALYs (Disability-Adjusted Life Years)	Bosnia and Herzegovina	Female	10-24 years	Rheumatoid arthritis	Rate	1992	7.57787	11.8396	4.06874
DALYs (Disability-Adjusted Life Years)	Bosnia and Herzegovina	Both	10-24 years	Rheumatoid arthritis	Rate	1992	5.55684	8.35742	3.20914
DALYs (Disability-Adjusted Life Years)	Bangladesh	Male	Age-standardized	Rheumatoid arthritis	Rate	1992	31.1248	40.3366	23.0374
DALYs (Disability-Adjusted Life Years)	Bangladesh	Female	Age-standardized	Rheumatoid arthritis	Rate	1992	58.1423	75.2531	42.436
DALYs (Disability-Adjusted Life Years)	Bangladesh	Both	Age-standardized	Rheumatoid arthritis	Rate	1992	43.3352	54.3615	33.0233
DALYs (Disability-Adjusted Life Years)	Bangladesh	Male	10-24 years	Rheumatoid arthritis	Number	1992	661.268	1062.26	365.724
DALYs (Disability-Adjusted Life Years)	Bangladesh	Female	10-24 years	Rheumatoid arthritis	Number	1992	1185.29	1885.95	640.253
DALYs (Disability-Adjusted Life Years)	Bangladesh	Both	10-24 years	Rheumatoid arthritis	Number	1992	1846.55	2886.95	1048.35
DALYs (Disability-Adjusted Life Years)	Bangladesh	Male	10-24 years	Rheumatoid arthritis	Percent	1992	0.000199994	0.000312285	0.000114145
DALYs (Disability-Adjusted Life Years)	Bangladesh	Female	10-24 years	Rheumatoid arthritis	Percent	1992	0.00032097	0.000504071	0.000178892
DALYs (Disability-Adjusted Life Years)	Bangladesh	Both	10-24 years	Rheumatoid arthritis	Percent	1992	0.000263757	0.000406559	0.00015739
DALYs (Disability-Adjusted Life Years)	Bangladesh	Male	10-24 years	Rheumatoid arthritis	Rate	1992	3.64955	5.86266	2.01844
DALYs (Disability-Adjusted Life Years)	Bangladesh	Female	10-24 years	Rheumatoid arthritis	Rate	1992	6.34999	10.1037	3.43005
DALYs (Disability-Adjusted Life Years)	Bangladesh	Both	10-24 years	Rheumatoid arthritis	Rate	1992	5.01984	7.84815	2.84994
DALYs (Disability-Adjusted Life Years)	Montenegro	Male	Age-standardized	Rheumatoid arthritis	Rate	1991	19.4492	25.5119	14.3716
DALYs (Disability-Adjusted Life Years)	Montenegro	Female	Age-standardized	Rheumatoid arthritis	Rate	1991	23.0493	31.8358	16.2185
DALYs (Disability-Adjusted Life Years)	Montenegro	Both	Age-standardized	Rheumatoid arthritis	Rate	1991	21.0563	28.2197	15.2699
DALYs (Disability-Adjusted Life Years)	Montenegro	Male	10-24 years	Rheumatoid arthritis	Number	1991	3.44813	5.2559	2.03464
DALYs (Disability-Adjusted Life Years)	Montenegro	Female	10-24 years	Rheumatoid arthritis	Number	1991	5.03313	8.02498	2.57933
DALYs (Disability-Adjusted Life Years)	Montenegro	Both	10-24 years	Rheumatoid arthritis	Number	1991	8.48126	12.766	4.897
DALYs (Disability-Adjusted Life Years)	Montenegro	Male	10-24 years	Rheumatoid arthritis	Percent	1991	0.000367742	0.00054653	0.000226006
DALYs (Disability-Adjusted Life Years)	Montenegro	Female	10-24 years	Rheumatoid arthritis	Percent	1991	0.000766206	0.00124315	0.00040951
DALYs (Disability-Adjusted Life Years)	Montenegro	Both	10-24 years	Rheumatoid arthritis	Percent	1991	0.000531463	0.000800518	0.000324254
DALYs (Disability-Adjusted Life Years)	Montenegro	Male	10-24 years	Rheumatoid arthritis	Rate	1991	4.23664	6.45782	2.49992
DALYs (Disability-Adjusted Life Years)	Montenegro	Female	10-24 years	Rheumatoid arthritis	Rate	1991	6.59302	10.5121	3.37873
DALYs (Disability-Adjusted Life Years)	Montenegro	Both	10-24 years	Rheumatoid arthritis	Rate	1991	5.37713	8.09367	3.1047
DALYs (Disability-Adjusted Life Years)	Angola	Male	Age-standardized	Rheumatoid arthritis	Rate	1991	35.6593	44.8963	27.2146
DALYs (Disability-Adjusted Life Years)	Angola	Female	Age-standardized	Rheumatoid arthritis	Rate	1991	38.8806	53.7372	25.3845
DALYs (Disability-Adjusted Life Years)	Angola	Both	Age-standardized	Rheumatoid arthritis	Rate	1991	37.1165	47.8731	27.5673
DALYs (Disability-Adjusted Life Years)	Angola	Male	10-24 years	Rheumatoid arthritis	Number	1991	46.5156	73.1922	25.9831
DALYs (Disability-Adjusted Life Years)	Angola	Female	10-24 years	Rheumatoid arthritis	Number	1991	83.0753	134.928	43.4507
DALYs (Disability-Adjusted Life Years)	Angola	Both	10-24 years	Rheumatoid arthritis	Number	1991	129.591	190.382	82.3834
DALYs (Disability-Adjusted Life Years)	Angola	Male	10-24 years	Rheumatoid arthritis	Percent	1991	0.000102451	0.000157464	5.8266e-05
DALYs (Disability-Adjusted Life Years)	Angola	Female	10-24 years	Rheumatoid arthritis	Percent	1991	0.000220574	0.000346835	0.000116568
DALYs (Disability-Adjusted Life Years)	Angola	Both	10-24 years	Rheumatoid arthritis	Percent	1991	0.000156003	0.000224839	0.000100364
DALYs (Disability-Adjusted Life Years)	Angola	Male	10-24 years	Rheumatoid arthritis	Rate	1991	2.79494	4.39782	1.56122
DALYs (Disability-Adjusted Life Years)	Angola	Female	10-24 years	Rheumatoid arthritis	Rate	1991	5.01564	8.14621	2.62332
DALYs (Disability-Adjusted Life Years)	Angola	Both	10-24 years	Rheumatoid arthritis	Rate	1991	3.90263	5.73335	2.48097
DALYs (Disability-Adjusted Life Years)	Netherlands	Male	Age-standardized	Rheumatoid arthritis	Rate	1990	40.0124	50.9596	29.9594
DALYs (Disability-Adjusted Life Years)	Netherlands	Female	Age-standardized	Rheumatoid arthritis	Rate	1990	88.5074	113.014	64.6147
DALYs (Disability-Adjusted Life Years)	Netherlands	Both	Age-standardized	Rheumatoid arthritis	Rate	1990	66.3916	83.168	50.1119
DALYs (Disability-Adjusted Life Years)	Netherlands	Male	10-24 years	Rheumatoid arthritis	Number	1990	116.331	189.347	68.0028
DALYs (Disability-Adjusted Life Years)	Netherlands	Female	10-24 years	Rheumatoid arthritis	Number	1990	264.196	427.387	141.276
DALYs (Disability-Adjusted Life Years)	Netherlands	Both	10-24 years	Rheumatoid arthritis	Number	1990	380.526	604.637	221.668
DALYs (Disability-Adjusted Life Years)	Netherlands	Male	10-24 years	Rheumatoid arthritis	Percent	1990	0.000724116	0.00109764	0.000447378
DALYs (Disability-Adjusted Life Years)	Netherlands	Female	10-24 years	Rheumatoid arthritis	Percent	1990	0.0016388	0.00255328	0.000948848
DALYs (Disability-Adjusted Life Years)	Netherlands	Both	10-24 years	Rheumatoid arthritis	Percent	1990	0.00118177	0.00180221	0.000733242
DALYs (Disability-Adjusted Life Years)	Netherlands	Male	10-24 years	Rheumatoid arthritis	Rate	1990	6.95206	11.3156	4.06392
DALYs (Disability-Adjusted Life Years)	Netherlands	Female	10-24 years	Rheumatoid arthritis	Rate	1990	16.4853	26.6681	8.81534
DALYs (Disability-Adjusted Life Years)	Netherlands	Both	10-24 years	Rheumatoid arthritis	Rate	1990	11.6158	18.4569	6.76653
DALYs (Disability-Adjusted Life Years)	Czechia	Male	Age-standardized	Rheumatoid arthritis	Rate	1990	14.1241	18.8642	9.61421
DALYs (Disability-Adjusted Life Years)	Czechia	Female	Age-standardized	Rheumatoid arthritis	Rate	1990	33.4115	44.5859	23.6608
DALYs (Disability-Adjusted Life Years)	Czechia	Both	Age-standardized	Rheumatoid arthritis	Rate	1990	24.3408	32.2892	17.3603
DALYs (Disability-Adjusted Life Years)	Czechia	Male	10-24 years	Rheumatoid arthritis	Number	1990	33.9686	55.0383	18.2203
DALYs (Disability-Adjusted Life Years)	Czechia	Female	10-24 years	Rheumatoid arthritis	Number	1990	91.8811	145.322	50.5144
DALYs (Disability-Adjusted Life Years)	Czechia	Both	10-24 years	Rheumatoid arthritis	Number	1990	125.85	197.977	71.4981
DALYs (Disability-Adjusted Life Years)	Czechia	Male	10-24 years	Rheumatoid arthritis	Percent	1990	0.000253271	0.000402353	0.00014211
DALYs (Disability-Adjusted Life Years)	Czechia	Female	10-24 years	Rheumatoid arthritis	Percent	1990	0.000897856	0.00136361	0.000530866
DALYs (Disability-Adjusted Life Years)	Czechia	Both	10-24 years	Rheumatoid arthritis	Percent	1990	0.000531941	0.000799203	0.000328249
DALYs (Disability-Adjusted Life Years)	Czechia	Male	10-24 years	Rheumatoid arthritis	Rate	1990	2.79483	4.52838	1.49911
DALYs (Disability-Adjusted Life Years)	Czechia	Female	10-24 years	Rheumatoid arthritis	Rate	1990	7.90145	12.4972	4.34406
DALYs (Disability-Adjusted Life Years)	Czechia	Both	10-24 years	Rheumatoid arthritis	Rate	1990	5.2917	8.32451	3.00634
DALYs (Disability-Adjusted Life Years)	Taiwan (Province of China)	Male	Age-standardized	Rheumatoid arthritis	Rate	1991	20.5121	25.9678	16.071
DALYs (Disability-Adjusted Life Years)	Taiwan (Province of China)	Female	Age-standardized	Rheumatoid arthritis	Rate	1991	47.5462	61.9691	35.5399
DALYs (Disability-Adjusted Life Years)	Taiwan (Province of China)	Both	Age-standardized	Rheumatoid arthritis	Rate	1991	33.3481	42.807	25.4836
DALYs (Disability-Adjusted Life Years)	Taiwan (Province of China)	Male	10-24 years	Rheumatoid arthritis	Number	1991	106.427	174.443	61.8166
DALYs (Disability-Adjusted Life Years)	Taiwan (Province of China)	Female	10-24 years	Rheumatoid arthritis	Number	1991	154.554	234.271	95.3023
DALYs (Disability-Adjusted Life Years)	Taiwan (Province of China)	Both	10-24 years	Rheumatoid arthritis	Number	1991	260.981	404.135	163.657
DALYs (Disability-Adjusted Life Years)	Taiwan (Province of China)	Male	10-24 years	Rheumatoid arthritis	Percent	1991	0.000306765	0.000483055	0.000185478
DALYs (Disability-Adjusted Life Years)	Taiwan (Province of China)	Female	10-24 years	Rheumatoid arthritis	Percent	1991	0.000601558	0.00088805	0.000397167
DALYs (Disability-Adjusted Life Years)	Taiwan (Province of China)	Both	10-24 years	Rheumatoid arthritis	Percent	1991	0.000431969	0.000636426	0.000284986
DALYs (Disability-Adjusted Life Years)	Taiwan (Province of China)	Male	10-24 years	Rheumatoid arthritis	Rate	1991	3.62092	5.93499	2.10316
DALYs (Disability-Adjusted Life Years)	Taiwan (Province of China)	Female	10-24 years	Rheumatoid arthritis	Rate	1991	5.5447	8.40461	3.41902
DALYs (Disability-Adjusted Life Years)	Taiwan (Province of China)	Both	10-24 years	Rheumatoid arthritis	Rate	1991	4.55731	7.05711	2.85782
DALYs (Disability-Adjusted Life Years)	San Marino	Male	Age-standardized	Rheumatoid arthritis	Rate	1990	17.3586	24.7898	11.5257
DALYs (Disability-Adjusted Life Years)	San Marino	Female	Age-standardized	Rheumatoid arthritis	Rate	1990	36.6134	50.5365	24.5644
DALYs (Disability-Adjusted Life Years)	San Marino	Both	Age-standardized	Rheumatoid arthritis	Rate	1990	27.0479	37.641	18.1648
DALYs (Disability-Adjusted Life Years)	San Marino	Male	10-24 years	Rheumatoid arthritis	Number	1990	0.156167	0.26147	0.077303
DALYs (Disability-Adjusted Life Years)	San Marino	Female	10-24 years	Rheumatoid arthritis	Number	1990	0.399589	0.673053	0.190695
DALYs (Disability-Adjusted Life Years)	San Marino	Both	10-24 years	Rheumatoid arthritis	Number	1990	0.555756	0.928193	0.282554
DALYs (Disability-Adjusted Life Years)	San Marino	Male	10-24 years	Rheumatoid arthritis	Percent	1990	0.000551738	0.000886488	0.00029144
DALYs (Disability-Adjusted Life Years)	San Marino	Female	10-24 years	Rheumatoid arthritis	Percent	1990	0.00141812	0.00234688	0.000730538
DALYs (Disability-Adjusted Life Years)	San Marino	Both	10-24 years	Rheumatoid arthritis	Percent	1990	0.000983392	0.00156971	0.000533935
DALYs (Disability-Adjusted Life Years)	San Marino	Male	10-24 years	Rheumatoid arthritis	Rate	1990	5.60548	9.38527	2.77473
DALYs (Disability-Adjusted Life Years)	San Marino	Female	10-24 years	Rheumatoid arthritis	Rate	1990	14.1368	23.8116	6.74649
DALYs (Disability-Adjusted Life Years)	San Marino	Both	10-24 years	Rheumatoid arthritis	Rate	1990	9.90203	16.5378	5.03434
DALYs (Disability-Adjusted Life Years)	Nepal	Male	Age-standardized	Rheumatoid arthritis	Rate	1990	27.2522	35.0922	20.1267
DALYs (Disability-Adjusted Life Years)	Nepal	Female	Age-standardized	Rheumatoid arthritis	Rate	1990	56.3748	74.9007	40.9897
DALYs (Disability-Adjusted Life Years)	Nepal	Both	Age-standardized	Rheumatoid arthritis	Rate	1990	41.5786	52.8053	31.2052
DALYs (Disability-Adjusted Life Years)	Nepal	Male	10-24 years	Rheumatoid arthritis	Number	1990	100.952	165.263	55.3643
DALYs (Disability-Adjusted Life Years)	Nepal	Female	10-24 years	Rheumatoid arthritis	Number	1990	178.636	291.461	92.9592
DALYs (Disability-Adjusted Life Years)	Nepal	Both	10-24 years	Rheumatoid arthritis	Number	1990	279.588	441.382	154.262
DALYs (Disability-Adjusted Life Years)	Nepal	Male	10-24 years	Rheumatoid arthritis	Percent	1990	0.000184977	0.000300261	0.000100595
DALYs (Disability-Adjusted Life Years)	Nepal	Female	10-24 years	Rheumatoid arthritis	Percent	1990	0.00030521	0.000487748	0.000165708
DALYs (Disability-Adjusted Life Years)	Nepal	Both	10-24 years	Rheumatoid arthritis	Percent	1990	0.000247173	0.00038935	0.000141648
DALYs (Disability-Adjusted Life Years)	Nepal	Male	10-24 years	Rheumatoid arthritis	Rate	1990	3.4239	5.60509	1.87774
DALYs (Disability-Adjusted Life Years)	Nepal	Female	10-24 years	Rheumatoid arthritis	Rate	1990	5.94943	9.70704	3.09599
DALYs (Disability-Adjusted Life Years)	Nepal	Both	10-24 years	Rheumatoid arthritis	Rate	1990	4.69815	7.41691	2.59219
DALYs (Disability-Adjusted Life Years)	Belize	Male	Age-standardized	Rheumatoid arthritis	Rate	1992	14.2796	19.3331	9.97916
DALYs (Disability-Adjusted Life Years)	Belize	Female	Age-standardized	Rheumatoid arthritis	Rate	1992	51.8492	67.9269	38.169
DALYs (Disability-Adjusted Life Years)	Belize	Both	Age-standardized	Rheumatoid arthritis	Rate	1992	32.6975	42.4226	24.3472
DALYs (Disability-Adjusted Life Years)	Belize	Male	10-24 years	Rheumatoid arthritis	Number	1992	1.18483	1.91867	0.633524
DALYs (Disability-Adjusted Life Years)	Belize	Female	10-24 years	Rheumatoid arthritis	Number	1992	3.76308	5.6765	2.28595
DALYs (Disability-Adjusted Life Years)	Belize	Both	10-24 years	Rheumatoid arthritis	Number	1992	4.9479	7.4502	3.01224
DALYs (Disability-Adjusted Life Years)	Belize	Male	10-24 years	Rheumatoid arthritis	Percent	1992	0.000256568	0.000410037	0.000145777
DALYs (Disability-Adjusted Life Years)	Belize	Female	10-24 years	Rheumatoid arthritis	Percent	1992	0.00101536	0.00150903	0.00064612
DALYs (Disability-Adjusted Life Years)	Belize	Both	10-24 years	Rheumatoid arthritis	Percent	1992	0.000594344	0.000875742	0.000383156
DALYs (Disability-Adjusted Life Years)	Belize	Male	10-24 years	Rheumatoid arthritis	Rate	1992	3.61507	5.85414	1.93297
DALYs (Disability-Adjusted Life Years)	Belize	Female	10-24 years	Rheumatoid arthritis	Rate	1992	11.4805	17.318	6.97404
DALYs (Disability-Adjusted Life Years)	Belize	Both	10-24 years	Rheumatoid arthritis	Rate	1992	7.54798	11.3652	4.59514
DALYs (Disability-Adjusted Life Years)	Timor-Leste	Male	Age-standardized	Rheumatoid arthritis	Rate	1991	8.03064	10.8813	5.67786
DALYs (Disability-Adjusted Life Years)	Timor-Leste	Female	Age-standardized	Rheumatoid arthritis	Rate	1991	17.9965	24.6822	12.4845
DALYs (Disability-Adjusted Life Years)	Timor-Leste	Both	Age-standardized	Rheumatoid arthritis	Rate	1991	12.8954	17.4028	9.18516
DALYs (Disability-Adjusted Life Years)	Timor-Leste	Male	10-24 years	Rheumatoid arthritis	Number	1991	3.28989	5.45255	1.82711
DALYs (Disability-Adjusted Life Years)	Timor-Leste	Female	10-24 years	Rheumatoid arthritis	Number	1991	4.04989	6.678	2.05795
DALYs (Disability-Adjusted Life Years)	Timor-Leste	Both	10-24 years	Rheumatoid arthritis	Number	1991	7.33978	11.7229	4.20898
DALYs (Disability-Adjusted Life Years)	Timor-Leste	Male	10-24 years	Rheumatoid arthritis	Percent	1991	0.000117374	0.000192369	6.75434e-05
DALYs (Disability-Adjusted Life Years)	Timor-Leste	Female	10-24 years	Rheumatoid arthritis	Percent	1991	0.000188089	0.000309158	9.90602e-05
DALYs (Disability-Adjusted Life Years)	Timor-Leste	Both	10-24 years	Rheumatoid arthritis	Percent	1991	0.000148037	0.000236632	8.73431e-05
DALYs (Disability-Adjusted Life Years)	Timor-Leste	Male	10-24 years	Rheumatoid arthritis	Rate	1991	2.65301	4.39701	1.47341
DALYs (Disability-Adjusted Life Years)	Timor-Leste	Female	10-24 years	Rheumatoid arthritis	Rate	1991	3.6603	6.0356	1.85998
DALYs (Disability-Adjusted Life Years)	Timor-Leste	Both	10-24 years	Rheumatoid arthritis	Rate	1991	3.12798	4.99593	1.79373
DALYs (Disability-Adjusted Life Years)	Benin	Male	Age-standardized	Rheumatoid arthritis	Rate	1991	9.35655	12.6017	6.52053
DALYs (Disability-Adjusted Life Years)	Benin	Female	Age-standardized	Rheumatoid arthritis	Rate	1991	13.1132	17.4112	9.53019
DALYs (Disability-Adjusted Life Years)	Benin	Both	Age-standardized	Rheumatoid arthritis	Rate	1991	11.2781	14.8538	8.22505
DALYs (Disability-Adjusted Life Years)	Benin	Male	10-24 years	Rheumatoid arthritis	Number	1991	6.6336	11.1125	3.4892
DALYs (Disability-Adjusted Life Years)	Benin	Female	10-24 years	Rheumatoid arthritis	Number	1991	19.9653	32.634	10.5485
DALYs (Disability-Adjusted Life Years)	Benin	Both	10-24 years	Rheumatoid arthritis	Number	1991	26.5989	41.6196	14.8336
DALYs (Disability-Adjusted Life Years)	Benin	Male	10-24 years	Rheumatoid arthritis	Percent	1991	4.67734e-05	7.76474e-05	2.51054e-05
DALYs (Disability-Adjusted Life Years)	Benin	Female	10-24 years	Rheumatoid arthritis	Percent	1991	0.000145631	0.000223966	8.20229e-05
DALYs (Disability-Adjusted Life Years)	Benin	Both	10-24 years	Rheumatoid arthritis	Percent	1991	9.53579e-05	0.00014733	5.63524e-05
DALYs (Disability-Adjusted Life Years)	Benin	Male	10-24 years	Rheumatoid arthritis	Rate	1991	0.906533	1.51861	0.476827
DALYs (Disability-Adjusted Life Years)	Benin	Female	10-24 years	Rheumatoid arthritis	Rate	1991	2.6059	4.25944	1.37681
DALYs (Disability-Adjusted Life Years)	Benin	Both	10-24 years	Rheumatoid arthritis	Rate	1991	1.77573	2.77851	0.990285
DALYs (Disability-Adjusted Life Years)	Uganda	Male	Age-standardized	Rheumatoid arthritis	Rate	1991	42.0804	54.1149	31.4949
DALYs (Disability-Adjusted Life Years)	Uganda	Female	Age-standardized	Rheumatoid arthritis	Rate	1991	31.2953	44.066	21.1067
DALYs (Disability-Adjusted Life Years)	Uganda	Both	Age-standardized	Rheumatoid arthritis	Rate	1991	36.6342	48.2176	26.5781
DALYs (Disability-Adjusted Life Years)	Uganda	Male	10-24 years	Rheumatoid arthritis	Number	1991	60.5991	97.4211	34.5274
DALYs (Disability-Adjusted Life Years)	Uganda	Female	10-24 years	Rheumatoid arthritis	Number	1991	98.0103	158.924	50.9042
DALYs (Disability-Adjusted Life Years)	Uganda	Both	10-24 years	Rheumatoid arthritis	Number	1991	158.609	242.007	90.2376
DALYs (Disability-Adjusted Life Years)	Uganda	Male	10-24 years	Rheumatoid arthritis	Percent	1991	8.99204e-05	0.000141751	5.22814e-05
DALYs (Disability-Adjusted Life Years)	Uganda	Female	10-24 years	Rheumatoid arthritis	Percent	1991	0.000118406	0.000200148	6.13862e-05
DALYs (Disability-Adjusted Life Years)	Uganda	Both	10-24 years	Rheumatoid arthritis	Percent	1991	0.00010534	0.00016191	6.16754e-05
DALYs (Disability-Adjusted Life Years)	Uganda	Male	10-24 years	Rheumatoid arthritis	Rate	1991	2.13748	3.43629	1.21787
DALYs (Disability-Adjusted Life Years)	Uganda	Female	10-24 years	Rheumatoid arthritis	Rate	1991	3.26993	5.30219	1.69832
DALYs (Disability-Adjusted Life Years)	Uganda	Both	10-24 years	Rheumatoid arthritis	Rate	1991	2.71946	4.14937	1.54718
DALYs (Disability-Adjusted Life Years)	Equatorial Guinea	Male	Age-standardized	Rheumatoid arthritis	Rate	1992	38.3444	49.9806	27.6095
DALYs (Disability-Adjusted Life Years)	Equatorial Guinea	Female	Age-standardized	Rheumatoid arthritis	Rate	1992	35.0352	48.3868	22.8047
DALYs (Disability-Adjusted Life Years)	Equatorial Guinea	Both	Age-standardized	Rheumatoid arthritis	Rate	1992	36.3953	47.3188	26.3318
DALYs (Disability-Adjusted Life Years)	Equatorial Guinea	Male	10-24 years	Rheumatoid arthritis	Number	1992	2.1396	3.44876	1.21295
DALYs (Disability-Adjusted Life Years)	Equatorial Guinea	Female	10-24 years	Rheumatoid arthritis	Number	1992	3.40043	5.43327	1.81561
DALYs (Disability-Adjusted Life Years)	Equatorial Guinea	Both	10-24 years	Rheumatoid arthritis	Number	1992	5.54003	8.25181	3.43352
DALYs (Disability-Adjusted Life Years)	Equatorial Guinea	Male	10-24 years	Rheumatoid arthritis	Percent	1992	0.000105143	0.000169276	6.01516e-05
DALYs (Disability-Adjusted Life Years)	Equatorial Guinea	Female	10-24 years	Rheumatoid arthritis	Percent	1992	0.0002034	0.00031334	0.000107957
DALYs (Disability-Adjusted Life Years)	Equatorial Guinea	Both	10-24 years	Rheumatoid arthritis	Percent	1992	0.000149484	0.000215491	9.18416e-05
DALYs (Disability-Adjusted Life Years)	Equatorial Guinea	Male	10-24 years	Rheumatoid arthritis	Rate	1992	3.07862	4.96234	1.74529
DALYs (Disability-Adjusted Life Years)	Equatorial Guinea	Female	10-24 years	Rheumatoid arthritis	Rate	1992	4.71514	7.53394	2.51757
DALYs (Disability-Adjusted Life Years)	Equatorial Guinea	Both	10-24 years	Rheumatoid arthritis	Rate	1992	3.91201	5.8269	2.42453
DALYs (Disability-Adjusted Life Years)	Mali	Male	Age-standardized	Rheumatoid arthritis	Rate	1991	8.57751	11.6839	6.03201
DALYs (Disability-Adjusted Life Years)	Mali	Female	Age-standardized	Rheumatoid arthritis	Rate	1991	14.765	19.8026	10.721
DALYs (Disability-Adjusted Life Years)	Mali	Both	Age-standardized	Rheumatoid arthritis	Rate	1991	11.7011	15.3025	8.61417
DALYs (Disability-Adjusted Life Years)	Antigua and Barbuda	Male	Age-standardized	Rheumatoid arthritis	Rate	1991	17.9788	23.4661	12.9793
DALYs (Disability-Adjusted Life Years)	Antigua and Barbuda	Female	Age-standardized	Rheumatoid arthritis	Rate	1991	42.9066	56.6042	31.0864
DALYs (Disability-Adjusted Life Years)	Antigua and Barbuda	Both	Age-standardized	Rheumatoid arthritis	Rate	1991	31.3428	40.6705	22.9373
DALYs (Disability-Adjusted Life Years)	Antigua and Barbuda	Male	10-24 years	Rheumatoid arthritis	Number	1991	0.337208	0.547493	0.181138
DALYs (Disability-Adjusted Life Years)	Antigua and Barbuda	Female	10-24 years	Rheumatoid arthritis	Number	1991	0.895208	1.37685	0.513364
DALYs (Disability-Adjusted Life Years)	Antigua and Barbuda	Both	10-24 years	Rheumatoid arthritis	Number	1991	1.23242	1.84997	0.718772
DALYs (Disability-Adjusted Life Years)	Antigua and Barbuda	Male	10-24 years	Rheumatoid arthritis	Percent	1991	0.000331007	0.000519588	0.000184471
DALYs (Disability-Adjusted Life Years)	Antigua and Barbuda	Female	10-24 years	Rheumatoid arthritis	Percent	1991	0.000991103	0.00148979	0.000586544
DALYs (Disability-Adjusted Life Years)	Antigua and Barbuda	Both	10-24 years	Rheumatoid arthritis	Percent	1991	0.000640938	0.000947374	0.000394501
DALYs (Disability-Adjusted Life Years)	Antigua and Barbuda	Male	10-24 years	Rheumatoid arthritis	Rate	1991	3.90441	6.33922	2.09733
DALYs (Disability-Adjusted Life Years)	Antigua and Barbuda	Female	10-24 years	Rheumatoid arthritis	Rate	1991	10.2298	15.7337	5.86638
DALYs (Disability-Adjusted Life Years)	Antigua and Barbuda	Both	10-24 years	Rheumatoid arthritis	Rate	1991	7.08792	10.6396	4.13383
DALYs (Disability-Adjusted Life Years)	Slovenia	Male	Age-standardized	Rheumatoid arthritis	Rate	1992	17.2297	23.1904	12.2543
DALYs (Disability-Adjusted Life Years)	Slovenia	Female	Age-standardized	Rheumatoid arthritis	Rate	1992	57.0079	73.9466	41.7779
DALYs (Disability-Adjusted Life Years)	Slovenia	Both	Age-standardized	Rheumatoid arthritis	Rate	1992	39.4875	50.936	28.85
DALYs (Disability-Adjusted Life Years)	Slovenia	Male	10-24 years	Rheumatoid arthritis	Number	1992	6.30356	10.6776	3.05997
DALYs (Disability-Adjusted Life Years)	Slovenia	Female	10-24 years	Rheumatoid arthritis	Number	1992	16.4758	26.7432	9.08764
DALYs (Disability-Adjusted Life Years)	Slovenia	Both	10-24 years	Rheumatoid arthritis	Number	1992	22.7793	37.2471	12.356
DALYs (Disability-Adjusted Life Years)	Slovenia	Male	10-24 years	Rheumatoid arthritis	Percent	1992	0.000250476	0.000414632	0.000124368
DALYs (Disability-Adjusted Life Years)	Slovenia	Female	10-24 years	Rheumatoid arthritis	Percent	1992	0.000871721	0.00139822	0.000496967
DALYs (Disability-Adjusted Life Years)	Slovenia	Both	10-24 years	Rheumatoid arthritis	Percent	1992	0.000516675	0.000813354	0.000296876
DALYs (Disability-Adjusted Life Years)	Slovenia	Male	10-24 years	Rheumatoid arthritis	Rate	1992	2.81014	4.76008	1.36414
DALYs (Disability-Adjusted Life Years)	Slovenia	Female	10-24 years	Rheumatoid arthritis	Rate	1992	7.65443	12.4246	4.22201
DALYs (Disability-Adjusted Life Years)	Slovenia	Both	10-24 years	Rheumatoid arthritis	Rate	1992	5.1823	8.47373	2.81101
DALYs (Disability-Adjusted Life Years)	Republic of Moldova	Male	Age-standardized	Rheumatoid arthritis	Rate	1991	9.39771	12.536	6.80753
DALYs (Disability-Adjusted Life Years)	Republic of Moldova	Female	Age-standardized	Rheumatoid arthritis	Rate	1991	22.5146	30.8979	15.5573
DALYs (Disability-Adjusted Life Years)	Republic of Moldova	Both	Age-standardized	Rheumatoid arthritis	Rate	1991	16.6003	22.1768	11.7342
DALYs (Disability-Adjusted Life Years)	Republic of Moldova	Male	10-24 years	Rheumatoid arthritis	Number	1991	12.1242	18.714	7.11123
DALYs (Disability-Adjusted Life Years)	Republic of Moldova	Female	10-24 years	Rheumatoid arthritis	Number	1991	26.3309	42.5914	14.5958
DALYs (Disability-Adjusted Life Years)	Republic of Moldova	Both	10-24 years	Rheumatoid arthritis	Number	1991	38.455	60.6855	22.8694
DALYs (Disability-Adjusted Life Years)	Republic of Moldova	Male	10-24 years	Rheumatoid arthritis	Percent	1991	0.000157931	0.000243554	9.59968e-05
DALYs (Disability-Adjusted Life Years)	Republic of Moldova	Female	10-24 years	Rheumatoid arthritis	Percent	1991	0.000454984	0.000715887	0.000260425
DALYs (Disability-Adjusted Life Years)	Republic of Moldova	Both	10-24 years	Rheumatoid arthritis	Percent	1991	0.00028541	0.000441374	0.000175388
DALYs (Disability-Adjusted Life Years)	Republic of Moldova	Male	10-24 years	Rheumatoid arthritis	Rate	1991	2.3219	3.58393	1.36187
DALYs (Disability-Adjusted Life Years)	Republic of Moldova	Female	10-24 years	Rheumatoid arthritis	Rate	1991	5.14283	8.31876	2.85079
DALYs (Disability-Adjusted Life Years)	Republic of Moldova	Both	10-24 years	Rheumatoid arthritis	Rate	1991	3.71849	5.86811	2.21141
DALYs (Disability-Adjusted Life Years)	Lebanon	Male	Age-standardized	Rheumatoid arthritis	Rate	1991	7.81608	11.0853	5.16391
DALYs (Disability-Adjusted Life Years)	Lebanon	Female	Age-standardized	Rheumatoid arthritis	Rate	1991	16.3919	22.6662	11.1264
DALYs (Disability-Adjusted Life Years)	Lebanon	Both	Age-standardized	Rheumatoid arthritis	Rate	1991	12.1958	16.4232	8.38043
DALYs (Disability-Adjusted Life Years)	Lebanon	Male	10-24 years	Rheumatoid arthritis	Number	1991	9.77918	16.9177	4.72813
DALYs (Disability-Adjusted Life Years)	Lebanon	Female	10-24 years	Rheumatoid arthritis	Number	1991	22.0256	36.1622	11.648
DALYs (Disability-Adjusted Life Years)	Lebanon	Both	10-24 years	Rheumatoid arthritis	Number	1991	31.8048	51.5714	17.1752
DALYs (Disability-Adjusted Life Years)	Lebanon	Male	10-24 years	Rheumatoid arthritis	Percent	1991	0.000141255	0.000237792	6.84711e-05
DALYs (Disability-Adjusted Life Years)	Lebanon	Female	10-24 years	Rheumatoid arthritis	Percent	1991	0.000402927	0.000638533	0.000224233
DALYs (Disability-Adjusted Life Years)	Lebanon	Both	10-24 years	Rheumatoid arthritis	Percent	1991	0.000256557	0.000404509	0.000140883
DALYs (Disability-Adjusted Life Years)	Lebanon	Male	10-24 years	Rheumatoid arthritis	Rate	1991	1.95574	3.38338	0.94558
DALYs (Disability-Adjusted Life Years)	Lebanon	Female	10-24 years	Rheumatoid arthritis	Rate	1991	4.89029	8.02898	2.58617
DALYs (Disability-Adjusted Life Years)	Lebanon	Both	10-24 years	Rheumatoid arthritis	Rate	1991	3.3464	5.42617	1.80712
DALYs (Disability-Adjusted Life Years)	Paraguay	Male	Age-standardized	Rheumatoid arthritis	Rate	1991	17.505	24.0681	11.6362
DALYs (Disability-Adjusted Life Years)	Paraguay	Female	Age-standardized	Rheumatoid arthritis	Rate	1991	39.1407	52.8274	26.7712
DALYs (Disability-Adjusted Life Years)	Paraguay	Both	Age-standardized	Rheumatoid arthritis	Rate	1991	28.3876	37.9378	19.161
DALYs (Disability-Adjusted Life Years)	Paraguay	Male	10-24 years	Rheumatoid arthritis	Number	1991	26.3814	44.7796	13.609
DALYs (Disability-Adjusted Life Years)	Paraguay	Female	10-24 years	Rheumatoid arthritis	Number	1991	59.1374	99.7682	31.3258
DALYs (Disability-Adjusted Life Years)	Paraguay	Both	10-24 years	Rheumatoid arthritis	Number	1991	85.5188	138.002	46.8788
DALYs (Disability-Adjusted Life Years)	Paraguay	Male	10-24 years	Rheumatoid arthritis	Percent	1991	0.000368613	0.000589258	0.000190454
DALYs (Disability-Adjusted Life Years)	Paraguay	Female	10-24 years	Rheumatoid arthritis	Percent	1991	0.000797206	0.00131577	0.00043637
DALYs (Disability-Adjusted Life Years)	Paraguay	Both	10-24 years	Rheumatoid arthritis	Percent	1991	0.00058663	0.000934705	0.000335535
DALYs (Disability-Adjusted Life Years)	Paraguay	Male	10-24 years	Rheumatoid arthritis	Rate	1991	4.14084	7.02864	2.13607
DALYs (Disability-Adjusted Life Years)	Paraguay	Female	10-24 years	Rheumatoid arthritis	Rate	1991	9.33841	15.7544	4.94667
DALYs (Disability-Adjusted Life Years)	Paraguay	Both	10-24 years	Rheumatoid arthritis	Rate	1991	6.73179	10.8631	3.69016
DALYs (Disability-Adjusted Life Years)	Kazakhstan	Male	Age-standardized	Rheumatoid arthritis	Rate	1990	26.0623	35.0921	18.1674
DALYs (Disability-Adjusted Life Years)	Kazakhstan	Female	Age-standardized	Rheumatoid arthritis	Rate	1990	50.9084	68.8464	34.377
DALYs (Disability-Adjusted Life Years)	Kazakhstan	Both	Age-standardized	Rheumatoid arthritis	Rate	1990	40.3639	54.2537	27.7623
DALYs (Disability-Adjusted Life Years)	Kazakhstan	Male	10-24 years	Rheumatoid arthritis	Number	1990	62.3785	103.875	34.8076
DALYs (Disability-Adjusted Life Years)	Kazakhstan	Female	10-24 years	Rheumatoid arthritis	Number	1990	145.256	245.35	70.0951
DALYs (Disability-Adjusted Life Years)	Kazakhstan	Both	10-24 years	Rheumatoid arthritis	Number	1990	207.635	336.377	108.706
DALYs (Disability-Adjusted Life Years)	Kazakhstan	Male	10-24 years	Rheumatoid arthritis	Percent	1990	0.000179082	0.000287792	0.000105476
DALYs (Disability-Adjusted Life Years)	Kazakhstan	Female	10-24 years	Rheumatoid arthritis	Percent	1990	0.00058569	0.000964549	0.000298615
DALYs (Disability-Adjusted Life Years)	Kazakhstan	Both	10-24 years	Rheumatoid arthritis	Percent	1990	0.000348031	0.000551255	0.000191407
DALYs (Disability-Adjusted Life Years)	Kazakhstan	Male	10-24 years	Rheumatoid arthritis	Rate	1990	2.81043	4.68002	1.56824
DALYs (Disability-Adjusted Life Years)	Kazakhstan	Female	10-24 years	Rheumatoid arthritis	Rate	1990	6.76056	11.4192	3.26238
DALYs (Disability-Adjusted Life Years)	Kazakhstan	Both	10-24 years	Rheumatoid arthritis	Rate	1990	4.75342	7.70074	2.48863
DALYs (Disability-Adjusted Life Years)	Panama	Male	Age-standardized	Rheumatoid arthritis	Rate	1990	16.2674	22.0984	11.3594
DALYs (Disability-Adjusted Life Years)	Panama	Female	Age-standardized	Rheumatoid arthritis	Rate	1990	58.9728	75.6272	43.1017
DALYs (Disability-Adjusted Life Years)	Panama	Both	Age-standardized	Rheumatoid arthritis	Rate	1990	37.3315	47.8151	27.3715
DALYs (Disability-Adjusted Life Years)	Panama	Male	10-24 years	Rheumatoid arthritis	Number	1990	15.6931	25.216	8.10529
DALYs (Disability-Adjusted Life Years)	Panama	Female	10-24 years	Rheumatoid arthritis	Number	1990	43.034	65.883	25.6008
DALYs (Disability-Adjusted Life Years)	Panama	Both	10-24 years	Rheumatoid arthritis	Number	1990	58.7272	89.484	35.1469
DALYs (Disability-Adjusted Life Years)	Panama	Male	10-24 years	Rheumatoid arthritis	Percent	1990	0.000314061	0.000495564	0.000170306
DALYs (Disability-Adjusted Life Years)	Panama	Female	10-24 years	Rheumatoid arthritis	Percent	1990	0.00102541	0.00153884	0.0006512
DALYs (Disability-Adjusted Life Years)	Panama	Both	10-24 years	Rheumatoid arthritis	Percent	1990	0.000638587	0.000938951	0.000396739
DALYs (Disability-Adjusted Life Years)	Panama	Male	10-24 years	Rheumatoid arthritis	Rate	1990	4.12004	6.62017	2.12795
DALYs (Disability-Adjusted Life Years)	Panama	Female	10-24 years	Rheumatoid arthritis	Rate	1990	11.5367	17.6621	6.86314
DALYs (Disability-Adjusted Life Years)	Panama	Both	10-24 years	Rheumatoid arthritis	Rate	1990	7.78961	11.8692	4.66192
DALYs (Disability-Adjusted Life Years)	Micronesia (Federated States of)	Male	Age-standardized	Rheumatoid arthritis	Rate	1990	9.76726	13.1332	6.91985
DALYs (Disability-Adjusted Life Years)	Micronesia (Federated States of)	Female	Age-standardized	Rheumatoid arthritis	Rate	1990	20.4009	27.9223	14.2994
DALYs (Disability-Adjusted Life Years)	Micronesia (Federated States of)	Both	Age-standardized	Rheumatoid arthritis	Rate	1990	15.0025	19.8521	10.6461
DALYs (Disability-Adjusted Life Years)	Micronesia (Federated States of)	Male	10-24 years	Rheumatoid arthritis	Number	1990	0.597033	0.916338	0.342547
DALYs (Disability-Adjusted Life Years)	Micronesia (Federated States of)	Female	10-24 years	Rheumatoid arthritis	Number	1990	0.794128	1.30142	0.422735
DALYs (Disability-Adjusted Life Years)	Micronesia (Federated States of)	Both	10-24 years	Rheumatoid arthritis	Number	1990	1.39116	2.15068	0.813179
DALYs (Disability-Adjusted Life Years)	Micronesia (Federated States of)	Male	10-24 years	Rheumatoid arthritis	Percent	1990	0.000173661	0.000260291	0.00010568
DALYs (Disability-Adjusted Life Years)	Micronesia (Federated States of)	Female	10-24 years	Rheumatoid arthritis	Percent	1990	0.000321753	0.000514909	0.000179556
DALYs (Disability-Adjusted Life Years)	Micronesia (Federated States of)	Both	10-24 years	Rheumatoid arthritis	Percent	1990	0.000235503	0.000358415	0.000141212
DALYs (Disability-Adjusted Life Years)	Micronesia (Federated States of)	Male	10-24 years	Rheumatoid arthritis	Rate	1990	3.41886	5.24734	1.96157
DALYs (Disability-Adjusted Life Years)	Micronesia (Federated States of)	Female	10-24 years	Rheumatoid arthritis	Rate	1990	4.70399	7.7089	2.50406
DALYs (Disability-Adjusted Life Years)	Micronesia (Federated States of)	Both	10-24 years	Rheumatoid arthritis	Rate	1990	4.05056	6.26202	2.36768
DALYs (Disability-Adjusted Life Years)	China	Male	Age-standardized	Rheumatoid arthritis	Rate	1990	25.935	32.3517	20.4198
DALYs (Disability-Adjusted Life Years)	China	Female	Age-standardized	Rheumatoid arthritis	Rate	1990	52.4757	68.8663	39.1207
DALYs (Disability-Adjusted Life Years)	China	Both	Age-standardized	Rheumatoid arthritis	Rate	1990	39.0127	49.7732	29.9474
DALYs (Disability-Adjusted Life Years)	China	Male	10-24 years	Rheumatoid arthritis	Number	1990	8843.33	12168.1	6292.82
DALYs (Disability-Adjusted Life Years)	China	Female	10-24 years	Rheumatoid arthritis	Number	1990	16573.8	23241	11326.6
DALYs (Disability-Adjusted Life Years)	China	Both	10-24 years	Rheumatoid arthritis	Number	1990	25417.1	34732.3	18064.2
DALYs (Disability-Adjusted Life Years)	China	Male	10-24 years	Rheumatoid arthritis	Percent	1990	0.00038707	0.000509704	0.00029088
DALYs (Disability-Adjusted Life Years)	China	Female	10-24 years	Rheumatoid arthritis	Percent	1990	0.000879587	0.00117359	0.000642908
DALYs (Disability-Adjusted Life Years)	China	Both	10-24 years	Rheumatoid arthritis	Percent	1990	0.00060934	0.000789213	0.000456984
DALYs (Disability-Adjusted Life Years)	China	Male	10-24 years	Rheumatoid arthritis	Rate	1990	4.75701	6.54548	3.38504
DALYs (Disability-Adjusted Life Years)	China	Female	10-24 years	Rheumatoid arthritis	Rate	1990	9.40858	13.1935	6.4299
DALYs (Disability-Adjusted Life Years)	China	Both	10-24 years	Rheumatoid arthritis	Rate	1990	7.02019	9.59304	4.98932
DALYs (Disability-Adjusted Life Years)	Trinidad and Tobago	Male	Age-standardized	Rheumatoid arthritis	Rate	1992	18.4717	24.2019	13.7414
DALYs (Disability-Adjusted Life Years)	Trinidad and Tobago	Female	Age-standardized	Rheumatoid arthritis	Rate	1992	67.9543	90.2689	50.5595
DALYs (Disability-Adjusted Life Years)	Trinidad and Tobago	Both	Age-standardized	Rheumatoid arthritis	Rate	1992	44.1056	57.8088	33.0005
DALYs (Disability-Adjusted Life Years)	Trinidad and Tobago	Male	10-24 years	Rheumatoid arthritis	Number	1992	7.33439	11.4686	3.95958
DALYs (Disability-Adjusted Life Years)	Trinidad and Tobago	Female	10-24 years	Rheumatoid arthritis	Number	1992	15.462	25.7081	8.47272
DALYs (Disability-Adjusted Life Years)	Trinidad and Tobago	Both	10-24 years	Rheumatoid arthritis	Number	1992	22.7964	35.3832	12.9845
DALYs (Disability-Adjusted Life Years)	Trinidad and Tobago	Male	10-24 years	Rheumatoid arthritis	Percent	1992	0.000295562	0.000453703	0.000171155
DALYs (Disability-Adjusted Life Years)	Trinidad and Tobago	Female	10-24 years	Rheumatoid arthritis	Percent	1992	0.000755836	0.0012162	0.000426732
DALYs (Disability-Adjusted Life Years)	Trinidad and Tobago	Both	10-24 years	Rheumatoid arthritis	Percent	1992	0.000503225	0.000782284	0.000303117
DALYs (Disability-Adjusted Life Years)	Trinidad and Tobago	Male	10-24 years	Rheumatoid arthritis	Rate	1992	4.12793	6.45475	2.22853
DALYs (Disability-Adjusted Life Years)	Trinidad and Tobago	Female	10-24 years	Rheumatoid arthritis	Rate	1992	8.91622	14.8247	4.88583
DALYs (Disability-Adjusted Life Years)	Trinidad and Tobago	Both	10-24 years	Rheumatoid arthritis	Rate	1992	6.49301	10.0781	3.69834
DALYs (Disability-Adjusted Life Years)	Mauritius	Male	Age-standardized	Rheumatoid arthritis	Rate	1992	10.2774	14.0447	7.08967
DALYs (Disability-Adjusted Life Years)	Mauritius	Female	Age-standardized	Rheumatoid arthritis	Rate	1992	23.2718	32.342	15.9445
DALYs (Disability-Adjusted Life Years)	Mauritius	Both	Age-standardized	Rheumatoid arthritis	Rate	1992	17.0778	23.3037	11.7292
DALYs (Disability-Adjusted Life Years)	Mauritius	Male	10-24 years	Rheumatoid arthritis	Number	1992	5.37154	8.27707	3.10526
DALYs (Disability-Adjusted Life Years)	Mauritius	Female	10-24 years	Rheumatoid arthritis	Number	1992	6.87864	11.6312	3.43899
DALYs (Disability-Adjusted Life Years)	Mauritius	Both	10-24 years	Rheumatoid arthritis	Number	1992	12.2502	19.6427	6.79832
DALYs (Disability-Adjusted Life Years)	Mauritius	Male	10-24 years	Rheumatoid arthritis	Percent	1992	0.000304093	0.000448295	0.000178676
DALYs (Disability-Adjusted Life Years)	Mauritius	Female	10-24 years	Rheumatoid arthritis	Percent	1992	0.000383314	0.000622507	0.000196873
DALYs (Disability-Adjusted Life Years)	Mauritius	Both	10-24 years	Rheumatoid arthritis	Percent	1992	0.000343915	0.000522171	0.000190484
DALYs (Disability-Adjusted Life Years)	Mauritius	Male	10-24 years	Rheumatoid arthritis	Rate	1992	3.27372	5.04451	1.89252
DALYs (Disability-Adjusted Life Years)	Mauritius	Female	10-24 years	Rheumatoid arthritis	Rate	1992	4.28921	7.25267	2.14439
DALYs (Disability-Adjusted Life Years)	Mauritius	Both	10-24 years	Rheumatoid arthritis	Rate	1992	3.77566	6.05412	2.09533
DALYs (Disability-Adjusted Life Years)	Dominican Republic	Male	Age-standardized	Rheumatoid arthritis	Rate	1990	21.6079	26.9887	15.0702
DALYs (Disability-Adjusted Life Years)	Dominican Republic	Female	Age-standardized	Rheumatoid arthritis	Rate	1990	28.0628	37.8752	19.1886
DALYs (Disability-Adjusted Life Years)	Dominican Republic	Both	Age-standardized	Rheumatoid arthritis	Rate	1990	24.9006	32.2503	18.083
DALYs (Disability-Adjusted Life Years)	Dominican Republic	Male	10-24 years	Rheumatoid arthritis	Number	1990	44.4454	70.7948	24.3316
DALYs (Disability-Adjusted Life Years)	Dominican Republic	Female	10-24 years	Rheumatoid arthritis	Number	1990	96.5556	153.525	53.6793
DALYs (Disability-Adjusted Life Years)	Dominican Republic	Both	10-24 years	Rheumatoid arthritis	Number	1990	141.001	220.074	82.5363
DALYs (Disability-Adjusted Life Years)	Dominican Republic	Male	10-24 years	Rheumatoid arthritis	Percent	1990	0.000277689	0.000432694	0.000157228
DALYs (Disability-Adjusted Life Years)	Dominican Republic	Female	10-24 years	Rheumatoid arthritis	Percent	1990	0.000651185	0.000987663	0.000377291
DALYs (Disability-Adjusted Life Years)	Dominican Republic	Both	10-24 years	Rheumatoid arthritis	Percent	1990	0.000457073	0.000689492	0.000272401
DALYs (Disability-Adjusted Life Years)	Dominican Republic	Male	10-24 years	Rheumatoid arthritis	Rate	1990	3.85468	6.13992	2.11024
DALYs (Disability-Adjusted Life Years)	Dominican Republic	Female	10-24 years	Rheumatoid arthritis	Rate	1990	7.86707	12.5088	4.37363
DALYs (Disability-Adjusted Life Years)	Dominican Republic	Both	10-24 years	Rheumatoid arthritis	Rate	1990	5.92351	9.24539	3.46738
DALYs (Disability-Adjusted Life Years)	Greece	Male	Age-standardized	Rheumatoid arthritis	Rate	1991	16.4139	22.8503	11.3457
DALYs (Disability-Adjusted Life Years)	Greece	Female	Age-standardized	Rheumatoid arthritis	Rate	1991	39.5176	53.1498	27.7467
DALYs (Disability-Adjusted Life Years)	Greece	Both	Age-standardized	Rheumatoid arthritis	Rate	1991	28.2835	38.1139	19.951
DALYs (Disability-Adjusted Life Years)	Greece	Male	10-24 years	Rheumatoid arthritis	Number	1991	64.9868	104.166	37.3345
DALYs (Disability-Adjusted Life Years)	Greece	Female	10-24 years	Rheumatoid arthritis	Number	1991	158.62	258.727	86.765
DALYs (Disability-Adjusted Life Years)	Greece	Both	10-24 years	Rheumatoid arthritis	Number	1991	223.607	354.48	128.058
DALYs (Disability-Adjusted Life Years)	Greece	Male	10-24 years	Rheumatoid arthritis	Percent	1991	0.00045834	0.000695252	0.000279386
DALYs (Disability-Adjusted Life Years)	Greece	Female	10-24 years	Rheumatoid arthritis	Percent	1991	0.00135046	0.00211292	0.000796891
DALYs (Disability-Adjusted Life Years)	Greece	Both	10-24 years	Rheumatoid arthritis	Percent	1991	0.000861848	0.00129919	0.000528486
DALYs (Disability-Adjusted Life Years)	Greece	Male	10-24 years	Rheumatoid arthritis	Rate	1991	5.40098	8.65712	3.10283
DALYs (Disability-Adjusted Life Years)	Greece	Female	10-24 years	Rheumatoid arthritis	Rate	1991	13.7803	22.4773	7.53784
DALYs (Disability-Adjusted Life Years)	Greece	Both	10-24 years	Rheumatoid arthritis	Rate	1991	9.4978	15.0567	5.43933
DALYs (Disability-Adjusted Life Years)	Myanmar	Male	Age-standardized	Rheumatoid arthritis	Rate	1990	9.63399	12.7226	6.8564
DALYs (Disability-Adjusted Life Years)	Myanmar	Female	Age-standardized	Rheumatoid arthritis	Rate	1990	21.8936	29.8382	15.3861
DALYs (Disability-Adjusted Life Years)	Myanmar	Both	Age-standardized	Rheumatoid arthritis	Rate	1990	16.0541	21.1116	11.5444
DALYs (Disability-Adjusted Life Years)	Myanmar	Male	10-24 years	Rheumatoid arthritis	Number	1990	210.383	355.856	108.835
DALYs (Disability-Adjusted Life Years)	Myanmar	Female	10-24 years	Rheumatoid arthritis	Number	1990	254.547	409.001	137.361
DALYs (Disability-Adjusted Life Years)	Myanmar	Both	10-24 years	Rheumatoid arthritis	Number	1990	464.931	732.038	262.924
DALYs (Disability-Adjusted Life Years)	Myanmar	Male	10-24 years	Rheumatoid arthritis	Percent	1990	0.000135172	0.000223491	7.12512e-05
DALYs (Disability-Adjusted Life Years)	Myanmar	Female	10-24 years	Rheumatoid arthritis	Percent	1990	0.000198307	0.000315152	0.000110592
DALYs (Disability-Adjusted Life Years)	Myanmar	Both	10-24 years	Rheumatoid arthritis	Percent	1990	0.00016373	0.000253132	9.49749e-05
DALYs (Disability-Adjusted Life Years)	Myanmar	Male	10-24 years	Rheumatoid arthritis	Rate	1990	3.28191	5.55123	1.69779
DALYs (Disability-Adjusted Life Years)	Myanmar	Female	10-24 years	Rheumatoid arthritis	Rate	1990	3.96828	6.37614	2.14139
DALYs (Disability-Adjusted Life Years)	Myanmar	Both	10-24 years	Rheumatoid arthritis	Rate	1990	3.6252	5.70792	2.0501
DALYs (Disability-Adjusted Life Years)	Namibia	Male	Age-standardized	Rheumatoid arthritis	Rate	1992	36.2843	45.3088	27.7909
DALYs (Disability-Adjusted Life Years)	Namibia	Female	Age-standardized	Rheumatoid arthritis	Rate	1992	59.7308	78.3774	42.9112
DALYs (Disability-Adjusted Life Years)	Namibia	Both	Age-standardized	Rheumatoid arthritis	Rate	1992	48.7616	61.8919	37.2848
DALYs (Disability-Adjusted Life Years)	Namibia	Male	10-24 years	Rheumatoid arthritis	Number	1992	7.12304	11.2005	4.34766
DALYs (Disability-Adjusted Life Years)	Namibia	Female	10-24 years	Rheumatoid arthritis	Number	1992	15.5418	24.4623	9.54513
DALYs (Disability-Adjusted Life Years)	Namibia	Both	10-24 years	Rheumatoid arthritis	Number	1992	22.6648	34.973	14.3055
DALYs (Disability-Adjusted Life Years)	Namibia	Male	10-24 years	Rheumatoid arthritis	Percent	1992	0.000149213	0.000230297	9.20412e-05
DALYs (Disability-Adjusted Life Years)	Namibia	Female	10-24 years	Rheumatoid arthritis	Percent	1992	0.000374744	0.00058524	0.000234783
DALYs (Disability-Adjusted Life Years)	Namibia	Both	10-24 years	Rheumatoid arthritis	Percent	1992	0.000253971	0.000386282	0.00016325
DALYs (Disability-Adjusted Life Years)	Namibia	Male	10-24 years	Rheumatoid arthritis	Rate	1992	2.87119	4.51474	1.75248
DALYs (Disability-Adjusted Life Years)	Namibia	Female	10-24 years	Rheumatoid arthritis	Rate	1992	6.06401	9.54458	3.72427
DALYs (Disability-Adjusted Life Years)	Namibia	Both	10-24 years	Rheumatoid arthritis	Rate	1992	4.49358	6.93383	2.83624
DALYs (Disability-Adjusted Life Years)	Mali	Male	10-24 years	Rheumatoid arthritis	Number	1991	11.2611	18.9029	5.76581
DALYs (Disability-Adjusted Life Years)	Mali	Female	10-24 years	Rheumatoid arthritis	Number	1991	39.2226	66.0892	20.7297
DALYs (Disability-Adjusted Life Years)	Mali	Both	10-24 years	Rheumatoid arthritis	Number	1991	50.4837	81.916	28.1091
DALYs (Disability-Adjusted Life Years)	Mali	Male	10-24 years	Rheumatoid arthritis	Percent	1991	4.11585e-05	6.68617e-05	2.16058e-05
DALYs (Disability-Adjusted Life Years)	Mali	Female	10-24 years	Rheumatoid arthritis	Percent	1991	0.000129119	0.000211793	6.84216e-05
DALYs (Disability-Adjusted Life Years)	Mali	Both	10-24 years	Rheumatoid arthritis	Percent	1991	8.74807e-05	0.000138654	4.94105e-05
DALYs (Disability-Adjusted Life Years)	Mali	Male	10-24 years	Rheumatoid arthritis	Rate	1991	0.881311	1.47937	0.451243
DALYs (Disability-Adjusted Life Years)	Mali	Female	10-24 years	Rheumatoid arthritis	Rate	1991	2.97622	5.01486	1.57297
DALYs (Disability-Adjusted Life Years)	Mali	Both	10-24 years	Rheumatoid arthritis	Rate	1991	1.94495	3.15592	1.08294
DALYs (Disability-Adjusted Life Years)	Ghana	Male	Age-standardized	Rheumatoid arthritis	Rate	1990	8.18797	11.4007	5.55982
DALYs (Disability-Adjusted Life Years)	Ghana	Female	Age-standardized	Rheumatoid arthritis	Rate	1990	11.1801	15.1438	7.74222
DALYs (Disability-Adjusted Life Years)	Ghana	Both	Age-standardized	Rheumatoid arthritis	Rate	1990	9.69379	13.0984	6.70999
DALYs (Disability-Adjusted Life Years)	Ghana	Male	10-24 years	Rheumatoid arthritis	Number	1990	20.4179	35.8051	9.75477
DALYs (Disability-Adjusted Life Years)	Ghana	Female	10-24 years	Rheumatoid arthritis	Number	1990	52.1724	83.7988	29.2691
DALYs (Disability-Adjusted Life Years)	Ghana	Both	10-24 years	Rheumatoid arthritis	Number	1990	72.5902	116.46	40.783
DALYs (Disability-Adjusted Life Years)	Ghana	Male	10-24 years	Rheumatoid arthritis	Percent	1990	4.77852e-05	8.22811e-05	2.33495e-05
DALYs (Disability-Adjusted Life Years)	Ghana	Female	10-24 years	Rheumatoid arthritis	Percent	1990	0.000121319	0.000191854	6.7997e-05
DALYs (Disability-Adjusted Life Years)	Ghana	Both	10-24 years	Rheumatoid arthritis	Percent	1990	8.46719e-05	0.000135246	4.86698e-05
DALYs (Disability-Adjusted Life Years)	Ghana	Male	10-24 years	Rheumatoid arthritis	Rate	1990	0.869139	1.52414	0.415237
DALYs (Disability-Adjusted Life Years)	Ghana	Female	10-24 years	Rheumatoid arthritis	Rate	1990	2.20556	3.54254	1.23733
DALYs (Disability-Adjusted Life Years)	Ghana	Both	10-24 years	Rheumatoid arthritis	Rate	1990	1.53966	2.47016	0.865018
DALYs (Disability-Adjusted Life Years)	Comoros	Male	Age-standardized	Rheumatoid arthritis	Rate	1990	40.3768	52.8277	29.4017
DALYs (Disability-Adjusted Life Years)	Comoros	Female	Age-standardized	Rheumatoid arthritis	Rate	1990	39.2132	54.5701	26.1457
DALYs (Disability-Adjusted Life Years)	Comoros	Both	Age-standardized	Rheumatoid arthritis	Rate	1990	39.869	53.1151	28.6818
DALYs (Disability-Adjusted Life Years)	Comoros	Male	10-24 years	Rheumatoid arthritis	Number	1990	1.70199	2.75454	0.814466
DALYs (Disability-Adjusted Life Years)	Comoros	Female	10-24 years	Rheumatoid arthritis	Number	1990	2.81138	4.75377	1.46102
DALYs (Disability-Adjusted Life Years)	Comoros	Both	10-24 years	Rheumatoid arthritis	Number	1990	4.51337	7.28986	2.45826
DALYs (Disability-Adjusted Life Years)	Comoros	Male	10-24 years	Rheumatoid arthritis	Percent	1990	0.000113511	0.00018539	5.59118e-05
DALYs (Disability-Adjusted Life Years)	Comoros	Female	10-24 years	Rheumatoid arthritis	Percent	1990	0.00019982	0.000321037	0.000105207
DALYs (Disability-Adjusted Life Years)	Comoros	Both	10-24 years	Rheumatoid arthritis	Percent	1990	0.000155293	0.00024233	8.64822e-05
DALYs (Disability-Adjusted Life Years)	Comoros	Male	10-24 years	Rheumatoid arthritis	Rate	1990	2.21173	3.57952	1.0584
DALYs (Disability-Adjusted Life Years)	Comoros	Female	10-24 years	Rheumatoid arthritis	Rate	1990	3.64718	6.16702	1.89537
DALYs (Disability-Adjusted Life Years)	Comoros	Both	10-24 years	Rheumatoid arthritis	Rate	1990	2.93007	4.73255	1.5959
DALYs (Disability-Adjusted Life Years)	Costa Rica	Male	Age-standardized	Rheumatoid arthritis	Rate	1991	22.799	30.2146	16.5748
DALYs (Disability-Adjusted Life Years)	Costa Rica	Female	Age-standardized	Rheumatoid arthritis	Rate	1991	75.3554	98.0418	55.2136
DALYs (Disability-Adjusted Life Years)	Costa Rica	Both	Age-standardized	Rheumatoid arthritis	Rate	1991	49.6108	63.6005	36.4681
DALYs (Disability-Adjusted Life Years)	Costa Rica	Male	10-24 years	Rheumatoid arthritis	Number	1991	22.66	37.0619	12.1523
DALYs (Disability-Adjusted Life Years)	Costa Rica	Female	10-24 years	Rheumatoid arthritis	Number	1991	51.4542	86.1391	26.1725
DALYs (Disability-Adjusted Life Years)	Costa Rica	Both	10-24 years	Rheumatoid arthritis	Number	1991	74.1142	120.732	39.5305
DALYs (Disability-Adjusted Life Years)	Costa Rica	Male	10-24 years	Rheumatoid arthritis	Percent	1991	0.000458813	0.00071202	0.000254155
DALYs (Disability-Adjusted Life Years)	Costa Rica	Female	10-24 years	Rheumatoid arthritis	Percent	1991	0.00116641	0.00192134	0.000624321
DALYs (Disability-Adjusted Life Years)	Costa Rica	Both	10-24 years	Rheumatoid arthritis	Percent	1991	0.000792359	0.0012452	0.000452495
DALYs (Disability-Adjusted Life Years)	Costa Rica	Male	10-24 years	Rheumatoid arthritis	Rate	1991	4.77514	7.81006	2.56084
DALYs (Disability-Adjusted Life Years)	Costa Rica	Female	10-24 years	Rheumatoid arthritis	Rate	1991	10.9977	18.4112	5.59407
DALYs (Disability-Adjusted Life Years)	Costa Rica	Both	10-24 years	Rheumatoid arthritis	Rate	1991	7.86439	12.8111	4.19465
DALYs (Disability-Adjusted Life Years)	Japan	Male	Age-standardized	Rheumatoid arthritis	Rate	1992	26.9616	33.708	20.6693
DALYs (Disability-Adjusted Life Years)	Japan	Female	Age-standardized	Rheumatoid arthritis	Rate	1992	64.5895	82.224	46.7948
DALYs (Disability-Adjusted Life Years)	Japan	Both	Age-standardized	Rheumatoid arthritis	Rate	1992	47.2354	59.5494	35.079
DALYs (Disability-Adjusted Life Years)	Japan	Male	10-24 years	Rheumatoid arthritis	Number	1992	500.06	700.421	343.03
DALYs (Disability-Adjusted Life Years)	Japan	Female	10-24 years	Rheumatoid arthritis	Number	1992	1107.42	1539.73	750.138
DALYs (Disability-Adjusted Life Years)	Japan	Both	10-24 years	Rheumatoid arthritis	Number	1992	1607.48	2245.04	1108.58
DALYs (Disability-Adjusted Life Years)	Japan	Male	10-24 years	Rheumatoid arthritis	Percent	1992	0.000396255	0.00052569	0.000289677
DALYs (Disability-Adjusted Life Years)	Japan	Female	10-24 years	Rheumatoid arthritis	Percent	1992	0.000963206	0.00129526	0.000699331
DALYs (Disability-Adjusted Life Years)	Japan	Both	10-24 years	Rheumatoid arthritis	Percent	1992	0.000666288	0.00087217	0.000489455
DALYs (Disability-Adjusted Life Years)	Japan	Male	10-24 years	Rheumatoid arthritis	Rate	1992	3.51312	4.92073	2.40992
DALYs (Disability-Adjusted Life Years)	Japan	Female	10-24 years	Rheumatoid arthritis	Rate	1992	8.14615	11.3262	5.518
DALYs (Disability-Adjusted Life Years)	Japan	Both	10-24 years	Rheumatoid arthritis	Rate	1992	5.77639	8.06741	3.98361
DALYs (Disability-Adjusted Life Years)	Vanuatu	Male	Age-standardized	Rheumatoid arthritis	Rate	1991	9.05137	12.1489	6.23721
DALYs (Disability-Adjusted Life Years)	Vanuatu	Female	Age-standardized	Rheumatoid arthritis	Rate	1991	18.7007	25.2562	13.1157
DALYs (Disability-Adjusted Life Years)	Vanuatu	Both	Age-standardized	Rheumatoid arthritis	Rate	1991	13.5816	18.0533	9.66629
DALYs (Disability-Adjusted Life Years)	Vanuatu	Male	10-24 years	Rheumatoid arthritis	Number	1991	0.772949	1.22066	0.442155
DALYs (Disability-Adjusted Life Years)	Vanuatu	Female	10-24 years	Rheumatoid arthritis	Number	1991	1.10497	1.81454	0.59196
DALYs (Disability-Adjusted Life Years)	Vanuatu	Both	10-24 years	Rheumatoid arthritis	Number	1991	1.87792	2.92724	1.09325
DALYs (Disability-Adjusted Life Years)	Vanuatu	Male	10-24 years	Rheumatoid arthritis	Percent	1991	0.000168079	0.000264399	9.82327e-05
DALYs (Disability-Adjusted Life Years)	Vanuatu	Female	10-24 years	Rheumatoid arthritis	Percent	1991	0.000327397	0.000527034	0.0001714
DALYs (Disability-Adjusted Life Years)	Vanuatu	Both	10-24 years	Rheumatoid arthritis	Percent	1991	0.000235497	0.000365827	0.000138563
DALYs (Disability-Adjusted Life Years)	Vanuatu	Male	10-24 years	Rheumatoid arthritis	Rate	1991	3.14106	4.96043	1.7968
DALYs (Disability-Adjusted Life Years)	Vanuatu	Female	10-24 years	Rheumatoid arthritis	Rate	1991	4.64489	7.62765	2.48838
DALYs (Disability-Adjusted Life Years)	Vanuatu	Both	10-24 years	Rheumatoid arthritis	Rate	1991	3.88025	6.04842	2.25893
DALYs (Disability-Adjusted Life Years)	Lesotho	Male	Age-standardized	Rheumatoid arthritis	Rate	1992	38.2518	48.8059	29.2269
DALYs (Disability-Adjusted Life Years)	Lesotho	Female	Age-standardized	Rheumatoid arthritis	Rate	1992	52.0032	67.8822	37.9639
DALYs (Disability-Adjusted Life Years)	Lesotho	Both	Age-standardized	Rheumatoid arthritis	Rate	1992	45.5815	58.454	34.6088
DALYs (Disability-Adjusted Life Years)	Lesotho	Male	10-24 years	Rheumatoid arthritis	Number	1992	9.31393	14.5079	5.48827
DALYs (Disability-Adjusted Life Years)	Lesotho	Female	10-24 years	Rheumatoid arthritis	Number	1992	19.0323	29.9027	11.0972
DALYs (Disability-Adjusted Life Years)	Lesotho	Both	10-24 years	Rheumatoid arthritis	Number	1992	28.3462	43.6194	17.7679
DALYs (Disability-Adjusted Life Years)	Lesotho	Male	10-24 years	Rheumatoid arthritis	Percent	1992	0.000140838	0.000213811	8.72972e-05
DALYs (Disability-Adjusted Life Years)	Lesotho	Female	10-24 years	Rheumatoid arthritis	Percent	1992	0.000342284	0.000513059	0.000213003
DALYs (Disability-Adjusted Life Years)	Lesotho	Both	10-24 years	Rheumatoid arthritis	Percent	1992	0.000232724	0.000349527	0.000151794
DALYs (Disability-Adjusted Life Years)	Lesotho	Male	10-24 years	Rheumatoid arthritis	Rate	1992	2.9897	4.65692	1.76169
DALYs (Disability-Adjusted Life Years)	Lesotho	Female	10-24 years	Rheumatoid arthritis	Rate	1992	5.9532	9.35342	3.47117
DALYs (Disability-Adjusted Life Years)	Lesotho	Both	10-24 years	Rheumatoid arthritis	Rate	1992	4.49062	6.91021	2.8148
DALYs (Disability-Adjusted Life Years)	Singapore	Male	Age-standardized	Rheumatoid arthritis	Rate	1990	12.0204	16.8954	7.93934
DALYs (Disability-Adjusted Life Years)	Singapore	Female	Age-standardized	Rheumatoid arthritis	Rate	1990	28.0187	37.2498	19.8644
DALYs (Disability-Adjusted Life Years)	Singapore	Both	Age-standardized	Rheumatoid arthritis	Rate	1990	20.3796	27.1938	14.3575
DALYs (Disability-Adjusted Life Years)	Singapore	Male	10-24 years	Rheumatoid arthritis	Number	1990	12.8975	22.5004	6.73865
DALYs (Disability-Adjusted Life Years)	Singapore	Female	10-24 years	Rheumatoid arthritis	Number	1990	31.1179	52.4627	15.4947
DALYs (Disability-Adjusted Life Years)	Singapore	Both	10-24 years	Rheumatoid arthritis	Number	1990	44.0153	71.8781	23.5857
DALYs (Disability-Adjusted Life Years)	Singapore	Male	10-24 years	Rheumatoid arthritis	Percent	1990	0.000330687	0.000542558	0.000175913
DALYs (Disability-Adjusted Life Years)	Singapore	Female	10-24 years	Rheumatoid arthritis	Percent	1990	0.000875952	0.00143421	0.000472068
DALYs (Disability-Adjusted Life Years)	Singapore	Both	10-24 years	Rheumatoid arthritis	Percent	1990	0.000590351	0.000938876	0.000341798
DALYs (Disability-Adjusted Life Years)	Singapore	Male	10-24 years	Rheumatoid arthritis	Rate	1990	3.00187	5.23695	1.56841
DALYs (Disability-Adjusted Life Years)	Singapore	Female	10-24 years	Rheumatoid arthritis	Rate	1990	7.87791	13.2816	3.9227
DALYs (Disability-Adjusted Life Years)	Singapore	Both	10-24 years	Rheumatoid arthritis	Rate	1990	5.33746	8.71621	2.86009
DALYs (Disability-Adjusted Life Years)	Zimbabwe	Male	Age-standardized	Rheumatoid arthritis	Rate	1990	22.9794	29.8875	17.3474
DALYs (Disability-Adjusted Life Years)	Zimbabwe	Female	Age-standardized	Rheumatoid arthritis	Rate	1990	27.1223	35.9239	19.8491
DALYs (Disability-Adjusted Life Years)	Zimbabwe	Both	Age-standardized	Rheumatoid arthritis	Rate	1990	25.0148	32.2694	18.8953
DALYs (Disability-Adjusted Life Years)	Zimbabwe	Male	10-24 years	Rheumatoid arthritis	Number	1990	42.9106	69.5042	25.6596
DALYs (Disability-Adjusted Life Years)	Zimbabwe	Female	10-24 years	Rheumatoid arthritis	Number	1990	88.7665	136.696	50.7808
DALYs (Disability-Adjusted Life Years)	Zimbabwe	Both	10-24 years	Rheumatoid arthritis	Number	1990	131.677	202.181	79.2495
DALYs (Disability-Adjusted Life Years)	Zimbabwe	Male	10-24 years	Rheumatoid arthritis	Percent	1990	0.000136103	0.000217393	8.22468e-05
DALYs (Disability-Adjusted Life Years)	Zimbabwe	Female	10-24 years	Rheumatoid arthritis	Percent	1990	0.000257035	0.000397757	0.000132287
DALYs (Disability-Adjusted Life Years)	Zimbabwe	Both	10-24 years	Rheumatoid arthritis	Percent	1990	0.000198898	0.000299659	0.000114983
DALYs (Disability-Adjusted Life Years)	Zimbabwe	Male	10-24 years	Rheumatoid arthritis	Rate	1990	2.43969	3.95168	1.45888
DALYs (Disability-Adjusted Life Years)	Zimbabwe	Female	10-24 years	Rheumatoid arthritis	Rate	1990	4.84952	7.46803	2.77427
DALYs (Disability-Adjusted Life Years)	Zimbabwe	Both	10-24 years	Rheumatoid arthritis	Rate	1990	3.66863	5.63294	2.20795
DALYs (Disability-Adjusted Life Years)	Lao People's Democratic Republic	Male	Age-standardized	Rheumatoid arthritis	Rate	1992	9.54448	12.9473	6.73319
DALYs (Disability-Adjusted Life Years)	Lao People's Democratic Republic	Female	Age-standardized	Rheumatoid arthritis	Rate	1992	19.1042	26.1863	13.2709
DALYs (Disability-Adjusted Life Years)	Lao People's Democratic Republic	Both	Age-standardized	Rheumatoid arthritis	Rate	1992	14.541	19.1497	10.4304
DALYs (Disability-Adjusted Life Years)	Lao People's Democratic Republic	Male	10-24 years	Rheumatoid arthritis	Number	1992	23.3983	40.9699	11.5343
DALYs (Disability-Adjusted Life Years)	Lao People's Democratic Republic	Female	10-24 years	Rheumatoid arthritis	Number	1992	25.1258	41.0876	13.4237
DALYs (Disability-Adjusted Life Years)	Lao People's Democratic Republic	Both	10-24 years	Rheumatoid arthritis	Number	1992	48.5242	76.0744	28.0114
DALYs (Disability-Adjusted Life Years)	Lao People's Democratic Republic	Male	10-24 years	Rheumatoid arthritis	Percent	1992	0.000147688	0.000256384	7.24453e-05
DALYs (Disability-Adjusted Life Years)	Lao People's Democratic Republic	Female	10-24 years	Rheumatoid arthritis	Percent	1992	0.00016964	0.000268184	9.24297e-05
DALYs (Disability-Adjusted Life Years)	Lao People's Democratic Republic	Both	10-24 years	Rheumatoid arthritis	Percent	1992	0.000158328	0.000243066	9.35116e-05
DALYs (Disability-Adjusted Life Years)	Lao People's Democratic Republic	Male	10-24 years	Rheumatoid arthritis	Rate	1992	3.45047	6.04168	1.70091
DALYs (Disability-Adjusted Life Years)	Lao People's Democratic Republic	Female	10-24 years	Rheumatoid arthritis	Rate	1992	3.56684	5.83277	1.90562
DALYs (Disability-Adjusted Life Years)	Lao People's Democratic Republic	Both	10-24 years	Rheumatoid arthritis	Rate	1992	3.50976	5.50247	2.02607
DALYs (Disability-Adjusted Life Years)	Jamaica	Male	Age-standardized	Rheumatoid arthritis	Rate	1991	15.0711	20.2878	10.6678
DALYs (Disability-Adjusted Life Years)	Jamaica	Female	Age-standardized	Rheumatoid arthritis	Rate	1991	31.7938	42.339	22.2984
DALYs (Disability-Adjusted Life Years)	Jamaica	Both	Age-standardized	Rheumatoid arthritis	Rate	1991	23.6868	31.3681	16.8055
DALYs (Disability-Adjusted Life Years)	Jamaica	Male	10-24 years	Rheumatoid arthritis	Number	1991	15.4053	24.6553	8.38391
DALYs (Disability-Adjusted Life Years)	Jamaica	Female	10-24 years	Rheumatoid arthritis	Number	1991	31.366	51.1548	16.9919
DALYs (Disability-Adjusted Life Years)	Jamaica	Both	10-24 years	Rheumatoid arthritis	Number	1991	46.7714	73.0647	26.9177
DALYs (Disability-Adjusted Life Years)	Jamaica	Male	10-24 years	Rheumatoid arthritis	Percent	1991	0.000437774	0.000671197	0.000248268
DALYs (Disability-Adjusted Life Years)	Jamaica	Female	10-24 years	Rheumatoid arthritis	Percent	1991	0.000845075	0.00131311	0.000480925
DALYs (Disability-Adjusted Life Years)	Jamaica	Both	10-24 years	Rheumatoid arthritis	Percent	1991	0.000646678	0.000977389	0.000391892
DALYs (Disability-Adjusted Life Years)	Jamaica	Male	10-24 years	Rheumatoid arthritis	Rate	1991	4.09037	6.54639	2.22607
DALYs (Disability-Adjusted Life Years)	Jamaica	Female	10-24 years	Rheumatoid arthritis	Rate	1991	8.17628	13.3347	4.42933
DALYs (Disability-Adjusted Life Years)	Jamaica	Both	10-24 years	Rheumatoid arthritis	Rate	1991	6.15213	9.61067	3.54066
DALYs (Disability-Adjusted Life Years)	Sweden	Male	Age-standardized	Rheumatoid arthritis	Rate	1991	33.998	43.3428	25.6589
DALYs (Disability-Adjusted Life Years)	Sweden	Female	Age-standardized	Rheumatoid arthritis	Rate	1991	80.9588	104.433	59.8959
DALYs (Disability-Adjusted Life Years)	Sweden	Both	Age-standardized	Rheumatoid arthritis	Rate	1991	58.7635	75.25	44.3351
DALYs (Disability-Adjusted Life Years)	Sweden	Male	10-24 years	Rheumatoid arthritis	Number	1991	58.8486	87.5476	37.3358
DALYs (Disability-Adjusted Life Years)	Sweden	Female	10-24 years	Rheumatoid arthritis	Number	1991	112.511	168.615	69.0267
DALYs (Disability-Adjusted Life Years)	Sweden	Both	10-24 years	Rheumatoid arthritis	Number	1991	171.36	252.091	110.508
DALYs (Disability-Adjusted Life Years)	Sweden	Male	10-24 years	Rheumatoid arthritis	Percent	1991	0.000711607	0.000971496	0.000492812
DALYs (Disability-Adjusted Life Years)	Sweden	Female	10-24 years	Rheumatoid arthritis	Percent	1991	0.00140136	0.00200827	0.000916911
DALYs (Disability-Adjusted Life Years)	Sweden	Both	10-24 years	Rheumatoid arthritis	Percent	1991	0.00105096	0.00144195	0.000729989
DALYs (Disability-Adjusted Life Years)	Sweden	Male	10-24 years	Rheumatoid arthritis	Rate	1991	7.04401	10.4792	4.46899
DALYs (Disability-Adjusted Life Years)	Sweden	Female	10-24 years	Rheumatoid arthritis	Rate	1991	14.1097	21.1455	8.65642
DALYs (Disability-Adjusted Life Years)	Sweden	Both	10-24 years	Rheumatoid arthritis	Rate	1991	10.4946	15.4387	6.76782
DALYs (Disability-Adjusted Life Years)	Belgium	Male	Age-standardized	Rheumatoid arthritis	Rate	1992	23.6099	31.0571	17.526
DALYs (Disability-Adjusted Life Years)	Belgium	Female	Age-standardized	Rheumatoid arthritis	Rate	1992	54.1009	70.116	38.6916
DALYs (Disability-Adjusted Life Years)	Belgium	Both	Age-standardized	Rheumatoid arthritis	Rate	1992	39.6326	50.8631	28.7939
DALYs (Disability-Adjusted Life Years)	Belgium	Male	10-24 years	Rheumatoid arthritis	Number	1992	59.0095	95.1503	31.5691
DALYs (Disability-Adjusted Life Years)	Belgium	Female	10-24 years	Rheumatoid arthritis	Number	1992	136.475	223.646	70.2103
DALYs (Disability-Adjusted Life Years)	Belgium	Both	10-24 years	Rheumatoid arthritis	Number	1992	195.485	315.017	107.139
DALYs (Disability-Adjusted Life Years)	Belgium	Male	10-24 years	Rheumatoid arthritis	Percent	1992	0.000487785	0.000761744	0.000280585
DALYs (Disability-Adjusted Life Years)	Belgium	Female	10-24 years	Rheumatoid arthritis	Percent	1992	0.00134482	0.00221468	0.000733439
DALYs (Disability-Adjusted Life Years)	Belgium	Both	10-24 years	Rheumatoid arthritis	Percent	1992	0.000878258	0.00138428	0.000514687
DALYs (Disability-Adjusted Life Years)	Belgium	Male	10-24 years	Rheumatoid arthritis	Rate	1992	5.90631	9.52366	3.15977
DALYs (Disability-Adjusted Life Years)	Belgium	Female	10-24 years	Rheumatoid arthritis	Rate	1992	14.2467	23.3465	7.32928
DALYs (Disability-Adjusted Life Years)	Belgium	Both	10-24 years	Rheumatoid arthritis	Rate	1992	9.98882	16.0966	5.47453
DALYs (Disability-Adjusted Life Years)	Sudan	Male	Age-standardized	Rheumatoid arthritis	Rate	1991	6.19283	8.68656	4.20816
DALYs (Disability-Adjusted Life Years)	Sudan	Female	Age-standardized	Rheumatoid arthritis	Rate	1991	14.4964	19.694	9.94662
DALYs (Disability-Adjusted Life Years)	Sudan	Both	Age-standardized	Rheumatoid arthritis	Rate	1991	10.2753	13.8987	7.26383
DALYs (Disability-Adjusted Life Years)	Sudan	Male	10-24 years	Rheumatoid arthritis	Number	1991	51.6971	84.131	28.4327
DALYs (Disability-Adjusted Life Years)	Sudan	Female	10-24 years	Rheumatoid arthritis	Number	1991	135.798	217.571	73.0545
DALYs (Disability-Adjusted Life Years)	Sudan	Both	10-24 years	Rheumatoid arthritis	Number	1991	187.495	296.622	106.888
DALYs (Disability-Adjusted Life Years)	Sudan	Male	10-24 years	Rheumatoid arthritis	Percent	1991	7.72388e-05	0.000125455	4.38564e-05
DALYs (Disability-Adjusted Life Years)	Sudan	Female	10-24 years	Rheumatoid arthritis	Percent	1991	0.000236096	0.000360172	0.000129076
DALYs (Disability-Adjusted Life Years)	Sudan	Both	10-24 years	Rheumatoid arthritis	Percent	1991	0.000150648	0.000229058	8.69508e-05
DALYs (Disability-Adjusted Life Years)	Sudan	Male	10-24 years	Rheumatoid arthritis	Rate	1991	1.53183	2.49287	0.842483
DALYs (Disability-Adjusted Life Years)	Sudan	Female	10-24 years	Rheumatoid arthritis	Rate	1991	4.03669	6.46748	2.17161
DALYs (Disability-Adjusted Life Years)	Sudan	Both	10-24 years	Rheumatoid arthritis	Rate	1991	2.78225	4.40161	1.58612
DALYs (Disability-Adjusted Life Years)	Gabon	Male	Age-standardized	Rheumatoid arthritis	Rate	1992	39.1129	50.4569	30.069
DALYs (Disability-Adjusted Life Years)	Gabon	Female	Age-standardized	Rheumatoid arthritis	Rate	1992	41.9837	57.9071	26.4127
DALYs (Disability-Adjusted Life Years)	Gabon	Both	Age-standardized	Rheumatoid arthritis	Rate	1992	40.1116	51.6973	30.3103
DALYs (Disability-Adjusted Life Years)	Gabon	Male	10-24 years	Rheumatoid arthritis	Number	1992	4.44245	7.20368	2.52453
DALYs (Disability-Adjusted Life Years)	Gabon	Female	10-24 years	Rheumatoid arthritis	Number	1992	7.74221	12.3151	3.9993
DALYs (Disability-Adjusted Life Years)	Gabon	Both	10-24 years	Rheumatoid arthritis	Number	1992	12.1847	18.0244	7.45206
DALYs (Disability-Adjusted Life Years)	Gabon	Male	10-24 years	Rheumatoid arthritis	Percent	1992	0.000132184	0.000211704	7.46249e-05
DALYs (Disability-Adjusted Life Years)	Gabon	Female	10-24 years	Rheumatoid arthritis	Percent	1992	0.000267175	0.000409232	0.000143275
DALYs (Disability-Adjusted Life Years)	Gabon	Both	10-24 years	Rheumatoid arthritis	Percent	1992	0.000194553	0.000284988	0.000121166
DALYs (Disability-Adjusted Life Years)	Gabon	Male	10-24 years	Rheumatoid arthritis	Rate	1992	2.84345	4.61082	1.61586
DALYs (Disability-Adjusted Life Years)	Gabon	Female	10-24 years	Rheumatoid arthritis	Rate	1992	4.72023	7.50822	2.43827
DALYs (Disability-Adjusted Life Years)	Gabon	Both	10-24 years	Rheumatoid arthritis	Rate	1992	3.80466	5.62813	2.32691
DALYs (Disability-Adjusted Life Years)	Bermuda	Male	Age-standardized	Rheumatoid arthritis	Rate	1992	15.0497	20.6678	10.0566
DALYs (Disability-Adjusted Life Years)	Bermuda	Female	Age-standardized	Rheumatoid arthritis	Rate	1992	44.4832	58.7412	31.9246
DALYs (Disability-Adjusted Life Years)	Bermuda	Both	Age-standardized	Rheumatoid arthritis	Rate	1992	31.1762	41.0917	22.326
DALYs (Disability-Adjusted Life Years)	Bermuda	Male	10-24 years	Rheumatoid arthritis	Number	1992	0.278704	0.468537	0.1431
DALYs (Disability-Adjusted Life Years)	Bermuda	Female	10-24 years	Rheumatoid arthritis	Number	1992	0.712176	1.1827	0.38076
DALYs (Disability-Adjusted Life Years)	Bermuda	Both	10-24 years	Rheumatoid arthritis	Number	1992	0.99088	1.56316	0.554696
DALYs (Disability-Adjusted Life Years)	Bermuda	Male	10-24 years	Rheumatoid arthritis	Percent	1992	0.000393147	0.000643912	0.000209295
DALYs (Disability-Adjusted Life Years)	Bermuda	Female	10-24 years	Rheumatoid arthritis	Percent	1992	0.00123718	0.00193347	0.000687217
DALYs (Disability-Adjusted Life Years)	Bermuda	Both	10-24 years	Rheumatoid arthritis	Percent	1992	0.000770808	0.001194	0.000454275
DALYs (Disability-Adjusted Life Years)	Bermuda	Male	10-24 years	Rheumatoid arthritis	Rate	1992	4.58657	7.71062	2.35497
DALYs (Disability-Adjusted Life Years)	Bermuda	Female	10-24 years	Rheumatoid arthritis	Rate	1992	11.8712	19.7144	6.34688
DALYs (Disability-Adjusted Life Years)	Bermuda	Both	10-24 years	Rheumatoid arthritis	Rate	1992	8.20558	12.9447	4.59349
DALYs (Disability-Adjusted Life Years)	Mozambique	Male	Age-standardized	Rheumatoid arthritis	Rate	1992	46.0571	60.0416	34.0906
DALYs (Disability-Adjusted Life Years)	Mozambique	Female	Age-standardized	Rheumatoid arthritis	Rate	1992	34.4344	48.501	22.8924
DALYs (Disability-Adjusted Life Years)	Mozambique	Both	Age-standardized	Rheumatoid arthritis	Rate	1992	40.0945	53.4221	28.8036
DALYs (Disability-Adjusted Life Years)	Mozambique	Male	10-24 years	Rheumatoid arthritis	Number	1992	46.8521	79.4712	25.2
DALYs (Disability-Adjusted Life Years)	Mozambique	Female	10-24 years	Rheumatoid arthritis	Number	1992	75.818	120.403	38.1669
DALYs (Disability-Adjusted Life Years)	Mozambique	Both	10-24 years	Rheumatoid arthritis	Number	1992	122.67	188.969	71.6524
DALYs (Disability-Adjusted Life Years)	Mozambique	Male	10-24 years	Rheumatoid arthritis	Percent	1992	9.73321e-05	0.000160918	5.52405e-05
DALYs (Disability-Adjusted Life Years)	Mozambique	Female	10-24 years	Rheumatoid arthritis	Percent	1992	0.000160228	0.000254716	8.16172e-05
DALYs (Disability-Adjusted Life Years)	Mozambique	Both	10-24 years	Rheumatoid arthritis	Percent	1992	0.00012848	0.000188751	7.56134e-05
DALYs (Disability-Adjusted Life Years)	Mozambique	Male	10-24 years	Rheumatoid arthritis	Rate	1992	2.37161	4.02276	1.2756
DALYs (Disability-Adjusted Life Years)	Mozambique	Female	10-24 years	Rheumatoid arthritis	Rate	1992	3.42218	5.43458	1.72273
DALYs (Disability-Adjusted Life Years)	Mozambique	Both	10-24 years	Rheumatoid arthritis	Rate	1992	2.92697	4.50889	1.70966
DALYs (Disability-Adjusted Life Years)	Republic of Korea	Male	Age-standardized	Rheumatoid arthritis	Rate	1992	25.4623	31.4585	20.4017
DALYs (Disability-Adjusted Life Years)	Republic of Korea	Female	Age-standardized	Rheumatoid arthritis	Rate	1992	45.7195	59.6372	33.5107
DALYs (Disability-Adjusted Life Years)	Republic of Korea	Both	Age-standardized	Rheumatoid arthritis	Rate	1992	36.2278	46.221	27.6261
DALYs (Disability-Adjusted Life Years)	Republic of Korea	Male	10-24 years	Rheumatoid arthritis	Number	1992	247.042	366.986	157.079
DALYs (Disability-Adjusted Life Years)	Republic of Korea	Female	10-24 years	Rheumatoid arthritis	Number	1992	528.011	799.042	324.176
DALYs (Disability-Adjusted Life Years)	Republic of Korea	Both	10-24 years	Rheumatoid arthritis	Number	1992	775.053	1135.98	503.967
DALYs (Disability-Adjusted Life Years)	Republic of Korea	Male	10-24 years	Rheumatoid arthritis	Percent	1992	0.000287435	0.000407297	0.000188041
DALYs (Disability-Adjusted Life Years)	Republic of Korea	Female	10-24 years	Rheumatoid arthritis	Percent	1992	0.000793042	0.00113451	0.000515177
DALYs (Disability-Adjusted Life Years)	Republic of Korea	Both	10-24 years	Rheumatoid arthritis	Percent	1992	0.00050785	0.000697098	0.000352441
DALYs (Disability-Adjusted Life Years)	Republic of Korea	Male	10-24 years	Rheumatoid arthritis	Rate	1992	3.66929	5.4508	2.33309
DALYs (Disability-Adjusted Life Years)	Republic of Korea	Female	10-24 years	Rheumatoid arthritis	Rate	1992	8.3459	12.6299	5.12401
DALYs (Disability-Adjusted Life Years)	Republic of Korea	Both	10-24 years	Rheumatoid arthritis	Rate	1992	5.93488	8.69866	3.85907
DALYs (Disability-Adjusted Life Years)	Seychelles	Male	Age-standardized	Rheumatoid arthritis	Rate	1990	8.80045	12.095	6.02511
DALYs (Disability-Adjusted Life Years)	Seychelles	Female	Age-standardized	Rheumatoid arthritis	Rate	1990	15.0645	21.099	10.1401
DALYs (Disability-Adjusted Life Years)	Seychelles	Both	Age-standardized	Rheumatoid arthritis	Rate	1990	11.9933	16.4047	8.27189
DALYs (Disability-Adjusted Life Years)	Seychelles	Male	10-24 years	Rheumatoid arthritis	Number	1990	0.299991	0.498667	0.153683
DALYs (Disability-Adjusted Life Years)	Seychelles	Female	10-24 years	Rheumatoid arthritis	Number	1990	0.469775	0.783058	0.247454
DALYs (Disability-Adjusted Life Years)	Seychelles	Both	10-24 years	Rheumatoid arthritis	Number	1990	0.769766	1.24415	0.418571
DALYs (Disability-Adjusted Life Years)	Seychelles	Male	10-24 years	Rheumatoid arthritis	Percent	1990	0.000216412	0.000350992	0.000114967
DALYs (Disability-Adjusted Life Years)	Seychelles	Female	10-24 years	Rheumatoid arthritis	Percent	1990	0.000414053	0.000676853	0.000226544
DALYs (Disability-Adjusted Life Years)	Seychelles	Both	10-24 years	Rheumatoid arthritis	Percent	1990	0.000305221	0.000485589	0.000170336
DALYs (Disability-Adjusted Life Years)	Seychelles	Male	10-24 years	Rheumatoid arthritis	Rate	1990	2.68602	4.4649	1.37602
DALYs (Disability-Adjusted Life Years)	Seychelles	Female	10-24 years	Rheumatoid arthritis	Rate	1990	4.21051	7.0184	2.21788
DALYs (Disability-Adjusted Life Years)	Seychelles	Both	10-24 years	Rheumatoid arthritis	Rate	1990	3.44787	5.57268	1.87483
DALYs (Disability-Adjusted Life Years)	Viet Nam	Male	Age-standardized	Rheumatoid arthritis	Rate	1991	9.27762	12.2697	6.65727
DALYs (Disability-Adjusted Life Years)	Viet Nam	Female	Age-standardized	Rheumatoid arthritis	Rate	1991	19.6108	26.5706	13.8153
DALYs (Disability-Adjusted Life Years)	Viet Nam	Both	Age-standardized	Rheumatoid arthritis	Rate	1991	15.0285	19.7142	10.7969
DALYs (Disability-Adjusted Life Years)	Viet Nam	Male	10-24 years	Rheumatoid arthritis	Number	1991	265.41	435.063	150.561
DALYs (Disability-Adjusted Life Years)	Viet Nam	Female	10-24 years	Rheumatoid arthritis	Number	1991	433.312	719.145	224.803
DALYs (Disability-Adjusted Life Years)	Viet Nam	Both	10-24 years	Rheumatoid arthritis	Number	1991	698.722	1113	385.168
DALYs (Disability-Adjusted Life Years)	Viet Nam	Male	10-24 years	Rheumatoid arthritis	Percent	1991	0.00017641	0.000289737	9.92435e-05
DALYs (Disability-Adjusted Life Years)	Viet Nam	Female	10-24 years	Rheumatoid arthritis	Percent	1991	0.000374444	0.000616272	0.000196132
DALYs (Disability-Adjusted Life Years)	Viet Nam	Both	10-24 years	Rheumatoid arthritis	Percent	1991	0.000262307	0.000417553	0.000152584
DALYs (Disability-Adjusted Life Years)	Viet Nam	Male	10-24 years	Rheumatoid arthritis	Rate	1991	2.43812	3.9966	1.38309
DALYs (Disability-Adjusted Life Years)	Viet Nam	Female	10-24 years	Rheumatoid arthritis	Rate	1991	3.94522	6.54768	2.04679
DALYs (Disability-Adjusted Life Years)	Viet Nam	Both	10-24 years	Rheumatoid arthritis	Rate	1991	3.19503	5.0894	1.76125
DALYs (Disability-Adjusted Life Years)	Iraq	Male	Age-standardized	Rheumatoid arthritis	Rate	1990	7.53113	10.4793	5.12027
DALYs (Disability-Adjusted Life Years)	Iraq	Female	Age-standardized	Rheumatoid arthritis	Rate	1990	18.5048	26.0601	12.5623
DALYs (Disability-Adjusted Life Years)	Iraq	Both	Age-standardized	Rheumatoid arthritis	Rate	1990	12.9844	17.5318	8.96745
DALYs (Disability-Adjusted Life Years)	Iraq	Male	10-24 years	Rheumatoid arthritis	Number	1990	55.837	92.1708	30.0813
DALYs (Disability-Adjusted Life Years)	Iraq	Female	10-24 years	Rheumatoid arthritis	Number	1990	147.721	232.598	81.6065
DALYs (Disability-Adjusted Life Years)	Iraq	Both	10-24 years	Rheumatoid arthritis	Number	1990	203.558	312.401	116.316
DALYs (Disability-Adjusted Life Years)	Iraq	Male	10-24 years	Rheumatoid arthritis	Percent	1990	9.26777e-05	0.00014932	5.08164e-05
DALYs (Disability-Adjusted Life Years)	Iraq	Female	10-24 years	Rheumatoid arthritis	Percent	1990	0.000368947	0.000563463	0.000211411
DALYs (Disability-Adjusted Life Years)	Iraq	Both	10-24 years	Rheumatoid arthritis	Percent	1990	0.000202822	0.000311166	0.000117666
DALYs (Disability-Adjusted Life Years)	Iraq	Male	10-24 years	Rheumatoid arthritis	Rate	1990	1.91775	3.16565	1.03316
DALYs (Disability-Adjusted Life Years)	Iraq	Female	10-24 years	Rheumatoid arthritis	Rate	1990	5.31237	8.36474	2.93475
DALYs (Disability-Adjusted Life Years)	Iraq	Both	10-24 years	Rheumatoid arthritis	Rate	1990	3.57603	5.48813	2.0434
DALYs (Disability-Adjusted Life Years)	Puerto Rico	Male	Age-standardized	Rheumatoid arthritis	Rate	1992	19.033	25.0014	13.6802
DALYs (Disability-Adjusted Life Years)	Puerto Rico	Female	Age-standardized	Rheumatoid arthritis	Rate	1992	48.4551	63.7184	33.9613
DALYs (Disability-Adjusted Life Years)	Puerto Rico	Both	Age-standardized	Rheumatoid arthritis	Rate	1992	34.657	45.4659	24.8507
DALYs (Disability-Adjusted Life Years)	Puerto Rico	Male	10-24 years	Rheumatoid arthritis	Number	1992	22.8493	37.6583	12.2732
DALYs (Disability-Adjusted Life Years)	Puerto Rico	Female	10-24 years	Rheumatoid arthritis	Number	1992	59.5438	98.3857	32.6026
DALYs (Disability-Adjusted Life Years)	Puerto Rico	Both	10-24 years	Rheumatoid arthritis	Number	1992	82.3931	130.834	47.3444
DALYs (Disability-Adjusted Life Years)	Puerto Rico	Male	10-24 years	Rheumatoid arthritis	Percent	1992	0.000289984	0.00046067	0.000156774
DALYs (Disability-Adjusted Life Years)	Puerto Rico	Female	10-24 years	Rheumatoid arthritis	Percent	1992	0.00125604	0.00196592	0.000736052
DALYs (Disability-Adjusted Life Years)	Puerto Rico	Both	10-24 years	Rheumatoid arthritis	Percent	1992	0.000652423	0.000979572	0.000385483
DALYs (Disability-Adjusted Life Years)	Puerto Rico	Male	10-24 years	Rheumatoid arthritis	Rate	1992	4.62424	7.62127	2.48386
DALYs (Disability-Adjusted Life Years)	Puerto Rico	Female	10-24 years	Rheumatoid arthritis	Rate	1992	12.2316	20.2105	6.69728
DALYs (Disability-Adjusted Life Years)	Puerto Rico	Both	10-24 years	Rheumatoid arthritis	Rate	1992	8.39953	13.3379	4.8265
DALYs (Disability-Adjusted Life Years)	Syrian Arab Republic	Male	Age-standardized	Rheumatoid arthritis	Rate	1990	7.31436	10.055	4.97905
DALYs (Disability-Adjusted Life Years)	Syrian Arab Republic	Female	Age-standardized	Rheumatoid arthritis	Rate	1990	16.1277	21.8222	11.2517
DALYs (Disability-Adjusted Life Years)	Syrian Arab Republic	Both	Age-standardized	Rheumatoid arthritis	Rate	1990	11.5937	15.7366	8.1312
DALYs (Disability-Adjusted Life Years)	Syrian Arab Republic	Male	10-24 years	Rheumatoid arthritis	Number	1990	40.8854	68.6779	21.5702
DALYs (Disability-Adjusted Life Years)	Syrian Arab Republic	Female	10-24 years	Rheumatoid arthritis	Number	1990	99.1526	161.354	55.1873
DALYs (Disability-Adjusted Life Years)	Syrian Arab Republic	Both	10-24 years	Rheumatoid arthritis	Number	1990	140.038	225.287	79.4722
DALYs (Disability-Adjusted Life Years)	Syrian Arab Republic	Male	10-24 years	Rheumatoid arthritis	Percent	1990	0.000134066	0.000223618	7.47141e-05
DALYs (Disability-Adjusted Life Years)	Syrian Arab Republic	Female	10-24 years	Rheumatoid arthritis	Percent	1990	0.000353823	0.000557032	0.000208695
DALYs (Disability-Adjusted Life Years)	Syrian Arab Republic	Both	10-24 years	Rheumatoid arthritis	Percent	1990	0.000239208	0.000379281	0.000141501
DALYs (Disability-Adjusted Life Years)	Syrian Arab Republic	Male	10-24 years	Rheumatoid arthritis	Rate	1990	1.83778	3.08705	0.969574
DALYs (Disability-Adjusted Life Years)	Syrian Arab Republic	Female	10-24 years	Rheumatoid arthritis	Rate	1990	4.64582	7.56027	2.58582
DALYs (Disability-Adjusted Life Years)	Syrian Arab Republic	Both	10-24 years	Rheumatoid arthritis	Rate	1990	3.21266	5.1684	1.8232
DALYs (Disability-Adjusted Life Years)	Rwanda	Male	Age-standardized	Rheumatoid arthritis	Rate	1990	48.1569	62.3754	35.7958
DALYs (Disability-Adjusted Life Years)	Rwanda	Female	Age-standardized	Rheumatoid arthritis	Rate	1990	38.4818	52.6824	26.2364
DALYs (Disability-Adjusted Life Years)	Rwanda	Both	Age-standardized	Rheumatoid arthritis	Rate	1990	42.6756	56.5166	31.5334
DALYs (Disability-Adjusted Life Years)	Rwanda	Male	10-24 years	Rheumatoid arthritis	Number	1990	31.1126	51.9499	17.1087
DALYs (Disability-Adjusted Life Years)	Rwanda	Female	10-24 years	Rheumatoid arthritis	Number	1990	44.0691	69.4117	24.966
DALYs (Disability-Adjusted Life Years)	Rwanda	Both	10-24 years	Rheumatoid arthritis	Number	1990	75.1817	113.228	46.9235
DALYs (Disability-Adjusted Life Years)	Rwanda	Male	10-24 years	Rheumatoid arthritis	Percent	1990	8.94384e-05	0.000146479	5.00009e-05
DALYs (Disability-Adjusted Life Years)	Rwanda	Female	10-24 years	Rheumatoid arthritis	Percent	1990	0.000147728	0.000229169	8.27216e-05
DALYs (Disability-Adjusted Life Years)	Rwanda	Both	10-24 years	Rheumatoid arthritis	Percent	1990	0.000116324	0.000171453	7.26317e-05
DALYs (Disability-Adjusted Life Years)	Rwanda	Male	10-24 years	Rheumatoid arthritis	Rate	1990	2.80854	4.68952	1.54441
DALYs (Disability-Adjusted Life Years)	Rwanda	Female	10-24 years	Rheumatoid arthritis	Rate	1990	3.82502	6.02466	2.16695
DALYs (Disability-Adjusted Life Years)	Rwanda	Both	10-24 years	Rheumatoid arthritis	Rate	1990	3.32675	5.01029	2.07634
DALYs (Disability-Adjusted Life Years)	Yemen	Male	Age-standardized	Rheumatoid arthritis	Rate	1991	6.04194	8.3467	4.0405
DALYs (Disability-Adjusted Life Years)	Yemen	Female	Age-standardized	Rheumatoid arthritis	Rate	1991	14.2454	19.8011	9.70064
DALYs (Disability-Adjusted Life Years)	Yemen	Both	Age-standardized	Rheumatoid arthritis	Rate	1991	10.1702	13.9126	7.05079
DALYs (Disability-Adjusted Life Years)	Yemen	Male	10-24 years	Rheumatoid arthritis	Number	1991	30.6315	50.2898	16.7573
DALYs (Disability-Adjusted Life Years)	Yemen	Female	10-24 years	Rheumatoid arthritis	Number	1991	73.5784	120.116	39.6484
DALYs (Disability-Adjusted Life Years)	Yemen	Both	10-24 years	Rheumatoid arthritis	Number	1991	104.21	165.44	57.7783
DALYs (Disability-Adjusted Life Years)	Yemen	Male	10-24 years	Rheumatoid arthritis	Percent	1991	7.541e-05	0.000122627	4.08857e-05
DALYs (Disability-Adjusted Life Years)	Yemen	Female	10-24 years	Rheumatoid arthritis	Percent	1991	0.000200231	0.000324807	0.000108775
DALYs (Disability-Adjusted Life Years)	Yemen	Both	10-24 years	Rheumatoid arthritis	Percent	1991	0.000134688	0.000218169	7.4962e-05
DALYs (Disability-Adjusted Life Years)	Yemen	Male	10-24 years	Rheumatoid arthritis	Rate	1991	1.32481	2.17503	0.724749
DALYs (Disability-Adjusted Life Years)	Yemen	Female	10-24 years	Rheumatoid arthritis	Rate	1991	3.45953	5.64765	1.8642
DALYs (Disability-Adjusted Life Years)	Yemen	Both	10-24 years	Rheumatoid arthritis	Rate	1991	2.34761	3.72699	1.30161
DALYs (Disability-Adjusted Life Years)	Azerbaijan	Male	Age-standardized	Rheumatoid arthritis	Rate	1992	11.1353	15.0021	7.82038
DALYs (Disability-Adjusted Life Years)	Azerbaijan	Female	Age-standardized	Rheumatoid arthritis	Rate	1992	19.7791	27.4144	13.2364
DALYs (Disability-Adjusted Life Years)	Azerbaijan	Both	Age-standardized	Rheumatoid arthritis	Rate	1992	15.7122	21.2839	10.792
DALYs (Disability-Adjusted Life Years)	Azerbaijan	Male	10-24 years	Rheumatoid arthritis	Number	1992	36.0544	55.6684	19.8496
DALYs (Disability-Adjusted Life Years)	Azerbaijan	Female	10-24 years	Rheumatoid arthritis	Number	1992	64.2093	101.576	33.7656
DALYs (Disability-Adjusted Life Years)	Azerbaijan	Both	10-24 years	Rheumatoid arthritis	Number	1992	100.264	154.376	57.3862
DALYs (Disability-Adjusted Life Years)	Azerbaijan	Male	10-24 years	Rheumatoid arthritis	Percent	1992	0.000126973	0.000197466	7.03198e-05
DALYs (Disability-Adjusted Life Years)	Azerbaijan	Female	10-24 years	Rheumatoid arthritis	Percent	1992	0.000474082	0.000739886	0.000264712
DALYs (Disability-Adjusted Life Years)	Azerbaijan	Both	10-24 years	Rheumatoid arthritis	Percent	1992	0.000238904	0.000359568	0.000138459
DALYs (Disability-Adjusted Life Years)	Azerbaijan	Male	10-24 years	Rheumatoid arthritis	Rate	1992	3.37702	5.21416	1.8592
DALYs (Disability-Adjusted Life Years)	Azerbaijan	Female	10-24 years	Rheumatoid arthritis	Rate	1992	6.11026	9.66617	3.21319
DALYs (Disability-Adjusted Life Years)	Azerbaijan	Both	10-24 years	Rheumatoid arthritis	Rate	1992	4.7328	7.28709	2.70883
DALYs (Disability-Adjusted Life Years)	Burkina Faso	Male	Age-standardized	Rheumatoid arthritis	Rate	1991	8.90983	11.9193	6.28066
DALYs (Disability-Adjusted Life Years)	Burkina Faso	Female	Age-standardized	Rheumatoid arthritis	Rate	1991	13.3591	17.9896	9.48832
DALYs (Disability-Adjusted Life Years)	Burkina Faso	Both	Age-standardized	Rheumatoid arthritis	Rate	1991	11.3198	14.7618	8.3466
DALYs (Disability-Adjusted Life Years)	Burkina Faso	Male	10-24 years	Rheumatoid arthritis	Number	1991	12.672	21.1488	6.39602
DALYs (Disability-Adjusted Life Years)	Burkina Faso	Female	10-24 years	Rheumatoid arthritis	Number	1991	37.6065	61.6555	20.4594
DALYs (Disability-Adjusted Life Years)	Burkina Faso	Both	10-24 years	Rheumatoid arthritis	Number	1991	50.2785	80.994	28.3284
DALYs (Disability-Adjusted Life Years)	Burkina Faso	Male	10-24 years	Rheumatoid arthritis	Percent	1991	3.91009e-05	6.45247e-05	1.98307e-05
DALYs (Disability-Adjusted Life Years)	Burkina Faso	Female	10-24 years	Rheumatoid arthritis	Percent	1991	0.000109532	0.000175515	5.96962e-05
DALYs (Disability-Adjusted Life Years)	Burkina Faso	Both	10-24 years	Rheumatoid arthritis	Percent	1991	7.52709e-05	0.000116364	4.26488e-05
DALYs (Disability-Adjusted Life Years)	Burkina Faso	Male	10-24 years	Rheumatoid arthritis	Rate	1991	0.854097	1.42544	0.431094
DALYs (Disability-Adjusted Life Years)	Burkina Faso	Female	10-24 years	Rheumatoid arthritis	Rate	1991	2.42342	3.97318	1.31844
DALYs (Disability-Adjusted Life Years)	Burkina Faso	Both	10-24 years	Rheumatoid arthritis	Rate	1991	1.65637	2.66826	0.933248
DALYs (Disability-Adjusted Life Years)	Sao Tome and Principe	Male	Age-standardized	Rheumatoid arthritis	Rate	1992	8.80756	12.0039	6.07856
DALYs (Disability-Adjusted Life Years)	Sao Tome and Principe	Female	Age-standardized	Rheumatoid arthritis	Rate	1992	12.9821	17.231	9.30357
DALYs (Disability-Adjusted Life Years)	Sao Tome and Principe	Both	Age-standardized	Rheumatoid arthritis	Rate	1992	10.9277	14.2983	7.98452
DALYs (Disability-Adjusted Life Years)	Sao Tome and Principe	Male	10-24 years	Rheumatoid arthritis	Number	1992	0.208777	0.348532	0.108211
DALYs (Disability-Adjusted Life Years)	Sao Tome and Principe	Female	10-24 years	Rheumatoid arthritis	Number	1992	0.550746	0.909856	0.307621
DALYs (Disability-Adjusted Life Years)	Sao Tome and Principe	Both	10-24 years	Rheumatoid arthritis	Number	1992	0.759523	1.24981	0.427464
DALYs (Disability-Adjusted Life Years)	Sao Tome and Principe	Male	10-24 years	Rheumatoid arthritis	Percent	1992	6.43296e-05	0.000106698	3.47541e-05
DALYs (Disability-Adjusted Life Years)	Sao Tome and Principe	Female	10-24 years	Rheumatoid arthritis	Percent	1992	0.00017495	0.00028273	9.97011e-05
DALYs (Disability-Adjusted Life Years)	Sao Tome and Principe	Both	10-24 years	Rheumatoid arthritis	Percent	1992	0.00011879	0.00018421	6.95884e-05
DALYs (Disability-Adjusted Life Years)	Sao Tome and Principe	Male	10-24 years	Rheumatoid arthritis	Rate	1992	0.96832	1.61651	0.50189
DALYs (Disability-Adjusted Life Years)	Sao Tome and Principe	Female	10-24 years	Rheumatoid arthritis	Rate	1992	2.58914	4.27737	1.44617
DALYs (Disability-Adjusted Life Years)	Sao Tome and Principe	Both	10-24 years	Rheumatoid arthritis	Rate	1992	1.77326	2.91794	0.997999
DALYs (Disability-Adjusted Life Years)	Malawi	Male	Age-standardized	Rheumatoid arthritis	Rate	1992	45.7788	59.0552	34.3336
DALYs (Disability-Adjusted Life Years)	Malawi	Female	Age-standardized	Rheumatoid arthritis	Rate	1992	36.6506	51.371	25.1091
DALYs (Disability-Adjusted Life Years)	Malawi	Both	Age-standardized	Rheumatoid arthritis	Rate	1992	41.0146	54.4969	30.1976
DALYs (Disability-Adjusted Life Years)	Malawi	Male	10-24 years	Rheumatoid arthritis	Number	1992	40.2408	63.6305	22.49
DALYs (Disability-Adjusted Life Years)	Malawi	Female	10-24 years	Rheumatoid arthritis	Number	1992	61.5793	100.432	31.3058
DALYs (Disability-Adjusted Life Years)	Malawi	Both	10-24 years	Rheumatoid arthritis	Number	1992	101.82	156.133	60.1237
DALYs (Disability-Adjusted Life Years)	Malawi	Male	10-24 years	Rheumatoid arthritis	Percent	1992	0.000104102	0.000167343	5.92475e-05
DALYs (Disability-Adjusted Life Years)	Malawi	Female	10-24 years	Rheumatoid arthritis	Percent	1992	0.000123259	0.000193226	6.43175e-05
DALYs (Disability-Adjusted Life Years)	Malawi	Both	10-24 years	Rheumatoid arthritis	Percent	1992	0.000114809	0.00017286	6.97763e-05
DALYs (Disability-Adjusted Life Years)	Malawi	Male	10-24 years	Rheumatoid arthritis	Rate	1992	2.53497	4.00841	1.41676
DALYs (Disability-Adjusted Life Years)	Malawi	Female	10-24 years	Rheumatoid arthritis	Rate	1992	3.69827	6.03164	1.88013
DALYs (Disability-Adjusted Life Years)	Malawi	Both	10-24 years	Rheumatoid arthritis	Rate	1992	3.13051	4.80039	1.84853
DALYs (Disability-Adjusted Life Years)	France	Male	Age-standardized	Rheumatoid arthritis	Rate	1990	19.7832	25.9161	14.877
DALYs (Disability-Adjusted Life Years)	France	Female	Age-standardized	Rheumatoid arthritis	Rate	1990	50.3659	64.9565	37.0614
DALYs (Disability-Adjusted Life Years)	France	Both	Age-standardized	Rheumatoid arthritis	Rate	1990	36.2742	46.4257	27.2014
DALYs (Disability-Adjusted Life Years)	France	Male	10-24 years	Rheumatoid arthritis	Number	1990	350.639	567.88	194.182
DALYs (Disability-Adjusted Life Years)	France	Female	10-24 years	Rheumatoid arthritis	Number	1990	822.617	1303.3	457.546
DALYs (Disability-Adjusted Life Years)	France	Both	10-24 years	Rheumatoid arthritis	Number	1990	1173.26	1855.78	685.439
DALYs (Disability-Adjusted Life Years)	France	Male	10-24 years	Rheumatoid arthritis	Percent	1990	0.000444009	0.00068093	0.00026445
DALYs (Disability-Adjusted Life Years)	France	Female	10-24 years	Rheumatoid arthritis	Percent	1990	0.00119654	0.00181789	0.000698203
DALYs (Disability-Adjusted Life Years)	France	Both	10-24 years	Rheumatoid arthritis	Percent	1990	0.000793786	0.00118161	0.000484283
DALYs (Disability-Adjusted Life Years)	France	Male	10-24 years	Rheumatoid arthritis	Rate	1990	5.44642	8.82079	3.01619
DALYs (Disability-Adjusted Life Years)	France	Female	10-24 years	Rheumatoid arthritis	Rate	1990	13.2691	21.0227	7.38037
DALYs (Disability-Adjusted Life Years)	France	Both	10-24 years	Rheumatoid arthritis	Rate	1990	9.28395	14.6848	5.42386
DALYs (Disability-Adjusted Life Years)	Kiribati	Male	Age-standardized	Rheumatoid arthritis	Rate	1992	9.28615	12.1113	6.61296
DALYs (Disability-Adjusted Life Years)	Kiribati	Female	Age-standardized	Rheumatoid arthritis	Rate	1992	14.8447	19.8029	10.4067
DALYs (Disability-Adjusted Life Years)	Kiribati	Both	Age-standardized	Rheumatoid arthritis	Rate	1992	12.193	15.8813	8.67797
DALYs (Disability-Adjusted Life Years)	Kiribati	Male	10-24 years	Rheumatoid arthritis	Number	1992	0.404437	0.637921	0.244264
DALYs (Disability-Adjusted Life Years)	Kiribati	Female	10-24 years	Rheumatoid arthritis	Number	1992	0.554129	0.881346	0.309221
DALYs (Disability-Adjusted Life Years)	Kiribati	Both	10-24 years	Rheumatoid arthritis	Number	1992	0.958566	1.45089	0.574356
DALYs (Disability-Adjusted Life Years)	Kiribati	Male	10-24 years	Rheumatoid arthritis	Percent	1992	0.000119951	0.000186458	7.21555e-05
DALYs (Disability-Adjusted Life Years)	Kiribati	Female	10-24 years	Rheumatoid arthritis	Percent	1992	0.000244669	0.000384084	0.000141566
DALYs (Disability-Adjusted Life Years)	Kiribati	Both	10-24 years	Rheumatoid arthritis	Percent	1992	0.000170025	0.000255758	0.000102365
DALYs (Disability-Adjusted Life Years)	Kiribati	Male	10-24 years	Rheumatoid arthritis	Rate	1992	3.52036	5.55269	2.12616
DALYs (Disability-Adjusted Life Years)	Kiribati	Female	10-24 years	Rheumatoid arthritis	Rate	1992	4.89421	7.78427	2.73112
DALYs (Disability-Adjusted Life Years)	Kiribati	Both	10-24 years	Rheumatoid arthritis	Rate	1992	4.20227	6.36058	2.51793
DALYs (Disability-Adjusted Life Years)	Bahrain	Male	Age-standardized	Rheumatoid arthritis	Rate	1992	9.13639	12.0297	6.46583
DALYs (Disability-Adjusted Life Years)	Bahrain	Female	Age-standardized	Rheumatoid arthritis	Rate	1992	33.5963	47.754	22.8654
DALYs (Disability-Adjusted Life Years)	Bahrain	Both	Age-standardized	Rheumatoid arthritis	Rate	1992	19.4769	27.1071	13.5889
DALYs (Disability-Adjusted Life Years)	Bahrain	Male	10-24 years	Rheumatoid arthritis	Number	1992	2.39808	3.72096	1.4656
DALYs (Disability-Adjusted Life Years)	Bahrain	Female	10-24 years	Rheumatoid arthritis	Number	1992	3.74619	6.27774	2.02665
DALYs (Disability-Adjusted Life Years)	Bahrain	Both	10-24 years	Rheumatoid arthritis	Number	1992	6.14426	9.62045	3.67703
DALYs (Disability-Adjusted Life Years)	Bahrain	Male	10-24 years	Rheumatoid arthritis	Percent	1992	0.000277726	0.000421277	0.000175369
DALYs (Disability-Adjusted Life Years)	Bahrain	Female	10-24 years	Rheumatoid arthritis	Percent	1992	0.000515321	0.000846172	0.000294922
DALYs (Disability-Adjusted Life Years)	Bahrain	Both	10-24 years	Rheumatoid arthritis	Percent	1992	0.000386104	0.000586939	0.000242728
DALYs (Disability-Adjusted Life Years)	Bahrain	Male	10-24 years	Rheumatoid arthritis	Rate	1992	3.29376	5.11073	2.013
DALYs (Disability-Adjusted Life Years)	Bahrain	Female	10-24 years	Rheumatoid arthritis	Rate	1992	5.69467	9.54295	3.08076
DALYs (Disability-Adjusted Life Years)	Bahrain	Both	10-24 years	Rheumatoid arthritis	Rate	1992	4.43339	6.94162	2.65315
DALYs (Disability-Adjusted Life Years)	Rwanda	Male	Age-standardized	Rheumatoid arthritis	Rate	1992	48.0555	62.7876	36.1415
DALYs (Disability-Adjusted Life Years)	Rwanda	Female	Age-standardized	Rheumatoid arthritis	Rate	1992	37.9174	51.6167	25.5385
DALYs (Disability-Adjusted Life Years)	Rwanda	Both	Age-standardized	Rheumatoid arthritis	Rate	1992	42.2884	55.6864	31.2838
DALYs (Disability-Adjusted Life Years)	Rwanda	Male	10-24 years	Rheumatoid arthritis	Number	1992	30.3103	50.7152	16.6672
DALYs (Disability-Adjusted Life Years)	Rwanda	Female	10-24 years	Rheumatoid arthritis	Number	1992	41.4712	66.1615	23.2638
DALYs (Disability-Adjusted Life Years)	Rwanda	Both	10-24 years	Rheumatoid arthritis	Number	1992	71.7816	107.868	44.2444
DALYs (Disability-Adjusted Life Years)	Rwanda	Male	10-24 years	Rheumatoid arthritis	Percent	1992	9.37727e-05	0.000156475	5.30658e-05
DALYs (Disability-Adjusted Life Years)	Rwanda	Female	10-24 years	Rheumatoid arthritis	Percent	1992	0.000145606	0.000226978	8.17504e-05
DALYs (Disability-Adjusted Life Years)	Rwanda	Both	10-24 years	Rheumatoid arthritis	Percent	1992	0.000118003	0.00017502	7.30578e-05
DALYs (Disability-Adjusted Life Years)	Rwanda	Male	10-24 years	Rheumatoid arthritis	Rate	1992	2.85502	4.77701	1.56993
DALYs (Disability-Adjusted Life Years)	Rwanda	Female	10-24 years	Rheumatoid arthritis	Rate	1992	3.78617	6.0403	2.12389
DALYs (Disability-Adjusted Life Years)	Rwanda	Both	10-24 years	Rheumatoid arthritis	Rate	1992	3.32786	5.00085	2.05121
DALYs (Disability-Adjusted Life Years)	South Africa	Male	Age-standardized	Rheumatoid arthritis	Rate	1992	69.4286	85.7918	55.5408
DALYs (Disability-Adjusted Life Years)	South Africa	Female	Age-standardized	Rheumatoid arthritis	Rate	1992	88.0851	110.812	64.7701
DALYs (Disability-Adjusted Life Years)	South Africa	Both	Age-standardized	Rheumatoid arthritis	Rate	1992	79.4266	98.2053	61.4349
DALYs (Disability-Adjusted Life Years)	South Africa	Male	10-24 years	Rheumatoid arthritis	Number	1992	323.819	423.91	239.232
DALYs (Disability-Adjusted Life Years)	South Africa	Female	10-24 years	Rheumatoid arthritis	Number	1992	730.982	974.44	482.677
DALYs (Disability-Adjusted Life Years)	South Africa	Both	10-24 years	Rheumatoid arthritis	Number	1992	1054.8	1393.8	753.434
DALYs (Disability-Adjusted Life Years)	South Africa	Male	10-24 years	Rheumatoid arthritis	Percent	1992	0.000288669	0.000366376	0.000222403
DALYs (Disability-Adjusted Life Years)	South Africa	Female	10-24 years	Rheumatoid arthritis	Percent	1992	0.000649527	0.000836453	0.00044757
DALYs (Disability-Adjusted Life Years)	South Africa	Both	10-24 years	Rheumatoid arthritis	Percent	1992	0.000469292	0.000590688	0.000350723
DALYs (Disability-Adjusted Life Years)	South Africa	Male	10-24 years	Rheumatoid arthritis	Rate	1992	5.38092	7.04415	3.97534
DALYs (Disability-Adjusted Life Years)	South Africa	Female	10-24 years	Rheumatoid arthritis	Rate	1992	11.5451	15.3903	7.62338
DALYs (Disability-Adjusted Life Years)	South Africa	Both	10-24 years	Rheumatoid arthritis	Rate	1992	8.54128	11.2864	6.10095
DALYs (Disability-Adjusted Life Years)	Morocco	Male	Age-standardized	Rheumatoid arthritis	Rate	1991	6.42143	8.96642	4.28138
DALYs (Disability-Adjusted Life Years)	Morocco	Female	Age-standardized	Rheumatoid arthritis	Rate	1991	15.5827	22.058	10.2127
DALYs (Disability-Adjusted Life Years)	Morocco	Both	Age-standardized	Rheumatoid arthritis	Rate	1991	11.0648	15.1723	7.46053
DALYs (Disability-Adjusted Life Years)	Morocco	Male	10-24 years	Rheumatoid arthritis	Number	1991	68.2307	114.177	34.5655
DALYs (Disability-Adjusted Life Years)	Morocco	Female	10-24 years	Rheumatoid arthritis	Number	1991	185.234	305.496	99.5546
DALYs (Disability-Adjusted Life Years)	Morocco	Both	10-24 years	Rheumatoid arthritis	Number	1991	253.464	415.345	136.081
DALYs (Disability-Adjusted Life Years)	Morocco	Male	10-24 years	Rheumatoid arthritis	Percent	1991	0.000121243	0.000201128	6.35263e-05
DALYs (Disability-Adjusted Life Years)	Morocco	Female	10-24 years	Rheumatoid arthritis	Percent	1991	0.000317103	0.000499514	0.000177225
DALYs (Disability-Adjusted Life Years)	Morocco	Both	10-24 years	Rheumatoid arthritis	Percent	1991	0.000220908	0.000348293	0.000125054
DALYs (Disability-Adjusted Life Years)	Morocco	Male	10-24 years	Rheumatoid arthritis	Rate	1991	1.66361	2.78387	0.84278
DALYs (Disability-Adjusted Life Years)	Morocco	Female	10-24 years	Rheumatoid arthritis	Rate	1991	4.47412	7.37893	2.40463
DALYs (Disability-Adjusted Life Years)	Morocco	Both	10-24 years	Rheumatoid arthritis	Rate	1991	3.07547	5.0397	1.65117
DALYs (Disability-Adjusted Life Years)	Republic of Korea	Male	Age-standardized	Rheumatoid arthritis	Rate	1990	25.4598	31.4139	20.5672
DALYs (Disability-Adjusted Life Years)	Republic of Korea	Female	Age-standardized	Rheumatoid arthritis	Rate	1990	44.2217	58.0386	32.6134
DALYs (Disability-Adjusted Life Years)	Republic of Korea	Both	Age-standardized	Rheumatoid arthritis	Rate	1990	35.3897	44.9095	27.1784
DALYs (Disability-Adjusted Life Years)	Republic of Korea	Male	10-24 years	Rheumatoid arthritis	Number	1990	249.732	363.61	161.662
DALYs (Disability-Adjusted Life Years)	Republic of Korea	Female	10-24 years	Rheumatoid arthritis	Number	1990	525.84	805.285	320.291
DALYs (Disability-Adjusted Life Years)	Republic of Korea	Both	10-24 years	Rheumatoid arthritis	Number	1990	775.572	1129.83	505.791
DALYs (Disability-Adjusted Life Years)	Republic of Korea	Male	10-24 years	Rheumatoid arthritis	Percent	1990	0.000277564	0.000392467	0.000184853
DALYs (Disability-Adjusted Life Years)	Republic of Korea	Female	10-24 years	Rheumatoid arthritis	Percent	1990	0.000752051	0.0010872	0.000485115
DALYs (Disability-Adjusted Life Years)	Republic of Korea	Both	10-24 years	Rheumatoid arthritis	Percent	1990	0.000484749	0.000663089	0.000334261
DALYs (Disability-Adjusted Life Years)	Republic of Korea	Male	10-24 years	Rheumatoid arthritis	Rate	1990	3.68158	5.36038	2.38324
DALYs (Disability-Adjusted Life Years)	Republic of Korea	Female	10-24 years	Rheumatoid arthritis	Rate	1990	8.25206	12.6374	5.02636
DALYs (Disability-Adjusted Life Years)	Republic of Korea	Both	10-24 years	Rheumatoid arthritis	Rate	1990	5.89541	8.58827	3.84471
DALYs (Disability-Adjusted Life Years)	Guam	Male	Age-standardized	Rheumatoid arthritis	Rate	1990	9.5196	13.5608	6.30653
DALYs (Disability-Adjusted Life Years)	Guam	Female	Age-standardized	Rheumatoid arthritis	Rate	1990	19.0367	26.6035	12.9344
DALYs (Disability-Adjusted Life Years)	Guam	Both	Age-standardized	Rheumatoid arthritis	Rate	1990	13.9837	19.1182	9.50621
DALYs (Disability-Adjusted Life Years)	Guam	Male	10-24 years	Rheumatoid arthritis	Number	1990	0.790258	1.36223	0.397376
DALYs (Disability-Adjusted Life Years)	Guam	Female	10-24 years	Rheumatoid arthritis	Number	1990	1.07815	1.75063	0.568141
DALYs (Disability-Adjusted Life Years)	Guam	Both	10-24 years	Rheumatoid arthritis	Number	1990	1.86841	3.06069	1.00767
DALYs (Disability-Adjusted Life Years)	Guam	Male	10-24 years	Rheumatoid arthritis	Percent	1990	0.000266225	0.000451147	0.000138188
DALYs (Disability-Adjusted Life Years)	Guam	Female	10-24 years	Rheumatoid arthritis	Percent	1990	0.000605031	0.000970866	0.000342121
DALYs (Disability-Adjusted Life Years)	Guam	Both	10-24 years	Rheumatoid arthritis	Percent	1990	0.000393093	0.000624871	0.000227377
DALYs (Disability-Adjusted Life Years)	Guam	Male	10-24 years	Rheumatoid arthritis	Rate	1990	3.70109	6.37986	1.86106
DALYs (Disability-Adjusted Life Years)	Guam	Female	10-24 years	Rheumatoid arthritis	Rate	1990	6.03708	9.80263	3.18129
DALYs (Disability-Adjusted Life Years)	Guam	Both	10-24 years	Rheumatoid arthritis	Rate	1990	4.76503	7.80571	2.56988
DALYs (Disability-Adjusted Life Years)	Qatar	Male	Age-standardized	Rheumatoid arthritis	Rate	1992	8.4257	11.6624	5.67946
DALYs (Disability-Adjusted Life Years)	Qatar	Female	Age-standardized	Rheumatoid arthritis	Rate	1992	20.6847	27.4136	14.4504
DALYs (Disability-Adjusted Life Years)	Qatar	Both	Age-standardized	Rheumatoid arthritis	Rate	1992	12.1017	16.1847	8.51702
DALYs (Disability-Adjusted Life Years)	Qatar	Male	10-24 years	Rheumatoid arthritis	Number	1992	1.67289	2.85339	0.839627
DALYs (Disability-Adjusted Life Years)	Qatar	Female	10-24 years	Rheumatoid arthritis	Number	1992	2.31836	3.69208	1.2716
DALYs (Disability-Adjusted Life Years)	Qatar	Both	10-24 years	Rheumatoid arthritis	Number	1992	3.99125	6.37014	2.19955
DALYs (Disability-Adjusted Life Years)	Qatar	Male	10-24 years	Rheumatoid arthritis	Percent	1992	0.000189553	0.000311288	9.62805e-05
DALYs (Disability-Adjusted Life Years)	Qatar	Female	10-24 years	Rheumatoid arthritis	Percent	1992	0.000511898	0.000805711	0.000290465
DALYs (Disability-Adjusted Life Years)	Qatar	Both	10-24 years	Rheumatoid arthritis	Percent	1992	0.000298649	0.000462339	0.000170376
DALYs (Disability-Adjusted Life Years)	Qatar	Male	10-24 years	Rheumatoid arthritis	Rate	1992	2.71088	4.62385	1.3606
DALYs (Disability-Adjusted Life Years)	Qatar	Female	10-24 years	Rheumatoid arthritis	Rate	1992	5.53562	8.8157	3.03623
DALYs (Disability-Adjusted Life Years)	Qatar	Both	10-24 years	Rheumatoid arthritis	Rate	1992	3.85289	6.14932	2.1233
DALYs (Disability-Adjusted Life Years)	Papua New Guinea	Male	Age-standardized	Rheumatoid arthritis	Rate	1990	7.88	10.7694	5.34328
DALYs (Disability-Adjusted Life Years)	Papua New Guinea	Female	Age-standardized	Rheumatoid arthritis	Rate	1990	15.9393	21.7845	11.0007
DALYs (Disability-Adjusted Life Years)	Papua New Guinea	Both	Age-standardized	Rheumatoid arthritis	Rate	1990	11.7654	15.7723	8.37733
DALYs (Disability-Adjusted Life Years)	Papua New Guinea	Male	10-24 years	Rheumatoid arthritis	Number	1990	22.1938	34.9731	11.9035
DALYs (Disability-Adjusted Life Years)	Papua New Guinea	Female	10-24 years	Rheumatoid arthritis	Number	1990	27.9606	45.3523	15.3376
DALYs (Disability-Adjusted Life Years)	Papua New Guinea	Both	10-24 years	Rheumatoid arthritis	Number	1990	50.1544	77.6367	29.1209
DALYs (Disability-Adjusted Life Years)	Papua New Guinea	Male	10-24 years	Rheumatoid arthritis	Percent	1990	0.000171422	0.000269295	9.37903e-05
DALYs (Disability-Adjusted Life Years)	Papua New Guinea	Female	10-24 years	Rheumatoid arthritis	Percent	1990	0.000265056	0.000436705	0.000148072
DALYs (Disability-Adjusted Life Years)	Papua New Guinea	Both	10-24 years	Rheumatoid arthritis	Percent	1990	0.000213324	0.000325494	0.000127876
DALYs (Disability-Adjusted Life Years)	Papua New Guinea	Male	10-24 years	Rheumatoid arthritis	Rate	1990	3.25994	5.13702	1.74845
DALYs (Disability-Adjusted Life Years)	Papua New Guinea	Female	10-24 years	Rheumatoid arthritis	Rate	1990	4.45457	7.22536	2.44353
DALYs (Disability-Adjusted Life Years)	Papua New Guinea	Both	10-24 years	Rheumatoid arthritis	Rate	1990	3.83301	5.93332	2.22554
DALYs (Disability-Adjusted Life Years)	Kyrgyzstan	Male	Age-standardized	Rheumatoid arthritis	Rate	1990	29.3695	37.0647	22.5192
DALYs (Disability-Adjusted Life Years)	Kyrgyzstan	Female	Age-standardized	Rheumatoid arthritis	Rate	1990	77.1287	105.345	56.2912
DALYs (Disability-Adjusted Life Years)	Kyrgyzstan	Both	Age-standardized	Rheumatoid arthritis	Rate	1990	54.5043	72.8979	40.9091
DALYs (Disability-Adjusted Life Years)	Kyrgyzstan	Male	10-24 years	Rheumatoid arthritis	Number	1990	17.4499	28.7544	9.94071
DALYs (Disability-Adjusted Life Years)	Kyrgyzstan	Female	10-24 years	Rheumatoid arthritis	Number	1990	71.4974	110.602	42.7509
DALYs (Disability-Adjusted Life Years)	Kyrgyzstan	Both	10-24 years	Rheumatoid arthritis	Number	1990	88.9473	135.112	53.3292
DALYs (Disability-Adjusted Life Years)	Kyrgyzstan	Male	10-24 years	Rheumatoid arthritis	Percent	1990	0.000183916	0.000293805	0.000106637
DALYs (Disability-Adjusted Life Years)	Kyrgyzstan	Female	10-24 years	Rheumatoid arthritis	Percent	1990	0.00096219	0.00148018	0.00059485
DALYs (Disability-Adjusted Life Years)	Kyrgyzstan	Both	10-24 years	Rheumatoid arthritis	Percent	1990	0.000525678	0.000781939	0.00033124
DALYs (Disability-Adjusted Life Years)	Kyrgyzstan	Male	10-24 years	Rheumatoid arthritis	Rate	1990	2.67779	4.41254	1.52546
DALYs (Disability-Adjusted Life Years)	Kyrgyzstan	Female	10-24 years	Rheumatoid arthritis	Rate	1990	11.1554	17.2567	6.67022
DALYs (Disability-Adjusted Life Years)	Kyrgyzstan	Both	10-24 years	Rheumatoid arthritis	Rate	1990	6.88141	10.4529	4.12582
DALYs (Disability-Adjusted Life Years)	Netherlands	Male	Age-standardized	Rheumatoid arthritis	Rate	1992	38.861	49.3408	29.0081
DALYs (Disability-Adjusted Life Years)	Netherlands	Female	Age-standardized	Rheumatoid arthritis	Rate	1992	86.4144	109.428	63.8517
DALYs (Disability-Adjusted Life Years)	Netherlands	Both	Age-standardized	Rheumatoid arthritis	Rate	1992	64.6375	81.4712	48.772
DALYs (Disability-Adjusted Life Years)	Netherlands	Male	10-24 years	Rheumatoid arthritis	Number	1992	110.513	173.433	64.2318
DALYs (Disability-Adjusted Life Years)	Netherlands	Female	10-24 years	Rheumatoid arthritis	Number	1992	251.438	408.666	136.577
DALYs (Disability-Adjusted Life Years)	Netherlands	Both	10-24 years	Rheumatoid arthritis	Number	1992	361.95	574.205	213.042
DALYs (Disability-Adjusted Life Years)	Netherlands	Male	10-24 years	Rheumatoid arthritis	Percent	1992	0.000718685	0.00108168	0.000433288
DALYs (Disability-Adjusted Life Years)	Netherlands	Female	10-24 years	Rheumatoid arthritis	Percent	1992	0.0016376	0.00255851	0.000970057
DALYs (Disability-Adjusted Life Years)	Netherlands	Both	10-24 years	Rheumatoid arthritis	Percent	1992	0.00117725	0.00176582	0.000738554
DALYs (Disability-Adjusted Life Years)	Netherlands	Male	10-24 years	Rheumatoid arthritis	Rate	1992	6.85012	10.7502	3.98141
DALYs (Disability-Adjusted Life Years)	Netherlands	Female	10-24 years	Rheumatoid arthritis	Rate	1992	16.2433	26.4004	8.8231
DALYs (Disability-Adjusted Life Years)	Netherlands	Both	10-24 years	Rheumatoid arthritis	Rate	1992	11.4496	18.1639	6.73918
DALYs (Disability-Adjusted Life Years)	Central African Republic	Male	Age-standardized	Rheumatoid arthritis	Rate	1991	42.9085	54.0816	31.8572
DALYs (Disability-Adjusted Life Years)	Central African Republic	Female	Age-standardized	Rheumatoid arthritis	Rate	1991	43.0392	60.4613	27.6659
DALYs (Disability-Adjusted Life Years)	Central African Republic	Both	Age-standardized	Rheumatoid arthritis	Rate	1991	42.7068	54.6706	32.4999
DALYs (Disability-Adjusted Life Years)	Central African Republic	Male	10-24 years	Rheumatoid arthritis	Number	1991	14.8577	23.5015	7.70187
DALYs (Disability-Adjusted Life Years)	Central African Republic	Female	10-24 years	Rheumatoid arthritis	Number	1991	24.2346	39.124	12.8739
DALYs (Disability-Adjusted Life Years)	Central African Republic	Both	10-24 years	Rheumatoid arthritis	Number	1991	39.0923	58.004	24.8179
DALYs (Disability-Adjusted Life Years)	Central African Republic	Male	10-24 years	Rheumatoid arthritis	Percent	1991	0.000100441	0.000154922	5.34394e-05
DALYs (Disability-Adjusted Life Years)	Central African Republic	Female	10-24 years	Rheumatoid arthritis	Percent	1991	0.00018447	0.000295078	9.97785e-05
DALYs (Disability-Adjusted Life Years)	Central African Republic	Both	10-24 years	Rheumatoid arthritis	Percent	1991	0.000139779	0.000202984	9.05523e-05
DALYs (Disability-Adjusted Life Years)	Central African Republic	Male	10-24 years	Rheumatoid arthritis	Rate	1991	3.41793	5.40638	1.77177
DALYs (Disability-Adjusted Life Years)	Central African Republic	Female	10-24 years	Rheumatoid arthritis	Rate	1991	5.48831	8.86027	2.91551
DALYs (Disability-Adjusted Life Years)	Central African Republic	Both	10-24 years	Rheumatoid arthritis	Rate	1991	4.46123	6.61945	2.83223
DALYs (Disability-Adjusted Life Years)	Democratic People's Republic of Korea	Male	Age-standardized	Rheumatoid arthritis	Rate	1992	20.8383	26.8249	15.4509
DALYs (Disability-Adjusted Life Years)	Democratic People's Republic of Korea	Female	Age-standardized	Rheumatoid arthritis	Rate	1992	51.5663	69.8594	37.0653
DALYs (Disability-Adjusted Life Years)	Democratic People's Republic of Korea	Both	Age-standardized	Rheumatoid arthritis	Rate	1992	38.274	51.0617	27.9808
DALYs (Disability-Adjusted Life Years)	Democratic People's Republic of Korea	Male	10-24 years	Rheumatoid arthritis	Number	1992	92.298	150.997	49.138
DALYs (Disability-Adjusted Life Years)	Democratic People's Republic of Korea	Female	10-24 years	Rheumatoid arthritis	Number	1992	204.747	333.747	118.157
DALYs (Disability-Adjusted Life Years)	Democratic People's Republic of Korea	Both	10-24 years	Rheumatoid arthritis	Number	1992	297.045	468.982	177.463
DALYs (Disability-Adjusted Life Years)	Democratic People's Republic of Korea	Male	10-24 years	Rheumatoid arthritis	Percent	1992	0.000272426	0.00044776	0.000147061
DALYs (Disability-Adjusted Life Years)	Democratic People's Republic of Korea	Female	10-24 years	Rheumatoid arthritis	Percent	1992	0.000615051	0.000998208	0.000365089
DALYs (Disability-Adjusted Life Years)	Democratic People's Republic of Korea	Both	10-24 years	Rheumatoid arthritis	Percent	1992	0.000442001	0.00069655	0.000272049
DALYs (Disability-Adjusted Life Years)	Democratic People's Republic of Korea	Male	10-24 years	Rheumatoid arthritis	Rate	1992	3.63972	5.95449	1.93773
DALYs (Disability-Adjusted Life Years)	Democratic People's Republic of Korea	Female	10-24 years	Rheumatoid arthritis	Rate	1992	7.02306	11.4479	4.05292
DALYs (Disability-Adjusted Life Years)	Democratic People's Republic of Korea	Both	10-24 years	Rheumatoid arthritis	Rate	1992	5.44916	8.60325	3.25548
DALYs (Disability-Adjusted Life Years)	Tonga	Male	Age-standardized	Rheumatoid arthritis	Rate	1991	9.33694	12.6704	6.60331
DALYs (Disability-Adjusted Life Years)	Tonga	Female	Age-standardized	Rheumatoid arthritis	Rate	1991	18.8467	25.1838	13.1286
DALYs (Disability-Adjusted Life Years)	Tonga	Both	Age-standardized	Rheumatoid arthritis	Rate	1991	14.2509	18.7508	10.2449
DALYs (Disability-Adjusted Life Years)	Tonga	Male	10-24 years	Rheumatoid arthritis	Number	1991	0.561525	0.919585	0.294201
DALYs (Disability-Adjusted Life Years)	Tonga	Female	10-24 years	Rheumatoid arthritis	Number	1991	0.796534	1.29091	0.42305
DALYs (Disability-Adjusted Life Years)	Tonga	Both	10-24 years	Rheumatoid arthritis	Number	1991	1.35806	2.16073	0.742702
DALYs (Disability-Adjusted Life Years)	Tonga	Male	10-24 years	Rheumatoid arthritis	Percent	1991	0.000304428	0.00047949	0.000166405
DALYs (Disability-Adjusted Life Years)	Tonga	Female	10-24 years	Rheumatoid arthritis	Percent	1991	0.000505579	0.000802994	0.000284913
DALYs (Disability-Adjusted Life Years)	Tonga	Both	10-24 years	Rheumatoid arthritis	Percent	1991	0.000396953	0.000609795	0.000229567
DALYs (Disability-Adjusted Life Years)	Tonga	Male	10-24 years	Rheumatoid arthritis	Rate	1991	3.24544	5.31492	1.70039
DALYs (Disability-Adjusted Life Years)	Tonga	Female	10-24 years	Rheumatoid arthritis	Rate	1991	4.93357	7.99561	2.62028
DALYs (Disability-Adjusted Life Years)	Tonga	Both	10-24 years	Rheumatoid arthritis	Rate	1991	4.06031	6.46013	2.22052
DALYs (Disability-Adjusted Life Years)	Denmark	Male	Age-standardized	Rheumatoid arthritis	Rate	1992	25.9314	34.0178	19.1611
DALYs (Disability-Adjusted Life Years)	Denmark	Female	Age-standardized	Rheumatoid arthritis	Rate	1992	68.8099	92.014	50.7407
DALYs (Disability-Adjusted Life Years)	Denmark	Both	Age-standardized	Rheumatoid arthritis	Rate	1992	48.8708	63.4257	36.4297
DALYs (Disability-Adjusted Life Years)	Denmark	Male	10-24 years	Rheumatoid arthritis	Number	1992	26.2639	45.2377	13.5099
DALYs (Disability-Adjusted Life Years)	Denmark	Female	10-24 years	Rheumatoid arthritis	Number	1992	64.9675	107.215	34.1954
DALYs (Disability-Adjusted Life Years)	Denmark	Both	10-24 years	Rheumatoid arthritis	Number	1992	91.2314	148.722	49.4915
DALYs (Disability-Adjusted Life Years)	Denmark	Male	10-24 years	Rheumatoid arthritis	Percent	1992	0.000470403	0.000753581	0.000254359
DALYs (Disability-Adjusted Life Years)	Denmark	Female	10-24 years	Rheumatoid arthritis	Percent	1992	0.00123832	0.0019152	0.00070564
DALYs (Disability-Adjusted Life Years)	Denmark	Both	10-24 years	Rheumatoid arthritis	Percent	1992	0.000842111	0.00130139	0.000498929
DALYs (Disability-Adjusted Life Years)	Denmark	Male	10-24 years	Rheumatoid arthritis	Rate	1992	4.94826	8.52303	2.54534
DALYs (Disability-Adjusted Life Years)	Denmark	Female	10-24 years	Rheumatoid arthritis	Rate	1992	12.8197	21.156	6.74758
DALYs (Disability-Adjusted Life Years)	Denmark	Both	10-24 years	Rheumatoid arthritis	Rate	1992	8.79296	14.334	4.77003
DALYs (Disability-Adjusted Life Years)	Bahamas	Male	Age-standardized	Rheumatoid arthritis	Rate	1991	17.7134	23.4366	12.7534
DALYs (Disability-Adjusted Life Years)	Bahamas	Female	Age-standardized	Rheumatoid arthritis	Rate	1991	48.9915	63.6575	35.6921
DALYs (Disability-Adjusted Life Years)	Bahamas	Both	Age-standardized	Rheumatoid arthritis	Rate	1991	34.4579	44.4968	25.2368
DALYs (Disability-Adjusted Life Years)	Bahamas	Male	10-24 years	Rheumatoid arthritis	Number	1991	1.65161	2.66015	0.882714
DALYs (Disability-Adjusted Life Years)	Bahamas	Female	10-24 years	Rheumatoid arthritis	Number	1991	4.60923	7.17144	2.7009
DALYs (Disability-Adjusted Life Years)	Bahamas	Both	10-24 years	Rheumatoid arthritis	Number	1991	6.26085	9.81742	3.74687
DALYs (Disability-Adjusted Life Years)	Bahamas	Male	10-24 years	Rheumatoid arthritis	Percent	1991	0.000293201	0.000457223	0.000162832
DALYs (Disability-Adjusted Life Years)	Bahamas	Female	10-24 years	Rheumatoid arthritis	Percent	1991	0.00100946	0.00152396	0.000602981
DALYs (Disability-Adjusted Life Years)	Bahamas	Both	10-24 years	Rheumatoid arthritis	Percent	1991	0.000613643	0.000908493	0.000386655
DALYs (Disability-Adjusted Life Years)	Bahamas	Male	10-24 years	Rheumatoid arthritis	Rate	1991	4.07993	6.57127	2.18054
DALYs (Disability-Adjusted Life Years)	Bahamas	Female	10-24 years	Rheumatoid arthritis	Rate	1991	11.4378	17.796	6.70229
DALYs (Disability-Adjusted Life Years)	Bahamas	Both	10-24 years	Rheumatoid arthritis	Rate	1991	7.75054	12.1534	4.63839
DALYs (Disability-Adjusted Life Years)	Benin	Male	Age-standardized	Rheumatoid arthritis	Rate	1990	9.2568	12.3977	6.44174
DALYs (Disability-Adjusted Life Years)	Benin	Female	Age-standardized	Rheumatoid arthritis	Rate	1990	13.0966	17.2818	9.49873
DALYs (Disability-Adjusted Life Years)	Benin	Both	Age-standardized	Rheumatoid arthritis	Rate	1990	11.226	14.7253	8.19279
DALYs (Disability-Adjusted Life Years)	Benin	Male	10-24 years	Rheumatoid arthritis	Number	1990	6.30873	10.5973	3.26038
DALYs (Disability-Adjusted Life Years)	Benin	Female	10-24 years	Rheumatoid arthritis	Number	1990	19.1907	30.7885	10.2113
DALYs (Disability-Adjusted Life Years)	Benin	Both	10-24 years	Rheumatoid arthritis	Number	1990	25.4995	40.133	14.3984
DALYs (Disability-Adjusted Life Years)	Benin	Male	10-24 years	Rheumatoid arthritis	Percent	1990	4.60368e-05	7.6267e-05	2.42795e-05
DALYs (Disability-Adjusted Life Years)	Benin	Female	10-24 years	Rheumatoid arthritis	Percent	1990	0.00014397	0.000222855	7.94656e-05
DALYs (Disability-Adjusted Life Years)	Benin	Both	10-24 years	Rheumatoid arthritis	Percent	1990	9.4332e-05	0.000145987	5.4359e-05
DALYs (Disability-Adjusted Life Years)	Benin	Male	10-24 years	Rheumatoid arthritis	Rate	1990	0.897417	1.50747	0.463789
DALYs (Disability-Adjusted Life Years)	Benin	Female	10-24 years	Rheumatoid arthritis	Rate	1990	2.59427	4.16209	1.3804
DALYs (Disability-Adjusted Life Years)	Benin	Both	10-24 years	Rheumatoid arthritis	Rate	1990	1.76745	2.78175	0.998004
DALYs (Disability-Adjusted Life Years)	Tokelau	Male	Age-standardized	Rheumatoid arthritis	Rate	1990	8.15593	11.1007	5.48917
DALYs (Disability-Adjusted Life Years)	Tokelau	Female	Age-standardized	Rheumatoid arthritis	Rate	1990	18.5895	24.8416	13.3093
DALYs (Disability-Adjusted Life Years)	Tokelau	Both	Age-standardized	Rheumatoid arthritis	Rate	1990	13.8028	18.3021	10.0131
DALYs (Disability-Adjusted Life Years)	Tokelau	Male	10-24 years	Rheumatoid arthritis	Number	1990	0.00692629	0.0113178	0.00388581
DALYs (Disability-Adjusted Life Years)	Tokelau	Female	10-24 years	Rheumatoid arthritis	Number	1990	0.00955151	0.0154051	0.00510937
DALYs (Disability-Adjusted Life Years)	Tokelau	Both	10-24 years	Rheumatoid arthritis	Number	1990	0.0164778	0.0263829	0.00931106
DALYs (Disability-Adjusted Life Years)	Tokelau	Male	10-24 years	Rheumatoid arthritis	Percent	1990	0.000232888	0.000371439	0.00013083
DALYs (Disability-Adjusted Life Years)	Tokelau	Female	10-24 years	Rheumatoid arthritis	Percent	1990	0.000340775	0.000550428	0.00018587
DALYs (Disability-Adjusted Life Years)	Tokelau	Both	10-24 years	Rheumatoid arthritis	Percent	1990	0.000285125	0.000449928	0.000167507
DALYs (Disability-Adjusted Life Years)	Tokelau	Male	10-24 years	Rheumatoid arthritis	Rate	1990	2.89556	4.73144	1.62448
DALYs (Disability-Adjusted Life Years)	Tokelau	Female	10-24 years	Rheumatoid arthritis	Rate	1990	4.26365	6.87658	2.28075
DALYs (Disability-Adjusted Life Years)	Tokelau	Both	10-24 years	Rheumatoid arthritis	Rate	1990	3.55719	5.69548	2.01005
DALYs (Disability-Adjusted Life Years)	Spain	Male	Age-standardized	Rheumatoid arthritis	Rate	1990	19.0922	25.1743	13.7775
DALYs (Disability-Adjusted Life Years)	Spain	Female	Age-standardized	Rheumatoid arthritis	Rate	1990	46.2687	60.2995	33.5053
DALYs (Disability-Adjusted Life Years)	Spain	Both	Age-standardized	Rheumatoid arthritis	Rate	1990	33.4219	43.34	24.7004
DALYs (Disability-Adjusted Life Years)	Spain	Male	10-24 years	Rheumatoid arthritis	Number	1990	222.296	342.825	141.666
DALYs (Disability-Adjusted Life Years)	Spain	Female	10-24 years	Rheumatoid arthritis	Number	1990	494.713	767.15	310.961
DALYs (Disability-Adjusted Life Years)	Spain	Both	10-24 years	Rheumatoid arthritis	Number	1990	717.009	1075.43	457.168
DALYs (Disability-Adjusted Life Years)	Spain	Male	10-24 years	Rheumatoid arthritis	Percent	1990	0.000348434	0.00050341	0.000230238
DALYs (Disability-Adjusted Life Years)	Spain	Female	10-24 years	Rheumatoid arthritis	Percent	1990	0.000965368	0.00140255	0.00063047
DALYs (Disability-Adjusted Life Years)	Spain	Both	10-24 years	Rheumatoid arthritis	Percent	1990	0.000622655	0.000871216	0.000426481
DALYs (Disability-Adjusted Life Years)	Spain	Male	10-24 years	Rheumatoid arthritis	Rate	1990	4.46064	6.87921	2.84269
DALYs (Disability-Adjusted Life Years)	Spain	Female	10-24 years	Rheumatoid arthritis	Rate	1990	10.3997	16.1268	6.53692
DALYs (Disability-Adjusted Life Years)	Spain	Both	10-24 years	Rheumatoid arthritis	Rate	1990	7.36111	11.0408	4.69348
DALYs (Disability-Adjusted Life Years)	C么te d'Ivoire	Male	Age-standardized	Rheumatoid arthritis	Rate	1992	9.57278	12.8433	6.75027
DALYs (Disability-Adjusted Life Years)	C么te d'Ivoire	Female	Age-standardized	Rheumatoid arthritis	Rate	1992	13.408	17.7367	9.92319
DALYs (Disability-Adjusted Life Years)	C么te d'Ivoire	Both	Age-standardized	Rheumatoid arthritis	Rate	1992	11.3404	14.8933	8.42263
DALYs (Disability-Adjusted Life Years)	C么te d'Ivoire	Male	10-24 years	Rheumatoid arthritis	Number	1992	20.8257	34.4455	10.9261
DALYs (Disability-Adjusted Life Years)	C么te d'Ivoire	Female	10-24 years	Rheumatoid arthritis	Number	1992	53.8521	87.6931	29.6341
DALYs (Disability-Adjusted Life Years)	C么te d'Ivoire	Both	10-24 years	Rheumatoid arthritis	Number	1992	74.6778	119.256	42.1806
DALYs (Disability-Adjusted Life Years)	C么te d'Ivoire	Male	10-24 years	Rheumatoid arthritis	Percent	1992	4.45766e-05	7.28643e-05	2.34438e-05
DALYs (Disability-Adjusted Life Years)	C么te d'Ivoire	Female	10-24 years	Rheumatoid arthritis	Percent	1992	0.00011388	0.000182996	5.9953e-05
DALYs (Disability-Adjusted Life Years)	C么te d'Ivoire	Both	10-24 years	Rheumatoid arthritis	Percent	1992	7.92917e-05	0.000127569	4.46997e-05
DALYs (Disability-Adjusted Life Years)	C么te d'Ivoire	Male	10-24 years	Rheumatoid arthritis	Rate	1992	0.993362	1.64301	0.521161
DALYs (Disability-Adjusted Life Years)	C么te d'Ivoire	Female	10-24 years	Rheumatoid arthritis	Rate	1992	2.56972	4.18454	1.41408
DALYs (Disability-Adjusted Life Years)	C么te d'Ivoire	Both	10-24 years	Rheumatoid arthritis	Rate	1992	1.78138	2.84477	1.00619
DALYs (Disability-Adjusted Life Years)	Afghanistan	Male	Age-standardized	Rheumatoid arthritis	Rate	1991	6.64357	9.04529	4.52603
DALYs (Disability-Adjusted Life Years)	Afghanistan	Female	Age-standardized	Rheumatoid arthritis	Rate	1991	19.4016	27.5464	12.6596
DALYs (Disability-Adjusted Life Years)	Afghanistan	Both	Age-standardized	Rheumatoid arthritis	Rate	1991	13.1686	18.036	8.92253
DALYs (Disability-Adjusted Life Years)	Afghanistan	Male	10-24 years	Rheumatoid arthritis	Number	1991	35.4429	56.8811	20.4358
DALYs (Disability-Adjusted Life Years)	Afghanistan	Female	10-24 years	Rheumatoid arthritis	Number	1991	104.285	172.909	54.7264
DALYs (Disability-Adjusted Life Years)	Afghanistan	Both	10-24 years	Rheumatoid arthritis	Number	1991	139.728	223.54	77.1953
DALYs (Disability-Adjusted Life Years)	Afghanistan	Male	10-24 years	Rheumatoid arthritis	Percent	1991	5.48505e-05	8.75193e-05	2.99775e-05
DALYs (Disability-Adjusted Life Years)	Afghanistan	Female	10-24 years	Rheumatoid arthritis	Percent	1991	0.000171496	0.000285464	8.81244e-05
DALYs (Disability-Adjusted Life Years)	Afghanistan	Both	10-24 years	Rheumatoid arthritis	Percent	1991	0.000111377	0.000177612	5.92856e-05
DALYs (Disability-Adjusted Life Years)	Afghanistan	Male	10-24 years	Rheumatoid arthritis	Rate	1991	1.64072	2.63313	0.946012
DALYs (Disability-Adjusted Life Years)	Afghanistan	Female	10-24 years	Rheumatoid arthritis	Rate	1991	5.00148	8.29267	2.62466
DALYs (Disability-Adjusted Life Years)	Afghanistan	Both	10-24 years	Rheumatoid arthritis	Rate	1991	3.29136	5.26561	1.81838
DALYs (Disability-Adjusted Life Years)	Jordan	Male	Age-standardized	Rheumatoid arthritis	Rate	1990	7.59095	10.3916	5.10151
DALYs (Disability-Adjusted Life Years)	Jordan	Female	Age-standardized	Rheumatoid arthritis	Rate	1990	17.4428	24.0999	12.1327
DALYs (Disability-Adjusted Life Years)	Jordan	Both	Age-standardized	Rheumatoid arthritis	Rate	1990	12.3086	16.542	8.56084
DALYs (Disability-Adjusted Life Years)	Jordan	Male	10-24 years	Rheumatoid arthritis	Number	1990	13.8797	23.5389	7.09002
DALYs (Disability-Adjusted Life Years)	Jordan	Female	10-24 years	Rheumatoid arthritis	Number	1990	32.1273	51.7829	17.2064
DALYs (Disability-Adjusted Life Years)	Jordan	Both	10-24 years	Rheumatoid arthritis	Number	1990	46.007	73.7142	25.5217
DALYs (Disability-Adjusted Life Years)	Jordan	Male	10-24 years	Rheumatoid arthritis	Percent	1990	0.000175514	0.000294222	9.28773e-05
DALYs (Disability-Adjusted Life Years)	Jordan	Female	10-24 years	Rheumatoid arthritis	Percent	1990	0.000432352	0.00066502	0.000244332
DALYs (Disability-Adjusted Life Years)	Jordan	Both	10-24 years	Rheumatoid arthritis	Percent	1990	0.000299766	0.000460035	0.000174173
DALYs (Disability-Adjusted Life Years)	Jordan	Male	10-24 years	Rheumatoid arthritis	Rate	1990	1.9167	3.25058	0.979087
DALYs (Disability-Adjusted Life Years)	Jordan	Female	10-24 years	Rheumatoid arthritis	Rate	1990	4.99433	8.04988	2.67481
DALYs (Disability-Adjusted Life Years)	Jordan	Both	10-24 years	Rheumatoid arthritis	Rate	1990	3.36451	5.39075	1.86641
DALYs (Disability-Adjusted Life Years)	Liberia	Male	Age-standardized	Rheumatoid arthritis	Rate	1990	8.99249	12.2507	6.26887
DALYs (Disability-Adjusted Life Years)	Liberia	Female	Age-standardized	Rheumatoid arthritis	Rate	1990	13.2311	17.487	9.73217
DALYs (Disability-Adjusted Life Years)	Liberia	Both	Age-standardized	Rheumatoid arthritis	Rate	1990	10.9882	14.4504	8.06111
DALYs (Disability-Adjusted Life Years)	Liberia	Male	10-24 years	Rheumatoid arthritis	Number	1990	2.43383	4.07559	1.25369
DALYs (Disability-Adjusted Life Years)	Liberia	Female	10-24 years	Rheumatoid arthritis	Number	1990	7.8604	12.3209	4.41445
DALYs (Disability-Adjusted Life Years)	Liberia	Both	10-24 years	Rheumatoid arthritis	Number	1990	10.2942	15.9315	5.96906
DALYs (Disability-Adjusted Life Years)	Liberia	Male	10-24 years	Rheumatoid arthritis	Percent	1990	2.04618e-05	3.41741e-05	1.08413e-05
DALYs (Disability-Adjusted Life Years)	Liberia	Female	10-24 years	Rheumatoid arthritis	Percent	1990	8.76344e-05	0.000138372	5.02772e-05
DALYs (Disability-Adjusted Life Years)	Liberia	Both	10-24 years	Rheumatoid arthritis	Percent	1990	4.93443e-05	7.73765e-05	2.91216e-05
DALYs (Disability-Adjusted Life Years)	Liberia	Male	10-24 years	Rheumatoid arthritis	Rate	1990	0.884438	1.48104	0.455584
DALYs (Disability-Adjusted Life Years)	Liberia	Female	10-24 years	Rheumatoid arthritis	Rate	1990	2.59367	4.06548	1.45662
DALYs (Disability-Adjusted Life Years)	Liberia	Both	10-24 years	Rheumatoid arthritis	Rate	1990	1.78025	2.75514	1.03227
DALYs (Disability-Adjusted Life Years)	Albania	Male	Age-standardized	Rheumatoid arthritis	Rate	1991	12.4346	17.3474	8.48031
DALYs (Disability-Adjusted Life Years)	Albania	Female	Age-standardized	Rheumatoid arthritis	Rate	1991	23.0856	31.5437	16.1164
DALYs (Disability-Adjusted Life Years)	Albania	Both	Age-standardized	Rheumatoid arthritis	Rate	1991	17.5364	23.791	12.193
DALYs (Disability-Adjusted Life Years)	Albania	Male	10-24 years	Rheumatoid arthritis	Number	1991	12.6303	20.9442	6.50111
DALYs (Disability-Adjusted Life Years)	Albania	Female	10-24 years	Rheumatoid arthritis	Number	1991	30.2022	48.9062	16.9034
DALYs (Disability-Adjusted Life Years)	Albania	Both	10-24 years	Rheumatoid arthritis	Number	1991	42.8325	68.8598	23.999
DALYs (Disability-Adjusted Life Years)	Albania	Male	10-24 years	Rheumatoid arthritis	Percent	1991	0.000188584	0.000309441	9.95106e-05
DALYs (Disability-Adjusted Life Years)	Albania	Female	10-24 years	Rheumatoid arthritis	Percent	1991	0.000593507	0.000934665	0.000352012
DALYs (Disability-Adjusted Life Years)	Albania	Both	10-24 years	Rheumatoid arthritis	Percent	1991	0.000363251	0.000562705	0.00021288
DALYs (Disability-Adjusted Life Years)	Albania	Male	10-24 years	Rheumatoid arthritis	Rate	1991	2.50856	4.15983	1.29121
DALYs (Disability-Adjusted Life Years)	Albania	Female	10-24 years	Rheumatoid arthritis	Rate	1991	6.20624	10.0497	3.47348
DALYs (Disability-Adjusted Life Years)	Albania	Both	10-24 years	Rheumatoid arthritis	Rate	1991	4.32594	6.95462	2.42382
DALYs (Disability-Adjusted Life Years)	Nauru	Male	Age-standardized	Rheumatoid arthritis	Rate	1991	10.0326	13.6319	6.79382
DALYs (Disability-Adjusted Life Years)	Nauru	Female	Age-standardized	Rheumatoid arthritis	Rate	1991	20.7343	27.7798	14.8057
DALYs (Disability-Adjusted Life Years)	Nauru	Both	Age-standardized	Rheumatoid arthritis	Rate	1991	15.2078	20.0187	11.0855
DALYs (Disability-Adjusted Life Years)	Nauru	Male	10-24 years	Rheumatoid arthritis	Number	1991	0.0564227	0.0882745	0.0324878
DALYs (Disability-Adjusted Life Years)	Nauru	Female	10-24 years	Rheumatoid arthritis	Number	1991	0.0780009	0.124886	0.0423123
DALYs (Disability-Adjusted Life Years)	Nauru	Both	10-24 years	Rheumatoid arthritis	Number	1991	0.134424	0.209122	0.0805644
DALYs (Disability-Adjusted Life Years)	Nauru	Male	10-24 years	Rheumatoid arthritis	Percent	1991	0.00018805	0.000288753	0.000110697
DALYs (Disability-Adjusted Life Years)	Nauru	Female	10-24 years	Rheumatoid arthritis	Percent	1991	0.000368225	0.000583231	0.000201455
DALYs (Disability-Adjusted Life Years)	Nauru	Both	10-24 years	Rheumatoid arthritis	Percent	1991	0.000262505	0.000401701	0.000159495
DALYs (Disability-Adjusted Life Years)	Nauru	Male	10-24 years	Rheumatoid arthritis	Rate	1991	3.65878	5.72423	2.1067
DALYs (Disability-Adjusted Life Years)	Nauru	Female	10-24 years	Rheumatoid arthritis	Rate	1991	5.16865	8.27545	2.80378
DALYs (Disability-Adjusted Life Years)	Nauru	Both	10-24 years	Rheumatoid arthritis	Rate	1991	4.40555	6.85367	2.64039
DALYs (Disability-Adjusted Life Years)	Latvia	Male	Age-standardized	Rheumatoid arthritis	Rate	1990	16.3577	20.8485	11.7387
DALYs (Disability-Adjusted Life Years)	Latvia	Female	Age-standardized	Rheumatoid arthritis	Rate	1990	71.8457	93.3626	49.4555
DALYs (Disability-Adjusted Life Years)	Latvia	Both	Age-standardized	Rheumatoid arthritis	Rate	1990	48.5857	62.0404	33.6707
DALYs (Disability-Adjusted Life Years)	Latvia	Male	10-24 years	Rheumatoid arthritis	Number	1990	7.21743	11.7071	3.76715
DALYs (Disability-Adjusted Life Years)	Latvia	Female	10-24 years	Rheumatoid arthritis	Number	1990	15.9277	25.788	8.32295
DALYs (Disability-Adjusted Life Years)	Latvia	Both	10-24 years	Rheumatoid arthritis	Number	1990	23.1451	36.8176	12.5377
DALYs (Disability-Adjusted Life Years)	Latvia	Male	10-24 years	Rheumatoid arthritis	Percent	1990	0.000148436	0.000233024	8.02924e-05
DALYs (Disability-Adjusted Life Years)	Latvia	Female	10-24 years	Rheumatoid arthritis	Percent	1990	0.000561573	0.000899808	0.000302879
DALYs (Disability-Adjusted Life Years)	Latvia	Both	10-24 years	Rheumatoid arthritis	Percent	1990	0.0003004	0.000461586	0.000171057
DALYs (Disability-Adjusted Life Years)	Latvia	Male	10-24 years	Rheumatoid arthritis	Rate	1990	2.61273	4.23799	1.36372
DALYs (Disability-Adjusted Life Years)	Latvia	Female	10-24 years	Rheumatoid arthritis	Rate	1990	6.04439	9.78629	3.15847
DALYs (Disability-Adjusted Life Years)	Latvia	Both	10-24 years	Rheumatoid arthritis	Rate	1990	4.28809	6.8212	2.32286
DALYs (Disability-Adjusted Life Years)	Mexico	Male	Age-standardized	Rheumatoid arthritis	Rate	1992	50.4447	61.5802	38.5906
DALYs (Disability-Adjusted Life Years)	Mexico	Female	Age-standardized	Rheumatoid arthritis	Rate	1992	135.659	174.261	104.081
DALYs (Disability-Adjusted Life Years)	Mexico	Both	Age-standardized	Rheumatoid arthritis	Rate	1992	94.529	118.377	73.9413
DALYs (Disability-Adjusted Life Years)	Mexico	Male	10-24 years	Rheumatoid arthritis	Number	1992	994.174	1355.82	737.268
DALYs (Disability-Adjusted Life Years)	Mexico	Female	10-24 years	Rheumatoid arthritis	Number	1992	2115.6	2916.5	1497.32
DALYs (Disability-Adjusted Life Years)	Mexico	Both	10-24 years	Rheumatoid arthritis	Number	1992	3109.78	4206.96	2266.13
DALYs (Disability-Adjusted Life Years)	Mexico	Male	10-24 years	Rheumatoid arthritis	Percent	1992	0.000480236	0.000625533	0.000374684
DALYs (Disability-Adjusted Life Years)	Mexico	Female	10-24 years	Rheumatoid arthritis	Percent	1992	0.00136225	0.00177467	0.00101243
DALYs (Disability-Adjusted Life Years)	Mexico	Both	10-24 years	Rheumatoid arthritis	Percent	1992	0.000857715	0.00110681	0.000655304
DALYs (Disability-Adjusted Life Years)	Mexico	Male	10-24 years	Rheumatoid arthritis	Rate	1992	6.72186	9.16707	4.98485
DALYs (Disability-Adjusted Life Years)	Mexico	Female	10-24 years	Rheumatoid arthritis	Rate	1992	13.9455	19.2249	9.86997
DALYs (Disability-Adjusted Life Years)	Mexico	Both	10-24 years	Rheumatoid arthritis	Rate	1992	10.3796	14.0416	7.56371
DALYs (Disability-Adjusted Life Years)	Ghana	Male	Age-standardized	Rheumatoid arthritis	Rate	1992	8.40218	11.5331	5.69499
DALYs (Disability-Adjusted Life Years)	Ghana	Female	Age-standardized	Rheumatoid arthritis	Rate	1992	11.4137	15.2371	8.00229
DALYs (Disability-Adjusted Life Years)	Ghana	Both	Age-standardized	Rheumatoid arthritis	Rate	1992	9.91655	13.2778	6.86185
DALYs (Disability-Adjusted Life Years)	Ghana	Male	10-24 years	Rheumatoid arthritis	Number	1992	21.7907	37.59	10.549
DALYs (Disability-Adjusted Life Years)	Ghana	Female	10-24 years	Rheumatoid arthritis	Number	1992	55.7164	89.0487	30.7798
DALYs (Disability-Adjusted Life Years)	Ghana	Both	10-24 years	Rheumatoid arthritis	Number	1992	77.5072	125.374	42.6906
DALYs (Disability-Adjusted Life Years)	Ghana	Male	10-24 years	Rheumatoid arthritis	Percent	1992	4.9332e-05	8.33178e-05	2.41535e-05
DALYs (Disability-Adjusted Life Years)	Ghana	Female	10-24 years	Rheumatoid arthritis	Percent	1992	0.000122973	0.000201156	6.94496e-05
DALYs (Disability-Adjusted Life Years)	Ghana	Both	10-24 years	Rheumatoid arthritis	Percent	1992	8.66237e-05	0.000140873	4.90335e-05
DALYs (Disability-Adjusted Life Years)	Ghana	Male	10-24 years	Rheumatoid arthritis	Rate	1992	0.8833	1.52373	0.427611
DALYs (Disability-Adjusted Life Years)	Ghana	Female	10-24 years	Rheumatoid arthritis	Rate	1992	2.24811	3.59303	1.24194
DALYs (Disability-Adjusted Life Years)	Ghana	Both	10-24 years	Rheumatoid arthritis	Rate	1992	1.56728	2.5352	0.86325
DALYs (Disability-Adjusted Life Years)	New Zealand	Male	Age-standardized	Rheumatoid arthritis	Rate	1991	35.777	45.4822	27.2103
DALYs (Disability-Adjusted Life Years)	New Zealand	Female	Age-standardized	Rheumatoid arthritis	Rate	1991	95.0314	124.166	70.6967
DALYs (Disability-Adjusted Life Years)	New Zealand	Both	Age-standardized	Rheumatoid arthritis	Rate	1991	67.2471	86.9042	50.7575
DALYs (Disability-Adjusted Life Years)	New Zealand	Male	10-24 years	Rheumatoid arthritis	Number	1991	12.612	18.6958	8.05017
DALYs (Disability-Adjusted Life Years)	New Zealand	Female	10-24 years	Rheumatoid arthritis	Number	1991	32.1231	48.4104	19.6758
DALYs (Disability-Adjusted Life Years)	New Zealand	Both	10-24 years	Rheumatoid arthritis	Number	1991	44.7351	64.4475	28.3369
DALYs (Disability-Adjusted Life Years)	New Zealand	Male	10-24 years	Rheumatoid arthritis	Percent	1991	0.00018897	0.000262235	0.000127106
DALYs (Disability-Adjusted Life Years)	New Zealand	Female	10-24 years	Rheumatoid arthritis	Percent	1991	0.000642778	0.000925582	0.000412718
DALYs (Disability-Adjusted Life Years)	New Zealand	Both	10-24 years	Rheumatoid arthritis	Percent	1991	0.000382946	0.000532074	0.000254865
DALYs (Disability-Adjusted Life Years)	New Zealand	Male	10-24 years	Rheumatoid arthritis	Rate	1991	2.979	4.416	1.90148
DALYs (Disability-Adjusted Life Years)	New Zealand	Female	10-24 years	Rheumatoid arthritis	Rate	1991	7.80067	11.7559	4.77803
DALYs (Disability-Adjusted Life Years)	New Zealand	Both	10-24 years	Rheumatoid arthritis	Rate	1991	5.35645	7.71676	3.39297
DALYs (Disability-Adjusted Life Years)	Turkmenistan	Male	Age-standardized	Rheumatoid arthritis	Rate	1991	10.8932	14.7597	7.70492
DALYs (Disability-Adjusted Life Years)	Turkmenistan	Female	Age-standardized	Rheumatoid arthritis	Rate	1991	20.8384	28.3836	14.4447
DALYs (Disability-Adjusted Life Years)	Turkmenistan	Both	Age-standardized	Rheumatoid arthritis	Rate	1991	16.1117	21.6892	11.3366
DALYs (Disability-Adjusted Life Years)	Turkmenistan	Male	10-24 years	Rheumatoid arthritis	Number	1991	14.9594	24.196	8.6353
DALYs (Disability-Adjusted Life Years)	Turkmenistan	Female	10-24 years	Rheumatoid arthritis	Number	1991	33.6966	53.8771	19.025
DALYs (Disability-Adjusted Life Years)	Turkmenistan	Both	10-24 years	Rheumatoid arthritis	Number	1991	48.6561	76.8966	28.7064
DALYs (Disability-Adjusted Life Years)	Turkmenistan	Male	10-24 years	Rheumatoid arthritis	Percent	1991	0.000184521	0.000289442	0.000110406
DALYs (Disability-Adjusted Life Years)	Turkmenistan	Female	10-24 years	Rheumatoid arthritis	Percent	1991	0.000489862	0.000766309	0.000281336
DALYs (Disability-Adjusted Life Years)	Turkmenistan	Both	10-24 years	Rheumatoid arthritis	Percent	1991	0.000324557	0.000494503	0.000194792
DALYs (Disability-Adjusted Life Years)	Turkmenistan	Male	10-24 years	Rheumatoid arthritis	Rate	1991	2.53831	4.10556	1.46523
DALYs (Disability-Adjusted Life Years)	Turkmenistan	Female	10-24 years	Rheumatoid arthritis	Rate	1991	5.86562	9.37846	3.31171
DALYs (Disability-Adjusted Life Years)	Turkmenistan	Both	10-24 years	Rheumatoid arthritis	Rate	1991	4.18071	6.60724	2.46656
DALYs (Disability-Adjusted Life Years)	Chile	Male	Age-standardized	Rheumatoid arthritis	Rate	1992	18.4586	23.8076	13.8828
DALYs (Disability-Adjusted Life Years)	Chile	Female	Age-standardized	Rheumatoid arthritis	Rate	1992	73.317	92.8564	55.0854
DALYs (Disability-Adjusted Life Years)	Chile	Both	Age-standardized	Rheumatoid arthritis	Rate	1992	47.8566	59.9889	36.1837
DALYs (Disability-Adjusted Life Years)	Chile	Male	10-24 years	Rheumatoid arthritis	Number	1992	66.4957	101.095	39.7269
DALYs (Disability-Adjusted Life Years)	Chile	Female	10-24 years	Rheumatoid arthritis	Number	1992	173.697	269.468	97.8226
DALYs (Disability-Adjusted Life Years)	Chile	Both	10-24 years	Rheumatoid arthritis	Number	1992	240.193	368.142	142.235
DALYs (Disability-Adjusted Life Years)	Chile	Male	10-24 years	Rheumatoid arthritis	Percent	1992	0.000292515	0.00043527	0.00017918
DALYs (Disability-Adjusted Life Years)	Chile	Female	10-24 years	Rheumatoid arthritis	Percent	1992	0.000910576	0.00135579	0.000529111
DALYs (Disability-Adjusted Life Years)	Chile	Both	10-24 years	Rheumatoid arthritis	Percent	1992	0.000574107	0.000839515	0.000353193
DALYs (Disability-Adjusted Life Years)	Chile	Male	10-24 years	Rheumatoid arthritis	Rate	1992	3.51918	5.35029	2.10248
DALYs (Disability-Adjusted Life Years)	Chile	Female	10-24 years	Rheumatoid arthritis	Rate	1992	9.3057	14.4365	5.24076
DALYs (Disability-Adjusted Life Years)	Chile	Both	10-24 years	Rheumatoid arthritis	Rate	1992	6.39476	9.80119	3.78677
DALYs (Disability-Adjusted Life Years)	South Sudan	Male	Age-standardized	Rheumatoid arthritis	Rate	1991	42.2056	55.3263	30.5815
DALYs (Disability-Adjusted Life Years)	South Sudan	Female	Age-standardized	Rheumatoid arthritis	Rate	1991	36.101	49.9386	24.9296
DALYs (Disability-Adjusted Life Years)	South Sudan	Both	Age-standardized	Rheumatoid arthritis	Rate	1991	39.9122	52.4414	29.1948
DALYs (Disability-Adjusted Life Years)	South Sudan	Male	10-24 years	Rheumatoid arthritis	Number	1991	20.9612	33.2935	12.3598
DALYs (Disability-Adjusted Life Years)	South Sudan	Female	10-24 years	Rheumatoid arthritis	Number	1991	32.9874	54.9312	16.8036
DALYs (Disability-Adjusted Life Years)	South Sudan	Both	10-24 years	Rheumatoid arthritis	Number	1991	53.9486	84.8968	30.8501
DALYs (Disability-Adjusted Life Years)	South Sudan	Male	10-24 years	Rheumatoid arthritis	Percent	1991	9.57288e-05	0.000151502	5.64256e-05
DALYs (Disability-Adjusted Life Years)	South Sudan	Female	10-24 years	Rheumatoid arthritis	Percent	1991	0.00018778	0.000311975	9.6802e-05
DALYs (Disability-Adjusted Life Years)	South Sudan	Both	10-24 years	Rheumatoid arthritis	Percent	1991	0.000136737	0.000214757	7.81969e-05
DALYs (Disability-Adjusted Life Years)	South Sudan	Male	10-24 years	Rheumatoid arthritis	Rate	1991	1.95707	3.10848	1.15399
DALYs (Disability-Adjusted Life Years)	South Sudan	Female	10-24 years	Rheumatoid arthritis	Rate	1991	3.4196	5.69439	1.74193
DALYs (Disability-Adjusted Life Years)	South Sudan	Both	10-24 years	Rheumatoid arthritis	Rate	1991	2.65012	4.17038	1.51545
DALYs (Disability-Adjusted Life Years)	Finland	Male	Age-standardized	Rheumatoid arthritis	Rate	1990	39.1535	49.8477	28.2705
DALYs (Disability-Adjusted Life Years)	Finland	Female	Age-standardized	Rheumatoid arthritis	Rate	1990	102.424	132.433	74.4965
DALYs (Disability-Adjusted Life Years)	Finland	Both	Age-standardized	Rheumatoid arthritis	Rate	1990	74.1422	94.9614	54.5288
DALYs (Disability-Adjusted Life Years)	Finland	Male	10-24 years	Rheumatoid arthritis	Number	1990	33.1935	51.8982	20.252
DALYs (Disability-Adjusted Life Years)	Finland	Female	10-24 years	Rheumatoid arthritis	Number	1990	75.8947	120.914	41.1355
DALYs (Disability-Adjusted Life Years)	Finland	Both	10-24 years	Rheumatoid arthritis	Number	1990	109.088	170.541	64.7323
DALYs (Disability-Adjusted Life Years)	Finland	Male	10-24 years	Rheumatoid arthritis	Percent	1990	0.000505075	0.000754383	0.000329898
DALYs (Disability-Adjusted Life Years)	Finland	Female	10-24 years	Rheumatoid arthritis	Percent	1990	0.00147107	0.00225415	0.000844581
DALYs (Disability-Adjusted Life Years)	Finland	Both	10-24 years	Rheumatoid arthritis	Percent	1990	0.000929067	0.00137036	0.000575793
DALYs (Disability-Adjusted Life Years)	Finland	Male	10-24 years	Rheumatoid arthritis	Rate	1990	6.677	10.4395	4.07377
DALYs (Disability-Adjusted Life Years)	Finland	Female	10-24 years	Rheumatoid arthritis	Rate	1990	15.935	25.3874	8.63691
DALYs (Disability-Adjusted Life Years)	Finland	Both	10-24 years	Rheumatoid arthritis	Rate	1990	11.2068	17.5199	6.65007
DALYs (Disability-Adjusted Life Years)	Somalia	Male	Age-standardized	Rheumatoid arthritis	Rate	1990	59.8246	79.5837	43.2002
DALYs (Disability-Adjusted Life Years)	Somalia	Female	Age-standardized	Rheumatoid arthritis	Rate	1990	46.8059	66.2078	32.0896
DALYs (Disability-Adjusted Life Years)	Somalia	Both	Age-standardized	Rheumatoid arthritis	Rate	1990	52.9452	71.5312	38.5456
DALYs (Disability-Adjusted Life Years)	Somalia	Male	10-24 years	Rheumatoid arthritis	Number	1990	32.5788	60.0504	16.9045
DALYs (Disability-Adjusted Life Years)	Somalia	Female	10-24 years	Rheumatoid arthritis	Number	1990	40.5977	65.3891	21.1859
DALYs (Disability-Adjusted Life Years)	Somalia	Both	10-24 years	Rheumatoid arthritis	Number	1990	73.1765	113.89	43.8519
DALYs (Disability-Adjusted Life Years)	Somalia	Male	10-24 years	Rheumatoid arthritis	Percent	1990	8.54829e-05	0.000156821	4.42907e-05
DALYs (Disability-Adjusted Life Years)	Somalia	Female	10-24 years	Rheumatoid arthritis	Percent	1990	0.000154469	0.000242723	8.28277e-05
DALYs (Disability-Adjusted Life Years)	Somalia	Both	10-24 years	Rheumatoid arthritis	Percent	1990	0.000113638	0.000173371	6.73222e-05
DALYs (Disability-Adjusted Life Years)	Somalia	Male	10-24 years	Rheumatoid arthritis	Rate	1990	2.65348	4.891	1.37684
DALYs (Disability-Adjusted Life Years)	Somalia	Female	10-24 years	Rheumatoid arthritis	Rate	1990	3.81876	6.15072	1.99282
DALYs (Disability-Adjusted Life Years)	Somalia	Both	10-24 years	Rheumatoid arthritis	Rate	1990	3.19424	4.97143	1.91419
DALYs (Disability-Adjusted Life Years)	Armenia	Male	Age-standardized	Rheumatoid arthritis	Rate	1991	10.823	15.1562	7.25458
DALYs (Disability-Adjusted Life Years)	Armenia	Female	Age-standardized	Rheumatoid arthritis	Rate	1991	23.4772	31.8632	16.1762
DALYs (Disability-Adjusted Life Years)	Armenia	Both	Age-standardized	Rheumatoid arthritis	Rate	1991	17.5481	23.867	12.0864
DALYs (Disability-Adjusted Life Years)	Armenia	Male	10-24 years	Rheumatoid arthritis	Number	1991	10.7	17.8537	5.68153
DALYs (Disability-Adjusted Life Years)	Armenia	Female	10-24 years	Rheumatoid arthritis	Number	1991	26.2334	43.7474	13.4974
DALYs (Disability-Adjusted Life Years)	Armenia	Both	10-24 years	Rheumatoid arthritis	Number	1991	36.9334	59.2969	19.9867
DALYs (Disability-Adjusted Life Years)	Armenia	Male	10-24 years	Rheumatoid arthritis	Percent	1991	0.000204418	0.000332931	0.000114613
DALYs (Disability-Adjusted Life Years)	Armenia	Female	10-24 years	Rheumatoid arthritis	Percent	1991	0.000665148	0.00109813	0.000359659
DALYs (Disability-Adjusted Life Years)	Armenia	Both	10-24 years	Rheumatoid arthritis	Percent	1991	0.000402201	0.000635309	0.000228544
DALYs (Disability-Adjusted Life Years)	Armenia	Male	10-24 years	Rheumatoid arthritis	Rate	1991	2.4282	4.05163	1.28934
DALYs (Disability-Adjusted Life Years)	Armenia	Female	10-24 years	Rheumatoid arthritis	Rate	1991	6.15534	10.2648	3.16699
DALYs (Disability-Adjusted Life Years)	Armenia	Both	10-24 years	Rheumatoid arthritis	Rate	1991	4.26067	6.84054	2.30568
DALYs (Disability-Adjusted Life Years)	Ethiopia	Male	Age-standardized	Rheumatoid arthritis	Rate	1991	46.1143	60.9814	33.9954
DALYs (Disability-Adjusted Life Years)	Ethiopia	Female	Age-standardized	Rheumatoid arthritis	Rate	1991	40.964	57.6231	27.4022
DALYs (Disability-Adjusted Life Years)	Ethiopia	Both	Age-standardized	Rheumatoid arthritis	Rate	1991	43.8289	58.8041	31.9504
DALYs (Disability-Adjusted Life Years)	Ethiopia	Male	10-24 years	Rheumatoid arthritis	Number	1991	241.798	378.493	140.489
DALYs (Disability-Adjusted Life Years)	Ethiopia	Female	10-24 years	Rheumatoid arthritis	Number	1991	339.516	485.977	216.979
DALYs (Disability-Adjusted Life Years)	Ethiopia	Both	10-24 years	Rheumatoid arthritis	Number	1991	581.314	817.718	391.704
DALYs (Disability-Adjusted Life Years)	Ethiopia	Male	10-24 years	Rheumatoid arthritis	Percent	1991	9.17149e-05	0.000143391	5.44231e-05
DALYs (Disability-Adjusted Life Years)	Ethiopia	Female	10-24 years	Rheumatoid arthritis	Percent	1991	0.000149557	0.000208336	9.74135e-05
DALYs (Disability-Adjusted Life Years)	Ethiopia	Both	10-24 years	Rheumatoid arthritis	Percent	1991	0.00011843	0.000161911	8.23386e-05
DALYs (Disability-Adjusted Life Years)	Ethiopia	Male	10-24 years	Rheumatoid arthritis	Rate	1991	2.79054	4.36811	1.62136
DALYs (Disability-Adjusted Life Years)	Ethiopia	Female	10-24 years	Rheumatoid arthritis	Rate	1991	3.98698	5.70687	2.54801
DALYs (Disability-Adjusted Life Years)	Ethiopia	Both	10-24 years	Rheumatoid arthritis	Rate	1991	3.38356	4.75956	2.27993
DALYs (Disability-Adjusted Life Years)	Switzerland	Male	Age-standardized	Rheumatoid arthritis	Rate	1991	25.7687	33.788	18.7488
DALYs (Disability-Adjusted Life Years)	Switzerland	Female	Age-standardized	Rheumatoid arthritis	Rate	1991	63.9862	83.0934	45.9182
DALYs (Disability-Adjusted Life Years)	Switzerland	Both	Age-standardized	Rheumatoid arthritis	Rate	1991	46.4004	59.6192	33.786
DALYs (Disability-Adjusted Life Years)	Switzerland	Male	10-24 years	Rheumatoid arthritis	Number	1991	40.0904	65.8168	22.3941
DALYs (Disability-Adjusted Life Years)	Switzerland	Female	10-24 years	Rheumatoid arthritis	Number	1991	90.8525	153.924	43.1261
DALYs (Disability-Adjusted Life Years)	Switzerland	Both	10-24 years	Rheumatoid arthritis	Number	1991	130.943	215.273	67.4589
DALYs (Disability-Adjusted Life Years)	Switzerland	Male	10-24 years	Rheumatoid arthritis	Percent	1991	0.000424712	0.000660282	0.000253104
DALYs (Disability-Adjusted Life Years)	Switzerland	Female	10-24 years	Rheumatoid arthritis	Percent	1991	0.00119569	0.0018919	0.000605859
DALYs (Disability-Adjusted Life Years)	Switzerland	Both	10-24 years	Rheumatoid arthritis	Percent	1991	0.000768017	0.00117347	0.000419299
DALYs (Disability-Adjusted Life Years)	Switzerland	Male	10-24 years	Rheumatoid arthritis	Rate	1991	5.96959	9.80034	3.33456
DALYs (Disability-Adjusted Life Years)	Switzerland	Female	10-24 years	Rheumatoid arthritis	Rate	1991	14.3285	24.2756	6.80148
DALYs (Disability-Adjusted Life Years)	Switzerland	Both	10-24 years	Rheumatoid arthritis	Rate	1991	10.029	16.4879	5.16671
DALYs (Disability-Adjusted Life Years)	Luxembourg	Male	Age-standardized	Rheumatoid arthritis	Rate	1992	18.3591	24.1919	13.3101
DALYs (Disability-Adjusted Life Years)	Luxembourg	Female	Age-standardized	Rheumatoid arthritis	Rate	1992	48.4229	63.4753	35.0407
DALYs (Disability-Adjusted Life Years)	Luxembourg	Both	Age-standardized	Rheumatoid arthritis	Rate	1992	34.3887	44.6964	25.1216
DALYs (Disability-Adjusted Life Years)	Luxembourg	Male	10-24 years	Rheumatoid arthritis	Number	1992	2.14192	3.42076	1.20148
DALYs (Disability-Adjusted Life Years)	Luxembourg	Female	10-24 years	Rheumatoid arthritis	Number	1992	5.19882	8.60119	2.65624
DALYs (Disability-Adjusted Life Years)	Luxembourg	Both	10-24 years	Rheumatoid arthritis	Number	1992	7.34074	11.7335	3.99085
DALYs (Disability-Adjusted Life Years)	Luxembourg	Male	10-24 years	Rheumatoid arthritis	Percent	1992	0.000430392	0.00066732	0.000254055
DALYs (Disability-Adjusted Life Years)	Luxembourg	Female	10-24 years	Rheumatoid arthritis	Percent	1992	0.00133322	0.00216666	0.000735156
DALYs (Disability-Adjusted Life Years)	Luxembourg	Both	10-24 years	Rheumatoid arthritis	Percent	1992	0.00082645	0.00131027	0.000478617
DALYs (Disability-Adjusted Life Years)	Luxembourg	Male	10-24 years	Rheumatoid arthritis	Rate	1992	5.93383	9.47662	3.3285
DALYs (Disability-Adjusted Life Years)	Luxembourg	Female	10-24 years	Rheumatoid arthritis	Rate	1992	14.8679	24.5983	7.59651
DALYs (Disability-Adjusted Life Years)	Luxembourg	Both	10-24 years	Rheumatoid arthritis	Rate	1992	10.3298	16.5114	5.6159
DALYs (Disability-Adjusted Life Years)	Poland	Male	Age-standardized	Rheumatoid arthritis	Rate	1991	33.7539	42.0584	25.2242
DALYs (Disability-Adjusted Life Years)	Poland	Female	Age-standardized	Rheumatoid arthritis	Rate	1991	94.7252	120.882	67.9042
DALYs (Disability-Adjusted Life Years)	Poland	Both	Age-standardized	Rheumatoid arthritis	Rate	1991	67.4569	85.1733	49.2336
DALYs (Disability-Adjusted Life Years)	Poland	Male	10-24 years	Rheumatoid arthritis	Number	1991	250.446	316.279	183.766
DALYs (Disability-Adjusted Life Years)	Poland	Female	10-24 years	Rheumatoid arthritis	Number	1991	429.591	568.245	303.398
DALYs (Disability-Adjusted Life Years)	Poland	Both	10-24 years	Rheumatoid arthritis	Number	1991	680.037	876.909	510.567
DALYs (Disability-Adjusted Life Years)	Poland	Male	10-24 years	Rheumatoid arthritis	Percent	1991	0.000451418	0.000544191	0.00034304
DALYs (Disability-Adjusted Life Years)	Poland	Female	10-24 years	Rheumatoid arthritis	Percent	1991	0.00114132	0.00147362	0.000849201
DALYs (Disability-Adjusted Life Years)	Poland	Both	10-24 years	Rheumatoid arthritis	Percent	1991	0.000729686	0.000902669	0.000572564
DALYs (Disability-Adjusted Life Years)	Poland	Male	10-24 years	Rheumatoid arthritis	Rate	1991	5.60796	7.08209	4.11487
DALYs (Disability-Adjusted Life Years)	Poland	Female	10-24 years	Rheumatoid arthritis	Rate	1991	10.0285	13.2652	7.0826
DALYs (Disability-Adjusted Life Years)	Poland	Both	10-24 years	Rheumatoid arthritis	Rate	1991	7.7722	10.0223	5.83531
DALYs (Disability-Adjusted Life Years)	Guinea	Male	Age-standardized	Rheumatoid arthritis	Rate	1990	8.72804	11.9081	6.11564
DALYs (Disability-Adjusted Life Years)	Guinea	Female	Age-standardized	Rheumatoid arthritis	Rate	1990	14.0475	19.2706	9.94319
DALYs (Disability-Adjusted Life Years)	Guinea	Both	Age-standardized	Rheumatoid arthritis	Rate	1990	11.4118	15.0066	8.1714
DALYs (Disability-Adjusted Life Years)	Guinea	Male	10-24 years	Rheumatoid arthritis	Number	1990	7.93671	13.3618	4.17981
DALYs (Disability-Adjusted Life Years)	Guinea	Female	10-24 years	Rheumatoid arthritis	Number	1990	24.6299	39.8468	13.5537
DALYs (Disability-Adjusted Life Years)	Guinea	Both	10-24 years	Rheumatoid arthritis	Number	1990	32.5666	51.0607	18.3991
DALYs (Disability-Adjusted Life Years)	Guinea	Male	10-24 years	Rheumatoid arthritis	Percent	1990	4.68775e-05	7.6999e-05	2.4988e-05
DALYs (Disability-Adjusted Life Years)	Guinea	Female	10-24 years	Rheumatoid arthritis	Percent	1990	0.000128438	0.000204605	7.29984e-05
DALYs (Disability-Adjusted Life Years)	Guinea	Both	10-24 years	Rheumatoid arthritis	Percent	1990	9.02052e-05	0.000140605	5.23315e-05
DALYs (Disability-Adjusted Life Years)	Guinea	Male	10-24 years	Rheumatoid arthritis	Rate	1990	0.912555	1.53632	0.48059
DALYs (Disability-Adjusted Life Years)	Guinea	Female	10-24 years	Rheumatoid arthritis	Rate	1990	2.7501	4.44917	1.51337
DALYs (Disability-Adjusted Life Years)	Guinea	Both	10-24 years	Rheumatoid arthritis	Rate	1990	1.84479	2.89242	1.04225
DALYs (Disability-Adjusted Life Years)	Canada	Male	Age-standardized	Rheumatoid arthritis	Rate	1992	28.669	36.4658	21.1266
DALYs (Disability-Adjusted Life Years)	Canada	Female	Age-standardized	Rheumatoid arthritis	Rate	1992	67.1252	85.5801	49.438
DALYs (Disability-Adjusted Life Years)	Canada	Both	Age-standardized	Rheumatoid arthritis	Rate	1992	49.0961	62.2097	36.3365
DALYs (Disability-Adjusted Life Years)	Canada	Male	10-24 years	Rheumatoid arthritis	Number	1992	140.02	202.729	85.7415
DALYs (Disability-Adjusted Life Years)	Canada	Female	10-24 years	Rheumatoid arthritis	Number	1992	327.319	471.707	209.232
DALYs (Disability-Adjusted Life Years)	Canada	Both	10-24 years	Rheumatoid arthritis	Number	1992	467.338	658.308	304.123
DALYs (Disability-Adjusted Life Years)	Canada	Male	10-24 years	Rheumatoid arthritis	Percent	1992	0.000410691	0.000556551	0.000275704
DALYs (Disability-Adjusted Life Years)	Canada	Female	10-24 years	Rheumatoid arthritis	Percent	1992	0.00114749	0.00154888	0.000812656
DALYs (Disability-Adjusted Life Years)	Canada	Both	10-24 years	Rheumatoid arthritis	Percent	1992	0.000745853	0.00098003	0.00054116
DALYs (Disability-Adjusted Life Years)	Canada	Male	10-24 years	Rheumatoid arthritis	Rate	1992	4.70135	6.80687	2.87888
DALYs (Disability-Adjusted Life Years)	Canada	Female	10-24 years	Rheumatoid arthritis	Rate	1992	11.4099	16.4431	7.29358
DALYs (Disability-Adjusted Life Years)	Canada	Both	10-24 years	Rheumatoid arthritis	Rate	1992	7.99278	11.2589	5.20135
DALYs (Disability-Adjusted Life Years)	Eswatini	Male	Age-standardized	Rheumatoid arthritis	Rate	1990	42.5174	54.0976	31.4644
DALYs (Disability-Adjusted Life Years)	Eswatini	Female	Age-standardized	Rheumatoid arthritis	Rate	1990	58.9224	77.4105	42.7499
DALYs (Disability-Adjusted Life Years)	Eswatini	Both	Age-standardized	Rheumatoid arthritis	Rate	1990	51.57	66.2007	38.7972
DALYs (Disability-Adjusted Life Years)	Eswatini	Male	10-24 years	Rheumatoid arthritis	Number	1990	4.21937	6.50483	2.57659
DALYs (Disability-Adjusted Life Years)	Eswatini	Female	10-24 years	Rheumatoid arthritis	Number	1990	9.60926	14.9897	5.41915
DALYs (Disability-Adjusted Life Years)	Eswatini	Both	10-24 years	Rheumatoid arthritis	Number	1990	13.8286	21.1387	8.42075
DALYs (Disability-Adjusted Life Years)	Eswatini	Male	10-24 years	Rheumatoid arthritis	Percent	1990	0.000161147	0.000247055	0.000100327
DALYs (Disability-Adjusted Life Years)	Eswatini	Female	10-24 years	Rheumatoid arthritis	Percent	1990	0.000460941	0.000701107	0.00027678
DALYs (Disability-Adjusted Life Years)	Eswatini	Both	10-24 years	Rheumatoid arthritis	Percent	1990	0.000293905	0.000444432	0.000183803
DALYs (Disability-Adjusted Life Years)	Eswatini	Male	10-24 years	Rheumatoid arthritis	Rate	1990	3.20727	4.94451	1.95854
DALYs (Disability-Adjusted Life Years)	Eswatini	Female	10-24 years	Rheumatoid arthritis	Rate	1990	6.68809	10.4329	3.77175
DALYs (Disability-Adjusted Life Years)	Eswatini	Both	10-24 years	Rheumatoid arthritis	Rate	1990	5.02432	7.68026	3.05949
DALYs (Disability-Adjusted Life Years)	Canada	Male	Age-standardized	Rheumatoid arthritis	Rate	1990	27.5207	35.1618	20.6881
DALYs (Disability-Adjusted Life Years)	Canada	Female	Age-standardized	Rheumatoid arthritis	Rate	1990	64.7315	82.1209	48.2216
DALYs (Disability-Adjusted Life Years)	Canada	Both	Age-standardized	Rheumatoid arthritis	Rate	1990	47.3062	60.1439	35.2744
DALYs (Disability-Adjusted Life Years)	Canada	Male	10-24 years	Rheumatoid arthritis	Number	1990	135.996	198.892	82.2353
DALYs (Disability-Adjusted Life Years)	Canada	Female	10-24 years	Rheumatoid arthritis	Number	1990	315.272	464.415	203.423
DALYs (Disability-Adjusted Life Years)	Canada	Both	10-24 years	Rheumatoid arthritis	Number	1990	451.268	643.373	293.443
DALYs (Disability-Adjusted Life Years)	Canada	Male	10-24 years	Rheumatoid arthritis	Percent	1990	0.000383771	0.000519433	0.00025904
DALYs (Disability-Adjusted Life Years)	Canada	Female	10-24 years	Rheumatoid arthritis	Percent	1990	0.00110166	0.00154466	0.000799354
DALYs (Disability-Adjusted Life Years)	Canada	Both	10-24 years	Rheumatoid arthritis	Percent	1990	0.000704058	0.00093521	0.000528102
DALYs (Disability-Adjusted Life Years)	Canada	Male	10-24 years	Rheumatoid arthritis	Rate	1990	4.58094	6.69955	2.77004
DALYs (Disability-Adjusted Life Years)	Canada	Female	10-24 years	Rheumatoid arthritis	Rate	1990	11.0221	16.2362	7.11178
DALYs (Disability-Adjusted Life Years)	Canada	Both	10-24 years	Rheumatoid arthritis	Rate	1990	7.74163	11.0372	5.03409
DALYs (Disability-Adjusted Life Years)	Togo	Male	Age-standardized	Rheumatoid arthritis	Rate	1992	9.27037	12.3734	6.49045
DALYs (Disability-Adjusted Life Years)	Togo	Female	Age-standardized	Rheumatoid arthritis	Rate	1992	13.6633	17.9286	10.0996
DALYs (Disability-Adjusted Life Years)	Togo	Both	Age-standardized	Rheumatoid arthritis	Rate	1992	11.568	14.9074	8.73531
DALYs (Disability-Adjusted Life Years)	Togo	Male	10-24 years	Rheumatoid arthritis	Number	1992	5.88749	9.89258	2.98895
DALYs (Disability-Adjusted Life Years)	Togo	Female	10-24 years	Rheumatoid arthritis	Number	1992	17.2427	27.5213	9.32578
DALYs (Disability-Adjusted Life Years)	Togo	Both	10-24 years	Rheumatoid arthritis	Number	1992	23.1302	35.8846	12.9111
DALYs (Disability-Adjusted Life Years)	Togo	Male	10-24 years	Rheumatoid arthritis	Percent	1992	4.89898e-05	8.16494e-05	2.51558e-05
DALYs (Disability-Adjusted Life Years)	Togo	Female	10-24 years	Rheumatoid arthritis	Percent	1992	0.000142861	0.000222322	7.83926e-05
DALYs (Disability-Adjusted Life Years)	Togo	Both	10-24 years	Rheumatoid arthritis	Percent	1992	9.60327e-05	0.000146408	5.38342e-05
DALYs (Disability-Adjusted Life Years)	Togo	Male	10-24 years	Rheumatoid arthritis	Rate	1992	0.936561	1.57368	0.475472
DALYs (Disability-Adjusted Life Years)	Togo	Female	10-24 years	Rheumatoid arthritis	Rate	1992	2.69445	4.30065	1.4573
DALYs (Disability-Adjusted Life Years)	Togo	Both	10-24 years	Rheumatoid arthritis	Rate	1992	1.82334	2.82876	1.01777
DALYs (Disability-Adjusted Life Years)	Cyprus	Male	Age-standardized	Rheumatoid arthritis	Rate	1992	26.6916	34.2411	20.3902
DALYs (Disability-Adjusted Life Years)	Cyprus	Female	Age-standardized	Rheumatoid arthritis	Rate	1992	79.3032	102.564	57.2437
DALYs (Disability-Adjusted Life Years)	Cyprus	Both	Age-standardized	Rheumatoid arthritis	Rate	1992	54.0783	69.3095	39.8657
DALYs (Disability-Adjusted Life Years)	Cyprus	Male	10-24 years	Rheumatoid arthritis	Number	1992	5.15674	8.41471	2.60742
DALYs (Disability-Adjusted Life Years)	Cyprus	Female	10-24 years	Rheumatoid arthritis	Number	1992	12.1776	20.0408	6.1301
DALYs (Disability-Adjusted Life Years)	Cyprus	Both	10-24 years	Rheumatoid arthritis	Number	1992	17.3343	28.0107	8.9642
DALYs (Disability-Adjusted Life Years)	Cyprus	Male	10-24 years	Rheumatoid arthritis	Percent	1992	0.000461621	0.000727357	0.00024992
DALYs (Disability-Adjusted Life Years)	Cyprus	Female	10-24 years	Rheumatoid arthritis	Percent	1992	0.00133212	0.00211526	0.00068273
DALYs (Disability-Adjusted Life Years)	Cyprus	Both	10-24 years	Rheumatoid arthritis	Percent	1992	0.000852757	0.00130259	0.000473022
DALYs (Disability-Adjusted Life Years)	Cyprus	Male	10-24 years	Rheumatoid arthritis	Rate	1992	5.06251	8.26094	2.55977
DALYs (Disability-Adjusted Life Years)	Cyprus	Female	10-24 years	Rheumatoid arthritis	Rate	1992	12.953	21.3169	6.52041
DALYs (Disability-Adjusted Life Years)	Cyprus	Both	10-24 years	Rheumatoid arthritis	Rate	1992	8.84968	14.3003	4.57648
DALYs (Disability-Adjusted Life Years)	Senegal	Male	Age-standardized	Rheumatoid arthritis	Rate	1992	9.49761	12.788	6.61999
DALYs (Disability-Adjusted Life Years)	Senegal	Female	Age-standardized	Rheumatoid arthritis	Rate	1992	13.2695	18.0261	9.65369
DALYs (Disability-Adjusted Life Years)	Senegal	Both	Age-standardized	Rheumatoid arthritis	Rate	1992	11.3924	15.0147	8.33553
DALYs (Disability-Adjusted Life Years)	Senegal	Male	10-24 years	Rheumatoid arthritis	Number	1992	12.147	20.2332	6.22996
DALYs (Disability-Adjusted Life Years)	Senegal	Female	10-24 years	Rheumatoid arthritis	Number	1992	35.43	57.1057	19.3387
DALYs (Disability-Adjusted Life Years)	Senegal	Both	10-24 years	Rheumatoid arthritis	Number	1992	47.577	75.0422	27.1482
DALYs (Disability-Adjusted Life Years)	Senegal	Male	10-24 years	Rheumatoid arthritis	Percent	1992	5.02717e-05	8.31475e-05	2.63975e-05
DALYs (Disability-Adjusted Life Years)	Senegal	Female	10-24 years	Rheumatoid arthritis	Percent	1992	0.000149267	0.000235429	8.47984e-05
DALYs (Disability-Adjusted Life Years)	Senegal	Both	10-24 years	Rheumatoid arthritis	Percent	1992	9.92968e-05	0.000152873	5.81182e-05
DALYs (Disability-Adjusted Life Years)	Senegal	Male	10-24 years	Rheumatoid arthritis	Rate	1992	0.970733	1.61694	0.497868
DALYs (Disability-Adjusted Life Years)	Senegal	Female	10-24 years	Rheumatoid arthritis	Rate	1992	2.64341	4.26062	1.44284
DALYs (Disability-Adjusted Life Years)	Senegal	Both	10-24 years	Rheumatoid arthritis	Rate	1992	1.83579	2.89555	1.04753
DALYs (Disability-Adjusted Life Years)	Ecuador	Male	Age-standardized	Rheumatoid arthritis	Rate	1990	23.4612	29.4302	18.1749
DALYs (Disability-Adjusted Life Years)	Ecuador	Female	Age-standardized	Rheumatoid arthritis	Rate	1990	68.6128	90.9954	52.1871
DALYs (Disability-Adjusted Life Years)	Ecuador	Both	Age-standardized	Rheumatoid arthritis	Rate	1990	46.1561	58.6709	35.5651
DALYs (Disability-Adjusted Life Years)	Ecuador	Male	10-24 years	Rheumatoid arthritis	Number	1990	96.9583	142.528	63.7158
DALYs (Disability-Adjusted Life Years)	Ecuador	Female	10-24 years	Rheumatoid arthritis	Number	1990	199.376	301.328	121.92
DALYs (Disability-Adjusted Life Years)	Ecuador	Both	10-24 years	Rheumatoid arthritis	Number	1990	296.335	433.051	195.598
DALYs (Disability-Adjusted Life Years)	Ecuador	Male	10-24 years	Rheumatoid arthritis	Percent	1990	0.000375898	0.000531858	0.00025131
DALYs (Disability-Adjusted Life Years)	Ecuador	Female	10-24 years	Rheumatoid arthritis	Percent	1990	0.000902631	0.0013087	0.000562261
DALYs (Disability-Adjusted Life Years)	Ecuador	Both	10-24 years	Rheumatoid arthritis	Percent	1990	0.000618609	0.000866963	0.000421325
DALYs (Disability-Adjusted Life Years)	Ecuador	Male	10-24 years	Rheumatoid arthritis	Rate	1990	5.99306	8.80978	3.93832
DALYs (Disability-Adjusted Life Years)	Ecuador	Female	10-24 years	Rheumatoid arthritis	Rate	1990	12.1248	18.3248	7.41441
DALYs (Disability-Adjusted Life Years)	Ecuador	Both	10-24 years	Rheumatoid arthritis	Rate	1990	9.08385	13.2748	5.99587
DALYs (Disability-Adjusted Life Years)	Iceland	Male	Age-standardized	Rheumatoid arthritis	Rate	1991	18.974	25.3899	13.3762
DALYs (Disability-Adjusted Life Years)	Iceland	Female	Age-standardized	Rheumatoid arthritis	Rate	1991	54.795	71.6046	39.1281
DALYs (Disability-Adjusted Life Years)	Iceland	Both	Age-standardized	Rheumatoid arthritis	Rate	1991	37.3474	48.5952	27.1504
DALYs (Disability-Adjusted Life Years)	Iceland	Male	10-24 years	Rheumatoid arthritis	Number	1991	1.92445	3.03135	1.08275
DALYs (Disability-Adjusted Life Years)	Iceland	Female	10-24 years	Rheumatoid arthritis	Number	1991	4.59828	7.94125	2.37833
DALYs (Disability-Adjusted Life Years)	Iceland	Both	10-24 years	Rheumatoid arthritis	Number	1991	6.52272	10.9275	3.54823
DALYs (Disability-Adjusted Life Years)	Iceland	Male	10-24 years	Rheumatoid arthritis	Percent	1991	0.000530479	0.00080787	0.000311815
DALYs (Disability-Adjusted Life Years)	Iceland	Female	10-24 years	Rheumatoid arthritis	Percent	1991	0.00150137	0.00247017	0.000798369
DALYs (Disability-Adjusted Life Years)	Iceland	Both	10-24 years	Rheumatoid arthritis	Percent	1991	0.000974222	0.00151527	0.00055964
DALYs (Disability-Adjusted Life Years)	Iceland	Male	10-24 years	Rheumatoid arthritis	Rate	1991	5.97975	9.41918	3.36439
DALYs (Disability-Adjusted Life Years)	Iceland	Female	10-24 years	Rheumatoid arthritis	Rate	1991	14.8094	25.5759	7.65973
DALYs (Disability-Adjusted Life Years)	Iceland	Both	10-24 years	Rheumatoid arthritis	Rate	1991	10.3155	17.2815	5.6114
DALYs (Disability-Adjusted Life Years)	Australia	Male	Age-standardized	Rheumatoid arthritis	Rate	1990	31.4995	40.044	23.6337
DALYs (Disability-Adjusted Life Years)	Australia	Female	Age-standardized	Rheumatoid arthritis	Rate	1990	74.1987	95.6106	55.1348
DALYs (Disability-Adjusted Life Years)	Australia	Both	Age-standardized	Rheumatoid arthritis	Rate	1990	54.1828	68.1489	41.1244
DALYs (Disability-Adjusted Life Years)	Australia	Male	10-24 years	Rheumatoid arthritis	Number	1990	60.9889	102.063	31.9019
DALYs (Disability-Adjusted Life Years)	Australia	Female	10-24 years	Rheumatoid arthritis	Number	1990	160.62	264.68	86.728
DALYs (Disability-Adjusted Life Years)	Australia	Both	10-24 years	Rheumatoid arthritis	Number	1990	221.609	355.68	125.057
DALYs (Disability-Adjusted Life Years)	Australia	Male	10-24 years	Rheumatoid arthritis	Percent	1990	0.000221295	0.00035854	0.000123091
DALYs (Disability-Adjusted Life Years)	Australia	Female	10-24 years	Rheumatoid arthritis	Percent	1990	0.000736512	0.00115427	0.000419197
DALYs (Disability-Adjusted Life Years)	Australia	Both	10-24 years	Rheumatoid arthritis	Percent	1990	0.00044861	0.000688568	0.00026555
DALYs (Disability-Adjusted Life Years)	Australia	Male	10-24 years	Rheumatoid arthritis	Rate	1990	3.01603	5.04721	1.57762
DALYs (Disability-Adjusted Life Years)	Australia	Female	10-24 years	Rheumatoid arthritis	Rate	1990	8.24511	13.5868	4.45201
DALYs (Disability-Adjusted Life Years)	Australia	Both	10-24 years	Rheumatoid arthritis	Rate	1990	5.58178	8.95867	3.14986
DALYs (Disability-Adjusted Life Years)	Norway	Male	Age-standardized	Rheumatoid arthritis	Rate	1990	40.9153	50.4296	30.7775
DALYs (Disability-Adjusted Life Years)	Norway	Female	Age-standardized	Rheumatoid arthritis	Rate	1990	94.1034	119.173	70.3938
DALYs (Disability-Adjusted Life Years)	Norway	Both	Age-standardized	Rheumatoid arthritis	Rate	1990	69.6061	86.5755	52.6227
DALYs (Disability-Adjusted Life Years)	Norway	Male	10-24 years	Rheumatoid arthritis	Number	1990	22.2234	30.3787	15.7636
DALYs (Disability-Adjusted Life Years)	Norway	Female	10-24 years	Rheumatoid arthritis	Number	1990	51.143	71.1174	36.1808
DALYs (Disability-Adjusted Life Years)	Norway	Both	10-24 years	Rheumatoid arthritis	Number	1990	73.3665	101.168	52.8293
DALYs (Disability-Adjusted Life Years)	Norway	Male	10-24 years	Rheumatoid arthritis	Percent	1990	0.000413244	0.000533358	0.000311105
DALYs (Disability-Adjusted Life Years)	Norway	Female	10-24 years	Rheumatoid arthritis	Percent	1990	0.00110549	0.00145294	0.000831395
DALYs (Disability-Adjusted Life Years)	Norway	Both	10-24 years	Rheumatoid arthritis	Percent	1990	0.000732963	0.000937276	0.000558551
DALYs (Disability-Adjusted Life Years)	Norway	Male	10-24 years	Rheumatoid arthritis	Rate	1990	4.73589	6.47382	3.35928
DALYs (Disability-Adjusted Life Years)	Norway	Female	10-24 years	Rheumatoid arthritis	Rate	1990	11.4296	15.8935	8.08578
DALYs (Disability-Adjusted Life Years)	Norway	Both	10-24 years	Rheumatoid arthritis	Rate	1990	8.00318	11.036	5.76287
DALYs (Disability-Adjusted Life Years)	American Samoa	Male	Age-standardized	Rheumatoid arthritis	Rate	1991	9.14643	12.7245	5.97872
DALYs (Disability-Adjusted Life Years)	American Samoa	Female	Age-standardized	Rheumatoid arthritis	Rate	1991	20.8765	28.1999	14.3687
DALYs (Disability-Adjusted Life Years)	American Samoa	Both	Age-standardized	Rheumatoid arthritis	Rate	1991	14.8739	19.8958	10.2761
DALYs (Disability-Adjusted Life Years)	American Samoa	Male	10-24 years	Rheumatoid arthritis	Number	1991	0.271871	0.446774	0.13861
DALYs (Disability-Adjusted Life Years)	American Samoa	Female	10-24 years	Rheumatoid arthritis	Number	1991	0.461666	0.787232	0.237732
DALYs (Disability-Adjusted Life Years)	American Samoa	Both	10-24 years	Rheumatoid arthritis	Number	1991	0.733537	1.20074	0.397974
DALYs (Disability-Adjusted Life Years)	American Samoa	Male	10-24 years	Rheumatoid arthritis	Percent	1991	0.000264869	0.000426616	0.000139859
DALYs (Disability-Adjusted Life Years)	American Samoa	Female	10-24 years	Rheumatoid arthritis	Percent	1991	0.000629338	0.001022	0.000334849
DALYs (Disability-Adjusted Life Years)	American Samoa	Both	10-24 years	Rheumatoid arthritis	Percent	1991	0.000416539	0.000652334	0.00023661
DALYs (Disability-Adjusted Life Years)	American Samoa	Male	10-24 years	Rheumatoid arthritis	Rate	1991	3.45006	5.66959	1.75897
DALYs (Disability-Adjusted Life Years)	American Samoa	Female	10-24 years	Rheumatoid arthritis	Rate	1991	6.19632	10.566	3.19076
DALYs (Disability-Adjusted Life Years)	American Samoa	Both	10-24 years	Rheumatoid arthritis	Rate	1991	4.78472	7.83221	2.59591
DALYs (Disability-Adjusted Life Years)	Russian Federation	Male	Age-standardized	Rheumatoid arthritis	Rate	1991	16.5101	20.6484	13.0021
DALYs (Disability-Adjusted Life Years)	Russian Federation	Female	Age-standardized	Rheumatoid arthritis	Rate	1991	47.2501	59.697	35.3055
DALYs (Disability-Adjusted Life Years)	Russian Federation	Both	Age-standardized	Rheumatoid arthritis	Rate	1991	33.9567	42.5519	25.965
DALYs (Disability-Adjusted Life Years)	Russian Federation	Male	10-24 years	Rheumatoid arthritis	Number	1991	697.554	883.281	524.33
DALYs (Disability-Adjusted Life Years)	Russian Federation	Female	10-24 years	Rheumatoid arthritis	Number	1991	1277.49	1705.42	903.907
DALYs (Disability-Adjusted Life Years)	Russian Federation	Both	10-24 years	Rheumatoid arthritis	Number	1991	1975.04	2576.55	1486.4
DALYs (Disability-Adjusted Life Years)	Russian Federation	Male	10-24 years	Rheumatoid arthritis	Percent	1991	0.000254735	0.000312849	0.000194299
DALYs (Disability-Adjusted Life Years)	Russian Federation	Female	10-24 years	Rheumatoid arthritis	Percent	1991	0.000770341	0.000985341	0.000586466
DALYs (Disability-Adjusted Life Years)	Russian Federation	Both	10-24 years	Rheumatoid arthritis	Percent	1991	0.000448876	0.000559754	0.000354191
DALYs (Disability-Adjusted Life Years)	Russian Federation	Male	10-24 years	Rheumatoid arthritis	Rate	1991	4.31491	5.46378	3.24339
DALYs (Disability-Adjusted Life Years)	Russian Federation	Female	10-24 years	Rheumatoid arthritis	Rate	1991	8.15445	10.886	5.76982
DALYs (Disability-Adjusted Life Years)	Russian Federation	Both	10-24 years	Rheumatoid arthritis	Rate	1991	6.20453	8.09414	4.66947
DALYs (Disability-Adjusted Life Years)	Bulgaria	Male	Age-standardized	Rheumatoid arthritis	Rate	1992	11.1803	15.8255	7.66404
DALYs (Disability-Adjusted Life Years)	Bulgaria	Female	Age-standardized	Rheumatoid arthritis	Rate	1992	23.7577	31.792	16.7563
DALYs (Disability-Adjusted Life Years)	Bulgaria	Both	Age-standardized	Rheumatoid arthritis	Rate	1992	17.6619	23.6939	12.4779
DALYs (Disability-Adjusted Life Years)	Bulgaria	Male	10-24 years	Rheumatoid arthritis	Number	1992	26.5308	44.1694	13.2005
DALYs (Disability-Adjusted Life Years)	Bulgaria	Female	10-24 years	Rheumatoid arthritis	Number	1992	58.2173	99.1254	29.6034
DALYs (Disability-Adjusted Life Years)	Bulgaria	Both	10-24 years	Rheumatoid arthritis	Number	1992	84.7481	138.517	44.4511
DALYs (Disability-Adjusted Life Years)	Bulgaria	Male	10-24 years	Rheumatoid arthritis	Percent	1992	0.000213598	0.000346067	0.000110059
DALYs (Disability-Adjusted Life Years)	Bulgaria	Female	10-24 years	Rheumatoid arthritis	Percent	1992	0.000634964	0.00101943	0.000329993
DALYs (Disability-Adjusted Life Years)	Bulgaria	Both	10-24 years	Rheumatoid arthritis	Percent	1992	0.000392452	0.000620489	0.000211533
DALYs (Disability-Adjusted Life Years)	Bulgaria	Male	10-24 years	Rheumatoid arthritis	Rate	1992	2.83927	4.72692	1.41269
DALYs (Disability-Adjusted Life Years)	Bulgaria	Female	10-24 years	Rheumatoid arthritis	Rate	1992	6.5266	11.1127	3.31877
DALYs (Disability-Adjusted Life Years)	Bulgaria	Both	10-24 years	Rheumatoid arthritis	Rate	1992	4.64011	7.58408	2.43378
DALYs (Disability-Adjusted Life Years)	Cuba	Male	Age-standardized	Rheumatoid arthritis	Rate	1992	14.9273	20.0768	10.5166
DALYs (Disability-Adjusted Life Years)	Cuba	Female	Age-standardized	Rheumatoid arthritis	Rate	1992	55.1089	72.0552	40.2086
DALYs (Disability-Adjusted Life Years)	Cuba	Both	Age-standardized	Rheumatoid arthritis	Rate	1992	35.2145	45.4363	25.6515
DALYs (Disability-Adjusted Life Years)	Cuba	Male	10-24 years	Rheumatoid arthritis	Number	1992	62.365	102.785	32.2014
DALYs (Disability-Adjusted Life Years)	Cuba	Female	10-24 years	Rheumatoid arthritis	Number	1992	216.214	340.256	121.651
DALYs (Disability-Adjusted Life Years)	Cuba	Both	10-24 years	Rheumatoid arthritis	Number	1992	278.579	432.826	161.997
DALYs (Disability-Adjusted Life Years)	Cuba	Male	10-24 years	Rheumatoid arthritis	Percent	1992	0.000314074	0.000508923	0.00016924
DALYs (Disability-Adjusted Life Years)	Cuba	Female	10-24 years	Rheumatoid arthritis	Percent	1992	0.00120942	0.0019073	0.000695708
DALYs (Disability-Adjusted Life Years)	Cuba	Both	10-24 years	Rheumatoid arthritis	Percent	1992	0.000738421	0.00114493	0.000451118
DALYs (Disability-Adjusted Life Years)	Cuba	Male	10-24 years	Rheumatoid arthritis	Rate	1992	4.2077	6.93477	2.17259
DALYs (Disability-Adjusted Life Years)	Cuba	Female	10-24 years	Rheumatoid arthritis	Rate	1992	15.3374	24.1365	8.62946
DALYs (Disability-Adjusted Life Years)	Cuba	Both	10-24 years	Rheumatoid arthritis	Rate	1992	9.63314	14.9669	5.60179
DALYs (Disability-Adjusted Life Years)	Marshall Islands	Male	Age-standardized	Rheumatoid arthritis	Rate	1992	9.72097	12.7425	6.87769
DALYs (Disability-Adjusted Life Years)	Marshall Islands	Female	Age-standardized	Rheumatoid arthritis	Rate	1992	22.3649	29.7031	15.9262
DALYs (Disability-Adjusted Life Years)	Marshall Islands	Both	Age-standardized	Rheumatoid arthritis	Rate	1992	15.9644	20.7203	11.7523
DALYs (Disability-Adjusted Life Years)	Marshall Islands	Male	10-24 years	Rheumatoid arthritis	Number	1992	0.252828	0.386985	0.140204
DALYs (Disability-Adjusted Life Years)	Marshall Islands	Female	10-24 years	Rheumatoid arthritis	Number	1992	0.361165	0.592369	0.191199
DALYs (Disability-Adjusted Life Years)	Marshall Islands	Both	10-24 years	Rheumatoid arthritis	Number	1992	0.613993	0.943464	0.3547
DALYs (Disability-Adjusted Life Years)	Marshall Islands	Male	10-24 years	Rheumatoid arthritis	Percent	1992	0.000146609	0.000220988	8.60405e-05
DALYs (Disability-Adjusted Life Years)	Marshall Islands	Female	10-24 years	Rheumatoid arthritis	Percent	1992	0.000336331	0.000547733	0.000188375
DALYs (Disability-Adjusted Life Years)	Marshall Islands	Both	10-24 years	Rheumatoid arthritis	Percent	1992	0.000219295	0.000330272	0.000131221
DALYs (Disability-Adjusted Life Years)	Marshall Islands	Male	10-24 years	Rheumatoid arthritis	Rate	1992	3.04887	4.66667	1.69072
DALYs (Disability-Adjusted Life Years)	Marshall Islands	Female	10-24 years	Rheumatoid arthritis	Rate	1992	4.5103	7.39763	2.38774
DALYs (Disability-Adjusted Life Years)	Marshall Islands	Both	10-24 years	Rheumatoid arthritis	Rate	1992	3.76681	5.7881	2.17607
DALYs (Disability-Adjusted Life Years)	Zambia	Male	Age-standardized	Rheumatoid arthritis	Rate	1991	48.3324	62.5265	36.2038
DALYs (Disability-Adjusted Life Years)	Zambia	Female	Age-standardized	Rheumatoid arthritis	Rate	1991	43.3476	59.0014	29.8621
DALYs (Disability-Adjusted Life Years)	Zambia	Both	Age-standardized	Rheumatoid arthritis	Rate	1991	45.899	60.7378	33.4758
DALYs (Disability-Adjusted Life Years)	Zambia	Male	10-24 years	Rheumatoid arthritis	Number	1991	34.2345	53.3993	20.0262
DALYs (Disability-Adjusted Life Years)	Zambia	Female	10-24 years	Rheumatoid arthritis	Number	1991	58.9428	93.1221	30.9068
DALYs (Disability-Adjusted Life Years)	Zambia	Both	10-24 years	Rheumatoid arthritis	Number	1991	93.1773	141.133	56.9742
DALYs (Disability-Adjusted Life Years)	Zambia	Male	10-24 years	Rheumatoid arthritis	Percent	1991	9.44809e-05	0.000146376	5.69055e-05
DALYs (Disability-Adjusted Life Years)	Zambia	Female	10-24 years	Rheumatoid arthritis	Percent	1991	0.000128598	0.000201671	6.77746e-05
DALYs (Disability-Adjusted Life Years)	Zambia	Both	10-24 years	Rheumatoid arthritis	Percent	1991	0.000113439	0.000167895	7.00328e-05
DALYs (Disability-Adjusted Life Years)	Zambia	Male	10-24 years	Rheumatoid arthritis	Rate	1991	2.5006	3.90046	1.46278
DALYs (Disability-Adjusted Life Years)	Zambia	Female	10-24 years	Rheumatoid arthritis	Rate	1991	4.0378	6.37921	2.11723
DALYs (Disability-Adjusted Life Years)	Zambia	Both	10-24 years	Rheumatoid arthritis	Rate	1991	3.29385	4.98908	2.01406
DALYs (Disability-Adjusted Life Years)	Libya	Male	Age-standardized	Rheumatoid arthritis	Rate	1991	7.36442	10.1393	4.9484
DALYs (Disability-Adjusted Life Years)	Libya	Female	Age-standardized	Rheumatoid arthritis	Rate	1991	16.3021	22.43	10.8815
DALYs (Disability-Adjusted Life Years)	Libya	Both	Age-standardized	Rheumatoid arthritis	Rate	1991	11.4031	15.5861	7.8175
DALYs (Disability-Adjusted Life Years)	Libya	Male	10-24 years	Rheumatoid arthritis	Number	1991	14.2013	23.9654	6.97599
DALYs (Disability-Adjusted Life Years)	Libya	Female	10-24 years	Rheumatoid arthritis	Number	1991	33.77	54.3822	18.6341
DALYs (Disability-Adjusted Life Years)	Libya	Both	10-24 years	Rheumatoid arthritis	Number	1991	47.9713	76.3498	26.6144
DALYs (Disability-Adjusted Life Years)	Libya	Male	10-24 years	Rheumatoid arthritis	Percent	1991	0.000148721	0.000250314	7.66583e-05
DALYs (Disability-Adjusted Life Years)	Libya	Female	10-24 years	Rheumatoid arthritis	Percent	1991	0.000417924	0.000659171	0.000239942
DALYs (Disability-Adjusted Life Years)	Libya	Both	10-24 years	Rheumatoid arthritis	Percent	1991	0.000271959	0.000424418	0.000154589
DALYs (Disability-Adjusted Life Years)	Libya	Male	10-24 years	Rheumatoid arthritis	Rate	1991	1.92072	3.24132	0.943502
DALYs (Disability-Adjusted Life Years)	Libya	Female	10-24 years	Rheumatoid arthritis	Rate	1991	4.71917	7.59962	2.60401
DALYs (Disability-Adjusted Life Years)	Libya	Both	10-24 years	Rheumatoid arthritis	Rate	1991	3.29708	5.24754	1.82921
DALYs (Disability-Adjusted Life Years)	Gambia	Male	Age-standardized	Rheumatoid arthritis	Rate	1992	9.33744	12.6816	6.56153
DALYs (Disability-Adjusted Life Years)	Gambia	Female	Age-standardized	Rheumatoid arthritis	Rate	1992	12.9217	17.3923	9.27964
DALYs (Disability-Adjusted Life Years)	Gambia	Both	Age-standardized	Rheumatoid arthritis	Rate	1992	10.9913	14.4457	7.98183
DALYs (Disability-Adjusted Life Years)	Philippines	Male	Age-standardized	Rheumatoid arthritis	Rate	1990	11.8437	15.5629	8.72894
DALYs (Disability-Adjusted Life Years)	Philippines	Female	Age-standardized	Rheumatoid arthritis	Rate	1990	24.0208	31.8493	17.3032
DALYs (Disability-Adjusted Life Years)	Philippines	Both	Age-standardized	Rheumatoid arthritis	Rate	1990	18.0664	23.4584	13.3246
DALYs (Disability-Adjusted Life Years)	Philippines	Male	10-24 years	Rheumatoid arthritis	Number	1990	373.961	510.799	251.949
DALYs (Disability-Adjusted Life Years)	Philippines	Female	10-24 years	Rheumatoid arthritis	Number	1990	485.943	701.037	316.814
DALYs (Disability-Adjusted Life Years)	Philippines	Both	10-24 years	Rheumatoid arthritis	Number	1990	859.904	1209.66	585.37
DALYs (Disability-Adjusted Life Years)	Philippines	Male	10-24 years	Rheumatoid arthritis	Percent	1990	0.000207719	0.000273544	0.00014737
DALYs (Disability-Adjusted Life Years)	Philippines	Female	10-24 years	Rheumatoid arthritis	Percent	1990	0.000351883	0.000480584	0.000244348
DALYs (Disability-Adjusted Life Years)	Philippines	Both	10-24 years	Rheumatoid arthritis	Percent	1990	0.000270156	0.000359228	0.000192592
DALYs (Disability-Adjusted Life Years)	Philippines	Male	10-24 years	Rheumatoid arthritis	Rate	1990	3.62629	4.9532	2.44314
DALYs (Disability-Adjusted Life Years)	Philippines	Female	10-24 years	Rheumatoid arthritis	Rate	1990	4.76263	6.87072	3.10503
DALYs (Disability-Adjusted Life Years)	Philippines	Both	10-24 years	Rheumatoid arthritis	Rate	1990	4.19143	5.89626	2.85327
DALYs (Disability-Adjusted Life Years)	Tunisia	Male	Age-standardized	Rheumatoid arthritis	Rate	1990	7.13143	10.0501	4.70297
DALYs (Disability-Adjusted Life Years)	Tunisia	Female	Age-standardized	Rheumatoid arthritis	Rate	1990	15.8013	22.036	10.6021
DALYs (Disability-Adjusted Life Years)	Tunisia	Both	Age-standardized	Rheumatoid arthritis	Rate	1990	11.4241	15.7755	7.81899
DALYs (Disability-Adjusted Life Years)	Tunisia	Male	10-24 years	Rheumatoid arthritis	Number	1990	24.799	43.3568	12.1721
DALYs (Disability-Adjusted Life Years)	Tunisia	Female	10-24 years	Rheumatoid arthritis	Number	1990	62.7728	102.998	33.8625
DALYs (Disability-Adjusted Life Years)	Tunisia	Both	10-24 years	Rheumatoid arthritis	Number	1990	87.5718	140.158	48.9747
DALYs (Disability-Adjusted Life Years)	Tunisia	Male	10-24 years	Rheumatoid arthritis	Percent	1990	0.000156738	0.000267991	8.12898e-05
DALYs (Disability-Adjusted Life Years)	Tunisia	Female	10-24 years	Rheumatoid arthritis	Percent	1990	0.000443762	0.000703297	0.000256243
DALYs (Disability-Adjusted Life Years)	Tunisia	Both	10-24 years	Rheumatoid arthritis	Percent	1990	0.000292093	0.000456876	0.00016915
DALYs (Disability-Adjusted Life Years)	Tunisia	Male	10-24 years	Rheumatoid arthritis	Rate	1990	1.82685	3.19393	0.896671
DALYs (Disability-Adjusted Life Years)	Tunisia	Female	10-24 years	Rheumatoid arthritis	Rate	1990	4.77082	7.82802	2.5736
DALYs (Disability-Adjusted Life Years)	Tunisia	Both	10-24 years	Rheumatoid arthritis	Rate	1990	3.27587	5.243	1.83204
DALYs (Disability-Adjusted Life Years)	Grenada	Male	Age-standardized	Rheumatoid arthritis	Rate	1990	10.6761	15.3367	7.08694
DALYs (Disability-Adjusted Life Years)	Grenada	Female	Age-standardized	Rheumatoid arthritis	Rate	1990	28.2358	38.005	19.6486
DALYs (Disability-Adjusted Life Years)	Grenada	Both	Age-standardized	Rheumatoid arthritis	Rate	1990	20.149	27.4223	14.1886
DALYs (Disability-Adjusted Life Years)	Grenada	Male	10-24 years	Rheumatoid arthritis	Number	1990	0.397826	0.675021	0.199557
DALYs (Disability-Adjusted Life Years)	Grenada	Female	10-24 years	Rheumatoid arthritis	Number	1990	0.997684	1.58577	0.561641
DALYs (Disability-Adjusted Life Years)	Grenada	Both	10-24 years	Rheumatoid arthritis	Number	1990	1.39551	2.19695	0.784777
DALYs (Disability-Adjusted Life Years)	Grenada	Male	10-24 years	Rheumatoid arthritis	Percent	1990	0.000257612	0.000419739	0.000133762
DALYs (Disability-Adjusted Life Years)	Grenada	Female	10-24 years	Rheumatoid arthritis	Percent	1990	0.000641255	0.000985723	0.000376342
DALYs (Disability-Adjusted Life Years)	Grenada	Both	10-24 years	Rheumatoid arthritis	Percent	1990	0.000450044	0.000673407	0.000266548
DALYs (Disability-Adjusted Life Years)	Grenada	Male	10-24 years	Rheumatoid arthritis	Rate	1990	2.99064	5.07444	1.50016
DALYs (Disability-Adjusted Life Years)	Grenada	Female	10-24 years	Rheumatoid arthritis	Rate	1990	7.71861	12.2684	4.34515
DALYs (Disability-Adjusted Life Years)	Grenada	Both	10-24 years	Rheumatoid arthritis	Rate	1990	5.32068	8.37635	2.99213
DALYs (Disability-Adjusted Life Years)	Venezuela (Bolivarian Republic of)	Male	Age-standardized	Rheumatoid arthritis	Rate	1990	33.1203	41.4061	25.3018
DALYs (Disability-Adjusted Life Years)	Venezuela (Bolivarian Republic of)	Female	Age-standardized	Rheumatoid arthritis	Rate	1990	86.5278	112.903	65.4941
DALYs (Disability-Adjusted Life Years)	Venezuela (Bolivarian Republic of)	Both	Age-standardized	Rheumatoid arthritis	Rate	1990	60.8625	76.356	47.2544
DALYs (Disability-Adjusted Life Years)	Venezuela (Bolivarian Republic of)	Male	10-24 years	Rheumatoid arthritis	Number	1990	178.416	256.75	114.517
DALYs (Disability-Adjusted Life Years)	Venezuela (Bolivarian Republic of)	Female	10-24 years	Rheumatoid arthritis	Number	1990	394.574	560.106	253.86
DALYs (Disability-Adjusted Life Years)	Venezuela (Bolivarian Republic of)	Both	10-24 years	Rheumatoid arthritis	Number	1990	572.99	786.112	384.32
DALYs (Disability-Adjusted Life Years)	Venezuela (Bolivarian Republic of)	Male	10-24 years	Rheumatoid arthritis	Percent	1990	0.000379548	0.000517642	0.000259495
DALYs (Disability-Adjusted Life Years)	Venezuela (Bolivarian Republic of)	Female	10-24 years	Rheumatoid arthritis	Percent	1990	0.00116244	0.00157902	0.000788679
DALYs (Disability-Adjusted Life Years)	Venezuela (Bolivarian Republic of)	Both	10-24 years	Rheumatoid arthritis	Percent	1990	0.000707471	0.000923728	0.000502399
DALYs (Disability-Adjusted Life Years)	Venezuela (Bolivarian Republic of)	Male	10-24 years	Rheumatoid arthritis	Rate	1990	5.92785	8.53048	3.80479
DALYs (Disability-Adjusted Life Years)	Venezuela (Bolivarian Republic of)	Female	10-24 years	Rheumatoid arthritis	Rate	1990	13.2191	18.7648	8.50488
DALYs (Disability-Adjusted Life Years)	Venezuela (Bolivarian Republic of)	Both	10-24 years	Rheumatoid arthritis	Rate	1990	9.55832	13.1135	6.41102
DALYs (Disability-Adjusted Life Years)	Democratic People's Republic of Korea	Male	Age-standardized	Rheumatoid arthritis	Rate	1990	20.7733	27.0651	15.5185
DALYs (Disability-Adjusted Life Years)	Democratic People's Republic of Korea	Female	Age-standardized	Rheumatoid arthritis	Rate	1990	51.2726	70.1987	37.0472
DALYs (Disability-Adjusted Life Years)	Democratic People's Republic of Korea	Both	Age-standardized	Rheumatoid arthritis	Rate	1990	38.1385	51.073	28.1249
DALYs (Disability-Adjusted Life Years)	Democratic People's Republic of Korea	Male	10-24 years	Rheumatoid arthritis	Number	1990	92.8547	150.291	48.9257
DALYs (Disability-Adjusted Life Years)	Democratic People's Republic of Korea	Female	10-24 years	Rheumatoid arthritis	Number	1990	206.568	336.765	116.962
DALYs (Disability-Adjusted Life Years)	Democratic People's Republic of Korea	Both	10-24 years	Rheumatoid arthritis	Number	1990	299.423	465.533	172.717
DALYs (Disability-Adjusted Life Years)	Democratic People's Republic of Korea	Male	10-24 years	Rheumatoid arthritis	Percent	1990	0.000267303	0.000432836	0.000141113
DALYs (Disability-Adjusted Life Years)	Democratic People's Republic of Korea	Female	10-24 years	Rheumatoid arthritis	Percent	1990	0.000593795	0.000962955	0.000354063
DALYs (Disability-Adjusted Life Years)	Democratic People's Republic of Korea	Both	10-24 years	Rheumatoid arthritis	Percent	1990	0.000430404	0.000673217	0.00026584
DALYs (Disability-Adjusted Life Years)	Democratic People's Republic of Korea	Male	10-24 years	Rheumatoid arthritis	Rate	1990	3.63974	5.89114	1.9178
DALYs (Disability-Adjusted Life Years)	Democratic People's Republic of Korea	Female	10-24 years	Rheumatoid arthritis	Rate	1990	6.94273	11.3187	3.9311
DALYs (Disability-Adjusted Life Years)	Democratic People's Republic of Korea	Both	10-24 years	Rheumatoid arthritis	Rate	1990	5.41799	8.42373	3.12528
DALYs (Disability-Adjusted Life Years)	Uzbekistan	Male	Age-standardized	Rheumatoid arthritis	Rate	1991	48.9006	62.1324	33.0683
DALYs (Disability-Adjusted Life Years)	Uzbekistan	Female	Age-standardized	Rheumatoid arthritis	Rate	1991	95.6734	125.111	66.5454
DALYs (Disability-Adjusted Life Years)	Uzbekistan	Both	Age-standardized	Rheumatoid arthritis	Rate	1991	72.7605	93.3015	52.173
DALYs (Disability-Adjusted Life Years)	Uzbekistan	Male	10-24 years	Rheumatoid arthritis	Number	1991	268.812	396.349	150.563
DALYs (Disability-Adjusted Life Years)	Uzbekistan	Female	10-24 years	Rheumatoid arthritis	Number	1991	650.546	999.46	357.428
DALYs (Disability-Adjusted Life Years)	Uzbekistan	Both	10-24 years	Rheumatoid arthritis	Number	1991	919.358	1354.44	533.82
DALYs (Disability-Adjusted Life Years)	Uzbekistan	Male	10-24 years	Rheumatoid arthritis	Percent	1991	0.000664057	0.000980868	0.00037739
DALYs (Disability-Adjusted Life Years)	Uzbekistan	Female	10-24 years	Rheumatoid arthritis	Percent	1991	0.00169333	0.00261225	0.000946583
DALYs (Disability-Adjusted Life Years)	Uzbekistan	Both	10-24 years	Rheumatoid arthritis	Percent	1991	0.00116447	0.00166329	0.000692099
DALYs (Disability-Adjusted Life Years)	Uzbekistan	Male	10-24 years	Rheumatoid arthritis	Rate	1991	8.26188	12.1817	4.62752
DALYs (Disability-Adjusted Life Years)	Uzbekistan	Female	10-24 years	Rheumatoid arthritis	Rate	1991	20.0938	30.8709	11.0401
DALYs (Disability-Adjusted Life Years)	Uzbekistan	Both	10-24 years	Rheumatoid arthritis	Rate	1991	14.1632	20.8658	8.22377
DALYs (Disability-Adjusted Life Years)	Gambia	Male	10-24 years	Rheumatoid arthritis	Number	1992	1.59999	2.70727	0.805428
DALYs (Disability-Adjusted Life Years)	Gambia	Female	10-24 years	Rheumatoid arthritis	Number	1992	4.28423	6.88761	2.37289
DALYs (Disability-Adjusted Life Years)	Gambia	Both	10-24 years	Rheumatoid arthritis	Number	1992	5.88421	9.56437	3.28598
DALYs (Disability-Adjusted Life Years)	Gambia	Male	10-24 years	Rheumatoid arthritis	Percent	1992	4.98865e-05	8.4135e-05	2.60802e-05
DALYs (Disability-Adjusted Life Years)	Gambia	Female	10-24 years	Rheumatoid arthritis	Percent	1992	0.000140147	0.000224995	7.84977e-05
DALYs (Disability-Adjusted Life Years)	Gambia	Both	10-24 years	Rheumatoid arthritis	Percent	1992	9.39283e-05	0.000151231	5.26036e-05
DALYs (Disability-Adjusted Life Years)	Gambia	Male	10-24 years	Rheumatoid arthritis	Rate	1992	0.951161	1.60942	0.478811
DALYs (Disability-Adjusted Life Years)	Gambia	Female	10-24 years	Rheumatoid arthritis	Rate	1992	2.44241	3.92658	1.35277
DALYs (Disability-Adjusted Life Years)	Gambia	Both	10-24 years	Rheumatoid arthritis	Rate	1992	1.7124	2.78338	0.956273
DALYs (Disability-Adjusted Life Years)	Congo	Male	Age-standardized	Rheumatoid arthritis	Rate	1991	40.2024	49.832	30.9484
DALYs (Disability-Adjusted Life Years)	Congo	Female	Age-standardized	Rheumatoid arthritis	Rate	1991	46.725	62.8924	28.5733
DALYs (Disability-Adjusted Life Years)	Congo	Both	Age-standardized	Rheumatoid arthritis	Rate	1991	43.413	54.9457	32.0799
DALYs (Disability-Adjusted Life Years)	Congo	Male	10-24 years	Rheumatoid arthritis	Number	1991	11.5094	17.9979	6.60449
DALYs (Disability-Adjusted Life Years)	Congo	Female	10-24 years	Rheumatoid arthritis	Number	1991	21.5938	34.6199	11.1025
DALYs (Disability-Adjusted Life Years)	Congo	Both	10-24 years	Rheumatoid arthritis	Number	1991	33.1032	50.0626	19.9734
DALYs (Disability-Adjusted Life Years)	Congo	Male	10-24 years	Rheumatoid arthritis	Percent	1991	0.00010843	0.000169307	6.25835e-05
DALYs (Disability-Adjusted Life Years)	Congo	Female	10-24 years	Rheumatoid arthritis	Percent	1991	0.000209132	0.000334608	0.000108172
DALYs (Disability-Adjusted Life Years)	Congo	Both	10-24 years	Rheumatoid arthritis	Percent	1991	0.000157894	0.000235889	9.70548e-05
DALYs (Disability-Adjusted Life Years)	Congo	Male	10-24 years	Rheumatoid arthritis	Rate	1991	2.77598	4.34097	1.59296
DALYs (Disability-Adjusted Life Years)	Congo	Female	10-24 years	Rheumatoid arthritis	Rate	1991	5.08388	8.15065	2.6139
DALYs (Disability-Adjusted Life Years)	Congo	Both	10-24 years	Rheumatoid arthritis	Rate	1991	3.94388	5.96442	2.37962
DALYs (Disability-Adjusted Life Years)	Serbia	Male	Age-standardized	Rheumatoid arthritis	Rate	1991	9.32638	12.3454	6.76874
DALYs (Disability-Adjusted Life Years)	Serbia	Female	Age-standardized	Rheumatoid arthritis	Rate	1991	29.5812	39.3107	21.5353
DALYs (Disability-Adjusted Life Years)	Serbia	Both	Age-standardized	Rheumatoid arthritis	Rate	1991	19.9778	26.4321	14.6795
DALYs (Disability-Adjusted Life Years)	Serbia	Male	10-24 years	Rheumatoid arthritis	Number	1991	21.1019	34.7786	11.1938
DALYs (Disability-Adjusted Life Years)	Serbia	Female	10-24 years	Rheumatoid arthritis	Number	1991	52.0898	80.4953	29.9384
DALYs (Disability-Adjusted Life Years)	Serbia	Both	10-24 years	Rheumatoid arthritis	Number	1991	73.1918	113.675	43.0061
DALYs (Disability-Adjusted Life Years)	Serbia	Male	10-24 years	Rheumatoid arthritis	Percent	1991	0.000119319	0.000190709	6.52957e-05
[truncated: 255,041+ more rows]
